# Supplementary material for: Carbon dioxide and nitrate co-electroreduction to urea on CuOxZnOy
Source: Commun Chem. 2023 Sep 19;6:199. doi: 10.1038/s42004-023-01001-5 (PMC10509248; doi:10.1038/s42004-023-01001-5)
Supplement: Supplementary file 3 — Supplementary Data 1 [file 42004_2023_1001_MOESM3_ESM.xlsx]

## Sheet: Figure 1a
CuO		CuO90ZnO10		CuO70ZnO30		CuO50ZnO50		ZnO
Number of particles	nm	Number of particles	nm	Number of particles	nm	Number of particles	nm	Number of particles	nm
2	12.269	2	6.656	2	14.663	2	7.959	2	237
3	11.18	3	6.753	3	12.405	3	7.954	3	94
4	9.855	4	8.401	4	7.447	4	11.438	4	193
5	13.613	5	13.146	5	17.521	5	8.733	5	269
6	13.642	6	6.644	6	10.939	6	12.448	6	163
7	10.91	7	6.884	7	13.252	7	13.174	7	422
8	11.307	8	8.385	8	12.716	8	7.661	8	252
9	14.646	9	9.635	9	17.082	9	8.629	9	475
10	13.671	10	15.609	10	12.062	10	9.172	10	161
11	15.126	11	10.504	11	10.271	11	9.99	11	121
12	14.225	12	14.189	12	8.177	12	14.229	12	129
13	10.589	13	5.165	13	9.469	13	6.894	13	354
14	11.319	14	9.62	14	7.384	14	8.333	14	149
15	7.751	15	5.948	15	6.514	15	12.24	15	370
16	11.063	16	10.914	16	8.801	16	9.591	16	149
17	11.279	17	7.417	17	6.641	17	8.646	17	49
18	10.277	18	6.093	18	6.149	18	9.495	18	150
19	12.518	19	8.652	19	12.61	19	8.529	19	62
20	10.321	20	5.677	20	5.413	20	6.303	20	127
21	16.618	21	7.869	21	8.02	21	9.307	21	168
22	15.404	22	6.437	22	7.493	22	10.875	22	167
23	9.977	23	13.221	23	7.973	23	9.038	23	213
24	10.615	24	7.796	24	5.678	24	7.313	24	309
25	10.526	25	12.83	25	7.802	25	10.713	25	237
26	11.67	26	13.363	26	9.341	26	8.021	26	304
27	9.996	27	11.063	27	14.345	27	7.802	27	127
28	9.491	28	9.637	28	5.619	28	10.215	28	178
29	13.28	29	11.07	29	9.56	29	8.892	29	348
30	11.507	30	7.508	30	8.882	30	8.424	30	311
31	10.358	31	17.526	31	6.874	31	9.135	31	80
32	55.227	32	17.22	32	9.392	32	5.748	32	128
33	47.508	33	6.631	33	10.136	33	9.119	33	48
34	50.99	34	6.287	34	7.99	34	12.18	34	150
35	62.968	35	7.688	35	6.628	35	5.481	35	167
36	64.008	36	8.07	36	8.003	36	8.916	36	141
37	68.797	37	8.571	37	9.151	37	11.805	37	369
38	59.304	38	7.29	38	9.217	38	8.081	38	128
39	47	39	9.464	39	7.521	39	8.81	39	237
40	49.649	40	6.02	40	8.742	40	10.576	40	175
41	51.74	41	8.983	41	6.488	41	11.208	41	324
42	65.924	42	9.286	42	8.172	42	8.313	42	138
43	49.041	43	6.181	43	7.705	43	8.201	43	118
44	58.898	44	10.589	44	6.561	44	8.062	44	213
45	51.225	45	9.052	45	6.007	45	8.948	45	166
46	48.104	46	12.408	46	4.706	46	9.57	46	177
47	60.033	47	7.855	47	5.334	47	8.988	47	334
48	56.719	48	8.925	48	8.774	48	6.8	48	178
49	47.043	49	7.862	49	6.516	49	10.209	49	193
50	67.268	50	13.358	50	8.298	50	8.108	50	174
51	63.632	51	7.175	51	6.882	51	12.032	51	300
52	56.613	52	7.845	52	11.19	52	11.104	52	88
53	51.108	53	7.644	53	7.694	53	5.375	53	80
54	50.99	54	6.088	54	6.915	54	11.687	54	112
55	48.083	55	9.727	55	5.809	55	12.378	55	132
56	51.01	56	9.037	56	6.366	56	10.775	56	243
57	80.399	57	5.996	57	6.544	57	10.674	57	302
58	51.088	58	8.248	58	13.028	58	6.653	58	479
59	52.431	59	10.537	59	10.749	59	6.009	59	368
60	60.374	60	9.236	60	9.963	60	9.345	60	140
61	58.694	61	9.646	61	7.436	61	9.2	61	105
62	64.537	62	8.593	62	16.178	62	11.143	62	249
63	50.606	63	10.444	63	17.613	63	6.039	63	151
64	74.027	64	7.388	64	8.205	64	13.526	64	56
65	55.317	65	6.845	65	9.954	65	6.151	65	164
66	63.285	66	12.931	66	10.552	66	6.318	66	210
67	71.063	67	10.92	67	11.769	67	11.849	67	207
68	68.118	68	7.472	68	7.779	68	10.442	68	136
69	72.918	69	6.481	69	12.495	69	8.389	69	116
70	51.4	70	6.997	70	7.544	70	12.94	70	471
71	47.011	71	5.921	71	10.766	71	7.631	71	149
72	79.404	72	5.743	72	7.196	72	8.874	72	126
73	53.235	73	5.719	73	9.559	73	4.474	73	96
74	86.608	74	8.87	74	5.097	74	12.687	74	403
75	55.973	75	9.142	75	8.343	75	6.654	75	242
76	43.046	76	7.705	76	8.422	76	6.264	76	257
77	46.4	77	8.282	77	6.581	77	5.633	77	91
78	71.197	78	7.893	78	5.018	78	7.985	78	167
79	101.651	79	8.799	79	9.856	79	7.112	79	396
80	48.104	80	6.29	80	7.126	80	19.613	80	267
81	57.009	81	8.123	81	9.986	81	11.853	81	284
82	71.309	82	9.642	82	6.351	82	12.477	82	211
83	74.793	83	7.562	83	6.501	83	9.033	83	212
84	50.606	84	8.436	84	9.865	84	10.283	84	306
85	73.878	85	9.921	85	5.918	85	8.26	85	179
86	75.591	86	11.841	86	6.096	86	15.36	86	344
87	68.411	87	10.402	87	11.964	87	14.455	87	158
88	61.205	88	10.96	88	6.912	88	14.406	88	232
89	85.843	89	6.631	89	11.624	89	9.375	89	257
90	66.408	90	12.797	90	8.7	90	8.263	90	499
91	55.758	91	10.328	91	14.287	91	6.157	91	641
92	72.062	92	14.54	92	8.058	92	9.16	92	655
93	57.315	93	8.05	93	6.468	93	9.209	93	357
94	43.012	94	4.665	94	6.88	94	7.863	94	198
95	91.788	95	8.863	95	7.604	95	8.683	95	255
96	76.059	96	7.802	96	12.686	96	8.375	96	183
97	43.012	97	5.706	97	15.683	97	8.033	97	209
98	76.059	98	9.052	98	11.341	98	8.804	98	261
99	72.56	99	9.181	99	12.493	99	10.025	99	238
100	78.006	100	11.248	100	14.473	100	7.084	100	160
101	77.833	101	8.027	101	7.978	101	6.582	101	166
102	46.271	102	5.29	102	8.011	102	6.386	102	503
103	50.12	103	9.954	103	7.426	103	11.078	103	388
104	54.672	104	7.482	104	7.64	104	9.174	104	578
105	56.639	105	6.41	105	9.896	105	10.308	105	285
106	68.505	106	6.478	106	7.563	106	7.874	106	219
107	65.307	107	6.665	107	8.287	107	8.716	107	217
108	82.073	108	9.587	108	9.717	108	7.442	108	357
109	60.208	109	11.158	109	15.672	109	7.173	109	139
110	64.078	110	9.432	110	11.844	110	10.17	110	183
111	53.263	111	8.632	111	11.949	111	5.939	111	252
112	49.649	112	11.164	112	10.486	112	8.546	112	155
113	63.246	113	8.139	113	9.154	113	8.612	113	169
114	66.91	114	9.329	114	10.206	114	7.233	114	70
115	50.329	115	10.448	115	7.009	115	4.687	115	261
116	72.173	116	10.072	116	6.741	116	8.722	116	93
117	47.508	117	14.212	117	8.929	117	12.17	117	409
118	73.878	118	9.02	118	10.024	118	7.853	118	106
119	61.131	119	4.984	119	10.879	119	9.692	119	242
120	51.74	120	10.075	120	9.263	120	11.187	120	141
121	79.624	121	16.322	121	7.922	121	8.383	121	262
122	56.036	122	13.026	122	7.053	122	15.609	122	602
123	57.697	123	9.968	123	13.213	123	18.276	123	289
124	101.178	124	5.806	124	7.421	124	8.027	124	228
125	54.203	125	5.424	125	9.004	125	9.77	125	132
126	10.426	126	5.424	126	11.307	126	12.273	126	424
127	11.908	127	5.454	127	12.481	127	7.4	127	193
128	11.321	128	5.306	128	9.646	128	6.978	128	251
129	16.61	129	4.09	129	10.257	129	13.03	129	162
130	11.156	130	7.897	130	7.042	130	8.767	130	245
131	10.262	131	5.164	131	9.548	131	12.031	131	215
132	11.587	132	5.473	132	4.631	132	10.442	132	398
133	7.521	133	14.335	133	5.249	133	6.496	133	120
134	12.952	134	5.238	134	9.249	134	12.064	134	265
135	12.783	135	10.824	135	10.017	135	8.224	135	211
136	20.141	136	6.747	136	10.509	136	16.279	136	183
137	10.966	137	6.615	137	7.714	137	9.122	137	225
138	21.443	138	7.823	138	7.929	138	9.872	138	261
139	14.591	139	10.991	139	6.166	139	8.798	139	284
140	23.62	140	5.676	140	7.388	140	7.759	140	206
141	13.357	141	8.418	141	5.782	141	9.162	141	190
142	9.571	142	8.589	142	11.806	142	8.469	142	131
143	14.071	143	7.921	143	4.619	143	12.063	143	156
144	16.81	144	15.124	144	8.865	144	10.517	144	244
145	12.53	145	5.288	145	9.493	145	10.988	145	174
146	9.64	146	8.836	146	9.808	146	8.09	146	98
147	14.451	147	9.121	147	9.73	147	15.644	147	106
148	8.341	148	11.56	148	7.999	148	8.574	148	112
149	12.672	149	10.061	149	4.043	149	9.056	149	98
150	12.157	150	5.812	150	10.831	150	7.904	150	269
151	13.307	151	15.491	151	9.985	151	7.475	151	99
152	19.115	152	15.798	152	5.249	152	9.32	152	192
153	12.967	153	7.097	153	12.321	153	7.26	153	184
154	12.138	154	11.982	154	13.642	154	9.117	154	175
155	9.681	155	14.57	155	9.828	155	6.447	155	580
156	10.838	156	12.079	156	9.794	156	6.289	156	261
157	14.888	157	12.798	157	4.808	157	9.233	157	156
158	15.973	158	8.224	158	3.699	158	8.027	158	105
159	9.793	159	5.551	159	10.827	159	9.082	159	220
160	11.4	160	9.854	160	11.477	160	10.841	160	295
161	11.31	161	7.543	161	5.782	161	6.653	161	448
162	9.446	162	9.227	162	5.319	162	10.853	162	560
163	13.311	163	9.17	163	7.053	163	9.138	163	125
164	11.413	164	6.819	164	10.392	164	9.454	164	107
165	13.97	165	8.347	165	10.386	165	8.753	165	221
166	18.959	166	5.766	166	5.305	166	10.816	166	130
167	14.448	167	5.779	167	7.308	167	9.654	167	274
168	11.646	168	9.713	168	7.31	168	8.721	168	180
169	10.879	169	4.884	169	6.923	169	11.024	169	102
170	11.388	170	7.02	170	6.894	170	7.355	170	261
171	14.093	171	10.614	171	5.059	171	12.823	171	44
172	10.665	172	9.471	172	8.134	172	7.001	172	49
173	11.414	173	11.868	173	7.588	173	9.073	173	42
174	10.988	174	6.457	174	6.821	174	9.995	174	178
175	12.939	175	9.145	175	6.88	175	6.604	175	314
176	12.4	176	8.486	176	9.239	176	6.043	176	109
177	10.202	177	8.908	177	11.869	177	18.313	177	250
178	10.054	178	7.785	178	7.126	178	8.836	178	336
179	13.998	179	6.419	179	6.799	179	10.243	179	150
180	10.857	180	9.777	180	12.744	180	11.114	180	168
181	10.812	181	16.163	181	10.744	181	11.46	181	102
182	18.043	182	9.733	182	6.912	182	7.831	182	147
183	13.885	183	9.954	183	11.05	183	6.129	183	129
184	14.997	184	4.854	184	7.45	184	8.347	184	129
185	14.762	185	5.34	185	12.271	185	12.695	185	96
186	13.82	186	13.069	186	8.697	186	10.347	186	258
187	12.708	187	6.335	187	10.894	187	9.364	187	414
188	11.953	188	7.73	188	7.911	188	10.097	188	186
189	15.276	189	8.271	189	9.467	189	9.871	189	139
190	14.897	190	8.645	190	7.569	190	8.833	190	56
191	12.415	191	7.396	191	14.117	191	6.079	191	266
192	19.447	192	7.594	192	5.403	192	6.49	192	344
193	13.699	193	10.679	193	7.926	193	7.615	193	278
194	9.41	194	9.279	194	12.175	194	9.406	194	285
195	12.861	195	6.954	195	4.864	195	9.453	195	220
196	10.166	196	11.13	196	12.08	196	9.002	196	318
197	11.646	197	9.56	197	11.244	197	8.473	197	323
198	14.342	198	8.85	198	11.3	198	7.055	198	134
199	16.367	199	10.108	199	10.642	199	9.47	199	188
200	12.689	200	7.748	200	10.336	200	4.423	200	867
201	13.316	201	9.64	201	11.306	201	6.934	201	142
202	10.931	202	13.514	202	9.322	202	9.643	202	377
203	13.106	203	10.029	203	16.644	203	15.053	203	202
204	11.591			204	6.595	204	10.718	204	276
205	10.005			205	5.851	205	9.144	205	229
206	12.445			206	5.781	206	9.009	206	153
207	10.858			207	5.59	207	22.334	207	145
208	11.625			208	7.453	208	10.319	208	207
209	9.513			209	6.924	209	5.353	209	128
210	8.743			210	8.056	210	6.926	210	332
211	14.514			211	10.565	211	7.313	211	177
212	14.514			212	9.648	212	8.733	212	325
213	14.514			213	11.583	213	7.756	213	361
214	7.682					214	23.558	214	188
215	9.947					215	7.682	215	404
216	13.741					216	8.813	216	199
217	12.65					217	13.192	217	117
218	12.897					218	8.181	218	134
219	14.067					219	18.672	219	475
220	8.902					220	6.694	220	149
221	10.491					221	4.555	221	355
222	8.864					222	5.145	222	119
223	11.05					223	5.879	223	152
224	9.817					224	19.895	224	177
225	12.245					225	8.234	225	171
226	16.722					226	5.648	226	146
227	13.823					227	7.137	227	191
228	14.145					228	6.986	228	150
229	16.673					229	4.843	229	358
230	9.848					230	6.53	230	561
231	9.968					231	6.073	231	237
232	10.433					232	6.076	232	176
233	13.69					233	9.801	233	296
234	9.545					234	9.535	234	137
235	12.823					235	10.71	235	203
236	12.127					236	7.714	236	189
237	11.535					237	14.102	237	78
238	10.48					238	13.12	238	181
239	10.285					239	8.461	239	171
240	10.187					240	9.065	240	204
241	12.217					241	12.068	241	129
242	12.097					242	7.833	242	97
243	17.005					243	9.759	243	108
244	14.87					244	7.587	244	226
245	14.888					245	8.223	245	400
246	14.376					246	10.982	246	245
247	9.119					247	9.408	247	151
248	10.005					248	8.069	248	74
249	10.005					249	10.082	249	129
250	11.196					250	6.991	250	135
251	9.545					251	10.875	251	201
252	9.282					252	5.785	252	464
253	11.633					253	4.585	253	169
254	11.911					254	8.819	254	303
255	13.555					255	7.856	255	87
256	12.609					256	9.831	256	287
257	11.995					257	12.271	257	181
258	18.294					258	8.025	258	175
259	19.205					259	10.131	259	282
260	15.381					260	8.444	260	106
261	11.059					261	22.37	261	213
262	11.591					262	9.363	262	207
263	8.009					263	7.344	263	177
264	15.363					264	9.264	264	173
265	12.177					265	5.896	265	118
266	8.541					266	8.959	266	160
267	8.837					267	5.76	267	89
268	9.426					268	7.713	268	145
269	12.609					269	5.999	269	188
270	13.834					270	9.276	270	255
271	12.374					271	8.205	271	393
272	13.508					272	8.716	272	209
273	8.342					273	8.664	273	135
274	18.929					274	7.596	274	190
275	12.059					275	8.008	275	157
276	11.017					276	8.723	276	206
277	13.636					277	10.412	277	58
278	11.226					278	9.293	278	186
279	10.801					279	8.33	279	88
280	11.506					280	9.276	280	179
281	10.892					281	10.274	281	383
282	13.171					282	17.833	282	467
283	11.869					283	6.632	283	115
284	13.316					284	12.841	284	616
285	11.399					285	10.743	285	366
286	12.794					286	6.894	286	162
287	11.972					287	7.096	287	240
288	5.693					288	10.76	288	104
289	11.399					289	6.609	289	55
290	9.292					290	6.271	290	150
291	17.134					291	7.79	291	290
292	12.765							292	136
293	12.445							293	112
294	10.389							294	219
295	8.75							295	321
296	10.782							296	50
297	13.936							297	193
298	9.001							298	71
299	13.27							299	158
300	15.098							300	178
301	15.596							301	75
302	14.878							302	349
303	10.187							303	217
304	12.177							304	155
305	8.743							305	101
306	12.119							306	102
307	12.638								0
308	11.386								0
309	14.097								0
310	10.645								0
311	12.511								0
312	8.367								0
313	10.386								0
314	11.386								0
315	10.151								0
316	15.828								0
317	7.963								0
318	14.598								0
319	13.01								0
320	8.637								0
321	19.313								0
322	9.919								0
323	11.779								0
324	15.781								0
325	16.073								0
326	13.385								0
327	8.697								0
328	11.139								0
329	12.851								0
330	16.786								0
331	8.669								0
332	10.622								0
333	6.598								0
334	8.541								0
335	18.153								0
336	8.408								0
337	11.633								0
338	8.44								0
339	10.093								0
340	8.957								0
341	8.367								0
342	13.679								0
343	8.743								0
344	7.352								0
345	10.258								0
346	29.53								0
347	17.921								0
348	18.405								0
349	9.894								0
350	13.795								0
351	18.5								0
352	8.509								0
353	9.4								0

## Sheet: Figure 1b
q (A-1)	ZnO	q (A-1)	CuO50ZnO50	q (A-1)	CuO70ZnO30	q (A-1)	CuO90ZnO10	q (A-1)	CuO
2.0042	425061	2.00306	7774700	2.00306	7774700	2.00306	6722320	2.00306	1526320
2.00763	429043	2.00702	7920040	2.00702	7920040	2.00702	6751180	2.00702	1532270
2.01105	431571	2.01098	8112020	2.01098	8112020	2.01098	6809580	2.01098	1579870
2.01448	434820	2.01494	8151380	2.01494	8151380	2.01494	6796740	2.01494	1543010
2.01791	436974	2.01889	8073100	2.01889	8073100	2.01889	6905320	2.01889	1492570
2.02133	440264	2.02285	7957800	2.02285	7957800	2.02285	6893720	2.02285	1517820
2.02476	443826	2.02681	8113060	2.02681	8113060	2.02681	6908000	2.02681	1564940
2.02818	447371	2.03076	8199860	2.03076	8199860	2.03076	6867560	2.03076	1590400
2.03161	450629	2.03472	8175680	2.03472	8175680	2.03472	6838040	2.03472	1560200
2.03504	453851	2.03868	8268180	2.03868	8268180	2.03868	6911540	2.03868	1510980
2.03846	457350	2.04264	8551900	2.04264	8551900	2.04264	6934240	2.04264	1566160
2.04189	462320	2.04659	8868700	2.04659	8868700	2.04659	7041800	2.04659	1643710
2.04532	466996	2.05055	8967000	2.05055	8967000	2.05055	7174680	2.05055	1668830
2.04874	470851	2.05451	8920560	2.05451	8920560	2.05451	7179120	2.05451	1676780
2.05217	475882	2.05847	9010040	2.05847	9010040	2.05847	7003180	2.05847	1651110
2.0556	480337	2.06242	9067380	2.06242	9067380	2.06242	7017100	2.06242	1655250
2.05902	482394	2.06638	9121820	2.06638	9121820	2.06638	7043000	2.06638	1707250
2.06245	484204	2.07034	9195620	2.07034	9195620	2.07034	7081440	2.07034	1724060
2.06588	487694	2.07429	9368100	2.07429	9368100	2.07429	7192120	2.07429	1834310
2.0693	489972	2.07825	9589020	2.07825	9589020	2.07825	7290900	2.07825	1955940
2.07273	496639	2.08221	9805720	2.08221	9805720	2.08221	7334540	2.08221	2052080
2.07615	501600	2.08617	9875000	2.08617	9875000	2.08617	7487700	2.08617	2160170
2.07958	506650	2.09012	10048800	2.09012	10048800	2.09012	7595280	2.09012	2264240
2.08301	512496	2.09408	10385700	2.09408	10385700	2.09408	7483620	2.09408	2147850
2.08643	520591	2.09804	10388100	2.09804	10388100	2.09804	7488000	2.09804	2065400
2.08986	525925	2.10199	10394300	2.10199	10394300	2.10199	7449820	2.10199	2012410
2.09329	531747	2.10595	10538000	2.10595	10538000	2.10595	7333940	2.10595	1950780
2.09671	537287	2.10991	10750300	2.10991	10750300	2.10991	7380640	2.10991	1903660
2.10014	543532	2.11387	10990500	2.11387	10990500	2.11387	7294720	2.11387	1945640
2.10357	549908	2.11782	11299800	2.11782	11299800	2.11782	7551640	2.11782	2060980
2.10699	554273	2.12178	11529600	2.12178	11529600	2.12178	7789740	2.12178	2095140
2.11042	560793	2.12574	11690400	2.12574	11690400	2.12574	7716780	2.12574	2054270
2.11385	565068	2.12969	11950800	2.12969	11950800	2.12969	7740120	2.12969	2068000
2.11727	571124	2.13365	12162600	2.13365	12162600	2.13365	7755960	2.13365	2118680
2.1207	577168	2.13761	12561500	2.13761	12561500	2.13761	7917380	2.13761	2203110
2.12412	584590	2.14157	12932000	2.14157	12932000	2.14157	7858400	2.14157	2256260
2.12755	591318	2.14552	13320900	2.14552	13320900	2.14552	7825980	2.14552	2215410
2.13098	599485	2.14948	13844200	2.14948	13844200	2.14948	7923980	2.14948	2229060
2.1344	607192	2.15344	14401500	2.15344	14401500	2.15344	7981700	2.15344	2338340
2.13783	616723	2.15739	14992700	2.15739	14992700	2.15739	8079220	2.15739	2343480
2.14126	625854	2.16135	15696200	2.16135	15696200	2.16135	8193100	2.16135	2299400
2.14468	640269	2.16531	16816200	2.16531	16816200	2.16531	8361980	2.16531	2384570
2.14811	658145	2.16927	17980500	2.16927	17980500	2.16927	8408420	2.16927	2436990
2.15154	673136	2.17322	19278700	2.17322	19278700	2.17322	8269580	2.17322	2443620
2.15496	690108	2.17718	20799600	2.17718	20799600	2.17718	8326720	2.17718	2495660
2.15839	709007	2.18114	22614200	2.18114	22614200	2.18114	8560160	2.18114	2592440
2.16182	729634	2.1851	24725500	2.1851	24725500	2.1851	8642180	2.1851	2642690
2.16524	747040	2.18905	27232800	2.18905	27232800	2.18905	8652040	2.18905	2670920
2.16867	769270	2.19301	30082600	2.19301	30082600	2.19301	8854440	2.19301	2754410
2.1721	792146	2.19697	33023900	2.19697	33023900	2.19697	8887660	2.19697	2820480
2.17552	818074	2.20092	36467300	2.20092	36467300	2.20092	8960680	2.20092	2876890
2.17895	851388	2.20488	40524000	2.20488	40524000	2.20488	9156240	2.20488	2956070
2.18237	893112	2.20884	44784100	2.20884	44784100	2.20884	9140840	2.20884	2959550
2.1858	941566	2.2128	49300100	2.2128	49300100	2.2128	9238320	2.2128	3076640
2.18923	1.0045e+06	2.21675	53815600	2.21675	53815600	2.21675	9509660	2.21675	3231590
2.19265	1086112	2.22071	58621000	2.22071	58621000	2.22071	9621000	2.22071	3262680
2.19608	1.196e+06	2.22467	63870600	2.22467	63870600	2.22467	9725120	2.22467	3415770
2.19951	1.34892e+06	2.22862	69393800	2.22862	69393800	2.22862	9940520	2.22862	3559910
2.20293	1.56393e+06	2.23258	74743000	2.23258	74743000	2.23258	10132800	2.23258	3725600
2.20636	1901614	2.23654	79491200	2.23654	79491200	2.23654	10228800	2.23654	3925190
2.20979	2.51273e+06	2.2405	81177600	2.2405	81177600	2.2405	10530900	2.2405	4239890
2.21321	4.03463e+06	2.24445	79304500	2.24445	79304500	2.24445	10806700	2.24445	4607060
2.21664	8.63558e+06	2.24841	74816700	2.24841	74816700	2.24841	11044600	2.24841	5040770
2.22007	22128900	2.25237	69601500	2.25237	69601500	2.25237	11400900	2.25237	5574930
2.22349	49181700	2.25632	64823300	2.25632	64823300	2.25632	11659600	2.25632	6254940
2.22692	88324400	2.26028	60155000	2.26028	60155000	2.26028	11896700	2.26028	7008760
2.23034	118890000	2.26424	55998000	2.26424	55998000	2.26424	12484300	2.26424	7867310
2.23377	125071000	2.2682	51969900	2.2682	51969900	2.2682	12944500	2.2682	8806540
2.2372	103731000	2.27215	48024800	2.27215	48024800	2.27215	13332900	2.27215	9763330
2.24062	67263200	2.27611	44395300	2.27611	44395300	2.27611	13899500	2.27611	10683400
2.24405	36142300	2.28007	41006400	2.28007	41006400	2.28007	14292600	2.28007	11568100
2.24748	15891200	2.28403	37980400	2.28403	37980400	2.28403	14760200	2.28403	12369100
2.2509	6.79474e+06	2.28798	35400700	2.28798	35400700	2.28798	15151200	2.28798	12887800
2.25433	3.47264e+06	2.29194	33047600	2.29194	33047600	2.29194	15494100	2.29194	12915000
2.25776	2.32185e+06	2.2959	31109100	2.2959	31109100	2.2959	15905300	2.2959	12566200
2.26118	1.78956e+06	2.29985	29440000	2.29985	29440000	2.29985	16296200	2.29985	11876100
2.26461	1.51477e+06	2.30381	27915600	2.30381	27915600	2.30381	16424700	2.30381	11035600
2.26804	1.33007e+06	2.30777	26537700	2.30777	26537700	2.30777	16533400	2.30777	10168200
2.27146	1.21012e+06	2.31173	25258600	2.31173	25258600	2.31173	16500900	2.31173	9227910
2.27489	1.12494e+06	2.31568	24325200	2.31568	24325200	2.31568	16464600	2.31568	8429650
2.27831	1.06483e+06	2.31964	23752500	2.31964	23752500	2.31964	16342400	2.31964	7757570
2.28174	1.01497e+06	2.3236	23308000	2.3236	23308000	2.3236	16220500	2.3236	7066410
2.28517	978660	2.32755	23050800	2.32755	23050800	2.32755	16246600	2.32755	6498030
2.28859	950158	2.33151	23032900	2.33151	23032900	2.33151	16198400	2.33151	6123920
2.29202	925672	2.33547	23131000	2.33547	23131000	2.33547	15857600	2.33547	5775000
2.29545	909608	2.33943	23305500	2.33943	23305500	2.33943	15653000	2.33943	5483100
2.29887	897111	2.34338	23649000	2.34338	23649000	2.34338	15528200	2.34338	5364730
2.3023	886999	2.34734	24177000	2.34734	24177000	2.34734	15343800	2.34734	5350520
2.30573	875405	2.3513	25088100	2.3513	25088100	2.3513	15136900	2.3513	5303850
2.30915	868958	2.35525	26104500	2.35525	26104500	2.35525	15073600	2.35525	5383810
2.31258	863373	2.35921	27459700	2.35921	27459700	2.35921	15153700	2.35921	5541660
2.31601	857843	2.36317	29122000	2.36317	29122000	2.36317	15104500	2.36317	5624920
2.31943	854450	2.36713	30943800	2.36713	30943800	2.36713	15080200	2.36713	5771350
2.32286	853568	2.37108	33093700	2.37108	33093700	2.37108	15176200	2.37108	5969610
2.32628	851868	2.37504	35401300	2.37504	35401300	2.37504	15276700	2.37504	6176100
2.32971	852724	2.379	37951700	2.379	37951700	2.379	15237000	2.379	6413960
2.33314	858564	2.38295	40820100	2.38295	40820100	2.38295	15246000	2.38295	6657920
2.33656	864260	2.38691	44132200	2.38691	44132200	2.38691	15618300	2.38691	6982510
2.33999	872530	2.39087	47445900	2.39087	47445900	2.39087	16099500	2.39087	7336260
2.34342	881241	2.39483	50729400	2.39483	50729400	2.39483	16588100	2.39483	7709530
2.34684	890606	2.39878	54391600	2.39878	54391600	2.39878	17045600	2.39878	8156200
2.35027	899369	2.40274	58124900	2.40274	58124900	2.40274	17441300	2.40274	8600190
2.3537	910730	2.4067	61924000	2.4067	61924000	2.4067	18011000	2.4067	9055900
2.35712	923462	2.41066	66341300	2.41066	66341300	2.41066	18709000	2.41066	9584540
2.36055	940376	2.41461	70930600	2.41461	70930600	2.41461	19597500	2.41461	10189600
2.36398	959896	2.41857	75397000	2.41857	75397000	2.41857	20688900	2.41857	11011100
2.3674	984498	2.42253	78281500	2.42253	78281500	2.42253	21928600	2.42253	11887000
2.37083	1.01696e+06	2.42648	79080300	2.42648	79080300	2.42648	23417900	2.42648	12850500
2.37426	1.05767e+06	2.43044	78077900	2.43044	78077900	2.43044	24986900	2.43044	14177000
2.37768	1.11316e+06	2.4344	76574200	2.4344	76574200	2.4344	26846900	2.4344	15920300
2.38111	1.18735e+06	2.43836	75317900	2.43836	75317900	2.43836	28926300	2.43836	18137400
2.38453	1.30343e+06	2.44231	74638400	2.44231	74638400	2.44231	31166200	2.44231	21097800
2.38796	1485323	2.44627	74710900	2.44627	74710900	2.44627	33844300	2.44627	25044000
2.39139	1.82909e+06	2.45023	75129600	2.45023	75129600	2.45023	37065000	2.45023	30079000
2.39481	2858183	2.45418	75865900	2.45418	75865900	2.45418	40534100	2.45418	36451700
2.39824	6552568	2.45814	76815900	2.45814	76815900	2.45814	44572100	2.45814	44766800
2.40167	18113100	2.4621	78527900	2.4621	78527900	2.4621	49132100	2.4621	54969800
2.40509	40365200	2.46606	80754100	2.46606	80754100	2.46606	54246200	2.46606	66895800
2.40852	71799900	2.47001	83821600	2.47001	83821600	2.47001	60075500	2.47001	80986100
2.41195	95755900	2.47397	87364500	2.47397	87364500	2.47397	66247800	2.47397	96164300
2.41537	97704900	2.47793	91704100	2.47793	91704100	2.47793	72847600	2.47793	112050000
2.4188	78918500	2.48188	96765200	2.48188	96765200	2.48188	79776800	2.48188	128444000
2.42223	49474900	2.48584	102773000	2.48584	102773000	2.48584	86817700	2.48584	143679000
2.42565	25576300	2.4898	109355000	2.4898	109355000	2.4898	93830200	2.4898	156308000
2.42908	10712600	2.49376	116442000	2.49376	116442000	2.49376	100557000	2.49376	164434000
2.4325	4.57457e+06	2.49771	122707000	2.49771	122707000	2.49771	105622000	2.49771	164901000
2.43593	2405871	2.50167	127950000	2.50167	127950000	2.50167	108973000	2.50167	158552000
2.43936	1.78331e+06	2.50563	131911000	2.50563	131911000	2.50563	110435000	2.50563	146402000
2.44278	1.52366e+06	2.50958	134623000	2.50958	134623000	2.50958	109360000	2.50958	130878000
2.44621	1.39641e+06	2.51354	137413000	2.51354	137413000	2.51354	106343000	2.51354	114675000
2.44964	1.3169e+06	2.5175	140382000	2.5175	140382000	2.5175	101616000	2.5175	98640200
2.45306	1.27185e+06	2.52146	143750000	2.52146	143750000	2.52146	95763300	2.52146	83731700
2.45649	1250310	2.52541	147991000	2.52541	147991000	2.52541	89716200	2.52541	70329600
2.45992	1.24182e+06	2.52937	152878000	2.52937	152878000	2.52937	83323600	2.52937	58282100
2.46334	1.24104e+06	2.53333	158197000	2.53333	158197000	2.53333	77628400	2.53333	48200600
2.46677	1.24848e+06	2.53729	164668000	2.53729	164668000	2.53729	72940300	2.53729	40202400
2.4702	1.25921e+06	2.54124	170790000	2.54124	170790000	2.54124	68848900	2.54124	34000200
2.47362	1.27726e+06	2.5452	173420000	2.5452	173420000	2.5452	65637400	2.5452	29853300
2.47705	1.30263e+06	2.54916	170386000	2.54916	170386000	2.54916	63357000	2.54916	27876200
2.48047	1.34165e+06	2.55311	161611000	2.55311	161611000	2.55311	61102400	2.55311	27176500
2.4839	1.39096e+06	2.55707	149917000	2.55707	149917000	2.55707	58653600	2.55707	26060100
2.48733	1455442	2.56103	137679000	2.56103	137679000	2.56103	55802900	2.56103	23918400
2.49075	1.533e+06	2.56499	126011000	2.56499	126011000	2.56499	52668000	2.56499	20870800
2.49418	1.64087e+06	2.56894	115342000	2.56894	115342000	2.56894	49556500	2.56894	17842900
2.49761	1.77537e+06	2.5729	105300000	2.5729	105300000	2.5729	46541200	2.5729	15643300
2.50103	1970815	2.57686	95534300	2.57686	95534300	2.57686	43874000	2.57686	14316500
2.50446	2233212	2.58081	86395600	2.58081	86395600	2.58081	41628700	2.58081	13664000
2.50789	2629986	2.58477	78057800	2.58477	78057800	2.58477	39442200	2.58477	13146800
2.51131	3.22827e+06	2.58873	70433800	2.58873	70433800	2.58873	37265000	2.58873	12731600
2.51474	4295116	2.59269	63663300	2.59269	63663300	2.59269	35287700	2.59269	12592100
2.51817	6.84161e+06	2.59664	57908500	2.59664	57908500	2.59664	33434900	2.59664	12480100
2.52159	14513000	2.6006	52796200	2.6006	52796200	2.6006	31887500	2.6006	12447700
2.52502	37584500	2.60456	48449100	2.60456	48449100	2.60456	30577100	2.60456	12568500
2.52845	84499100	2.60851	44873300	2.60851	44873300	2.60851	29415200	2.60851	12678100
2.53187	157176000	2.61247	41900400	2.61247	41900400	2.61247	28335600	2.61247	12843500
2.5353	220319000	2.61643	39522300	2.61643	39522300	2.61643	27359600	2.61643	13189600
2.53872	240049000	2.62039	37540900	2.62039	37540900	2.62039	26719900	2.62039	13623400
2.54215	207084000	2.62434	35914100	2.62434	35914100	2.62434	26420000	2.62434	14153200
2.54558	138692000	2.6283	34652500	2.6283	34652500	2.6283	26249800	2.6283	14717000
2.549	77364400	2.63226	33831400	2.63226	33831400	2.63226	26256600	2.63226	15401000
2.55243	34513900	2.63621	33245600	2.63621	33245600	2.63621	26378700	2.63621	16186600
2.55586	14875700	2.64017	32930000	2.64017	32930000	2.64017	26642700	2.64017	17254500
2.55928	6.81405e+06	2.64413	32921800	2.64413	32921800	2.64413	27152900	2.64413	18583600
2.56271	4183264	2.64809	33018500	2.64809	33018500	2.64809	27798300	2.64809	20090600
2.56614	3.0591e+06	2.65204	33430900	2.65204	33430900	2.65204	28819700	2.65204	22037700
2.56956	2.47651e+06	2.656	34127700	2.656	34127700	2.656	30120700	2.656	24457300
2.57299	2.08014e+06	2.65996	35273900	2.65996	35273900	2.65996	31645800	2.65996	27551200
2.57642	1.8181e+06	2.66392	36815100	2.66392	36815100	2.66392	33251900	2.66392	31723400
2.57984	1622403	2.66787	38719700	2.66787	38719700	2.66787	35393100	2.66787	37159800
2.58327	1.48151e+06	2.67183	40892200	2.67183	40892200	2.67183	37985200	2.67183	43738400
2.58669	1372576	2.67579	43695400	2.67579	43695400	2.67579	41087900	2.67579	52074000
2.59012	1.28324e+06	2.67974	46957000	2.67974	46957000	2.67974	44425600	2.67974	62311300
2.59355	1210596	2.6837	50934700	2.6837	50934700	2.6837	48420400	2.6837	74113600
2.59697	1.15238e+06	2.68766	55719800	2.68766	55719800	2.68766	53244800	2.68766	87609600
2.6004	1106694	2.69162	61058200	2.69162	61058200	2.69162	58616700	2.69162	102321000
2.60383	1.06839e+06	2.69557	67373000	2.69557	67373000	2.69557	64717100	2.69557	117671000
2.60725	1.03492e+06	2.69953	74085100	2.69953	74085100	2.69953	71600500	2.69953	133466000
2.61068	1.00254e+06	2.70349	80779200	2.70349	80779200	2.70349	78908800	2.70349	148190000
2.61411	973778	2.70744	87181300	2.70744	87181300	2.70744	86138300	2.70744	160524000
2.61753	943275	2.7114	92988800	2.7114	92988800	2.7114	93354300	2.7114	169312000
2.62096	913744	2.71536	97541500	2.71536	97541500	2.71536	100595000	2.71536	172593000
2.62439	885684	2.71932	100125000	2.71932	100125000	2.71932	106604000	2.71932	169353000
2.62781	863656	2.72327	100101000	2.72327	100101000	2.72327	111069000	2.72327	160951000
2.63124	844220	2.72723	97174500	2.72723	97174500	2.72723	113786000	2.72723	148618000
2.63466	827308	2.73119	92035300	2.73119	92035300	2.73119	114499000	2.73119	134547000
2.63809	810655	2.73514	85090900	2.73514	85090900	2.73514	113416000	2.73514	119331000
2.64152	798607	2.7391	77064100	2.7391	77064100	2.7391	110617000	2.7391	103337000
2.64494	785198	2.74306	69391900	2.74306	69391900	2.74306	106475000	2.74306	88607600
2.64837	774169	2.74702	62105300	2.74702	62105300	2.74702	101339000	2.74702	74997900
2.6518	764521	2.75097	55522200	2.75097	55522200	2.75097	95483400	2.75097	62697200
2.65522	756833	2.75493	49885900	2.75493	49885900	2.75493	88846300	2.75493	52117600
2.65865	746487	2.75889	45047400	2.75889	45047400	2.75889	82243400	2.75889	43323200
2.66208	736339	2.76285	40792600	2.76285	40792600	2.76285	76086600	2.76285	35984500
2.6655	730140	2.7668	37442300	2.7668	37442300	2.7668	70582500	2.7668	30251700
2.66893	724244	2.77076	34736900	2.77076	34736900	2.77076	65227200	2.77076	25581000
2.67236	716698	2.77472	32248000	2.77472	32248000	2.77472	60353200	2.77472	21812500
2.67578	709856	2.77867	30142800	2.77867	30142800	2.77867	56007100	2.77867	18910100
2.67921	702485	2.78263	28411000	2.78263	28411000	2.78263	52107500	2.78263	16619300
2.68263	693510	2.78659	26862600	2.78659	26862600	2.78659	48351100	2.78659	14768000
2.68606	684390	2.79055	25531900	2.79055	25531900	2.79055	44663500	2.79055	13318400
2.68949	674793	2.7945	24285400	2.7945	24285400	2.7945	41234800	2.7945	12067200
2.69291	667625	2.79846	23140600	2.79846	23140600	2.79846	37893500	2.79846	10987300
2.69634	661286	2.80242	21888700	2.80242	21888700	2.80242	34598600	2.80242	10118300
2.69977	656040	2.80637	20915500	2.80637	20915500	2.80637	31697500	2.80637	9407230
2.70319	650498	2.81033	20099700	2.81033	20099700	2.81033	28949500	2.81033	8738210
2.70662	646151	2.81429	19394500	2.81429	19394500	2.81429	26456800	2.81429	8222220
2.71005	641209	2.81825	18619600	2.81825	18619600	2.81825	24357400	2.81825	7730530
2.71347	638123	2.8222	17671500	2.8222	17671500	2.8222	22323000	2.8222	7250520
2.7169	634376	2.82616	16839600	2.82616	16839600	2.82616	20412100	2.82616	6843550
2.72033	630814	2.83012	16138000	2.83012	16138000	2.83012	18604400	2.83012	6465730
2.72375	626996	2.83407	15629000	2.83407	15629000	2.83407	17138700	2.83407	6145600
2.72718	622726	2.83803	15086700	2.83803	15086700	2.83803	15950000	2.83803	5798600
2.73061	618155	2.84199	14591200	2.84199	14591200	2.84199	14680400	2.84199	5540870
2.73403	614120	2.84595	14101400	2.84595	14101400	2.84595	13660900	2.84595	5379740
2.73746	608576	2.8499	13635800	2.8499	13635800	2.8499	12912800	2.8499	5146810
2.74088	604366	2.85386	13203100	2.85386	13203100	2.85386	12212000	2.85386	4973230
2.74431	601007	2.85782	12727400	2.85782	12727400	2.85782	11576800	2.85782	4786920
2.74774	597908	2.86177	12335000	2.86177	12335000	2.86177	11103200	2.86177	4596080
2.75116	594865	2.86573	11978700	2.86573	11978700	2.86573	10601200	2.86573	4432640
2.75459	589873	2.86969	11741100	2.86969	11741100	2.86969	10207100	2.86969	4318790
2.75802	585960	2.87365	11527700	2.87365	11527700	2.87365	9932100	2.87365	4183510
2.76144	582584	2.8776	11265700	2.8776	11265700	2.8776	9535320	2.8776	4139440
2.76487	581034	2.88156	11079700	2.88156	11079700	2.88156	9199380	2.88156	4024880
2.7683	578797	2.88552	10820500	2.88552	10820500	2.88552	9097900	2.88552	3873770
2.77172	576139	2.88948	10482200	2.88948	10482200	2.88948	8927300	2.88948	3774540
2.77515	571952	2.89343	10207500	2.89343	10207500	2.89343	8675440	2.89343	3675940
2.77858	568478	2.89739	10093400	2.89739	10093400	2.89739	8534760	2.89739	3630050
2.782	567422	2.90135	10038400	2.90135	10038400	2.90135	8380340	2.90135	3580760
2.78543	567210	2.9053	9810280	2.9053	9810280	2.9053	8194800	2.9053	3501020
2.78885	564082	2.90926	9537260	2.90926	9537260	2.90926	8105360	2.90926	3386550
2.79228	562491	2.91322	9463720	2.91322	9463720	2.91322	7966380	2.91322	3321960
2.79571	560943	2.91718	9472500	2.91718	9472500	2.91718	7852800	2.91718	3309530
2.79913	557538	2.92113	9517420	2.92113	9517420	2.92113	7815580	2.92113	3301820
2.80256	554440	2.92509	9324700	2.92509	9324700	2.92509	7776440	2.92509	3318650
2.80599	551482	2.92905	9109060	2.92905	9109060	2.92905	7647640	2.92905	3310890
2.80941	549283	2.933	9096420	2.933	9096420	2.933	7621000	2.933	3355480
2.81284	548565	2.93696	9033380	2.93696	9033380	2.93696	7590920	2.93696	3494660
2.81627	546941	2.94092	9187280	2.94092	9187280	2.94092	7645780	2.94092	3797510
2.81969	543221	2.94488	9151340	2.94488	9151340	2.94488	7929380	2.94488	4344140
2.82312	539888	2.94883	9182720	2.94883	9182720	2.94883	8179220	2.94883	4979300
2.82655	537590	2.95279	9339200	2.95279	9339200	2.95279	8258620	2.95279	5544450
2.82997	536445	2.95675	9360860	2.95675	9360860	2.95675	8131700	2.95675	5344860
2.8334	535042	2.9607	9325320	2.9607	9325320	2.9607	7945480	2.9607	4594690
2.83682	535628	2.96466	9091620	2.96466	9091620	2.96466	7596300	2.96466	3874600
2.84025	535136	2.96862	8841080	2.96862	8841080	2.96862	7280140	2.96862	3380630
2.84368	531868	2.97258	8520480	2.97258	8520480	2.97258	6999880	2.97258	3084210
2.8471	529213	2.97653	8254680	2.97653	8254680	2.97653	6800580	2.97653	2909670
2.85053	528542	2.98049	8096340	2.98049	8096340	2.98049	6718260	2.98049	2732890
2.85396	528687	2.98445	8130420	2.98445	8130420	2.98445	6673580	2.98445	2677150
2.85738	528386	2.9884	8087240	2.9884	8087240	2.9884	6634400	2.9884	2712220
2.86081	527870	2.99236	8078440	2.99236	8078440	2.99236	6708220	2.99236	2709820
2.86424	526762	2.99632	8084840	2.99632	8084840	2.99632	6741020	2.99632	2620380
2.86766	525266	3.00028	8044900	3.00028	8044900	3.00028	6737160	3.00028	2600890
2.87109	522816	3.00423	8000100	3.00423	8000100	3.00423	6620920	3.00423	2605180
2.87452	521730	3.00819	8043440	3.00819	8043440	3.00819	6540500	3.00819	2609830
2.87794	520253	3.01215	7971360	3.01215	7971360	3.01215	6510280	3.01215	2589910
2.88137	520383	3.01611	7860060	3.01611	7860060	3.01611	6426700	3.01611	2540290
2.8848	519671	3.02006	7762000	3.02006	7762000	3.02006	6374140	3.02006	2491980
2.88822	518097	3.02402	7817260	3.02402	7817260	3.02402	6401480	3.02402	2504630
2.89165	516017	3.02798	7885980	3.02798	7885980	3.02798	6363680	3.02798	2454450
2.89507	515080	3.03193	7872680	3.03193	7872680	3.03193	6360640	3.03193	2418170
2.8985	515491	3.03589	7857260	3.03589	7857260	3.03589	6180560	3.03589	2398910
2.90193	514845	3.03985	7878700	3.03985	7878700	3.03985	6205460	3.03985	2403170
2.90535	514264	3.04381	7811480	3.04381	7811480	3.04381	6286520	3.04381	2402470
2.90878	512764	3.04776	7794260	3.04776	7794260	3.04776	6276160	3.04776	2387180
2.91221	511243	3.05172	7877920	3.05172	7877920	3.05172	6274540	3.05172	2395730
2.91563	511075	3.05568	7858140	3.05568	7858140	3.05568	6238100	3.05568	2348710
2.91906	510612	3.05963	7824160	3.05963	7824160	3.05963	6180720	3.05963	2325440
2.92249	509397	3.06359	7857600	3.06359	7857600	3.06359	6204740	3.06359	2308870
2.92591	509052	3.06755	7923380	3.06755	7923380	3.06755	6268500	3.06755	2329280
2.92934	508757	3.07151	7971440	3.07151	7971440	3.07151	6385180	3.07151	2410170
2.93277	508262	3.07546	8039440	3.07546	8039440	3.07546	6412720	3.07546	2409720
2.93619	506088	3.07942	7984880	3.07942	7984880	3.07942	6308420	3.07942	2355710
2.93962	503071	3.08338	8020180	3.08338	8020180	3.08338	6361000	3.08338	2372550
2.94304	503408	3.08733	8057000	3.08733	8057000	3.08733	6324300	3.08733	2343190
2.94647	503986	3.09129	8054080	3.09129	8054080	3.09129	6339100	3.09129	2317540
2.9499	504261	3.09525	8117800	3.09525	8117800	3.09525	6392660	3.09525	2336400
2.95332	502500	3.09921	8274280	3.09921	8274280	3.09921	6506040	3.09921	2374640
2.95675	501562	3.10316	8376520	3.10316	8376520	3.10316	6599860	3.10316	2376410
2.96018	502420	3.10712	8428180	3.10712	8428180	3.10712	6548020	3.10712	2341380
2.9636	503444	3.11108	8561220	3.11108	8561220	3.11108	6597840	3.11108	2369320
2.96703	504495	3.11503	8684320	3.11503	8684320	3.11503	6688940	3.11503	2401530
2.97046	503804	3.11899	8850260	3.11899	8850260	3.11899	6702880	3.11899	2368070
2.97388	504358	3.12295	8907040	3.12295	8907040	3.12295	6824580	3.12295	2374670
2.97731	504742	3.12691	9097300	3.12691	9097300	3.12691	6936560	3.12691	2410550
2.98074	501735	3.13086	9243740	3.13086	9243740	3.13086	6945560	3.13086	2427730
2.98416	498199	3.13482	9314640	3.13482	9314640	3.13482	7037920	3.13482	2506060
2.98759	497743	3.13878	9494220	3.13878	9494220	3.13878	7196460	3.13878	2538070
2.99101	498212	3.14274	9686920	3.14274	9686920	3.14274	7399500	3.14274	2509770
2.99444	498764	3.14669	9986120	3.14669	9986120	3.14669	7658280	3.14669	2504390
2.99787	498846	3.15065	10176900	3.15065	10176900	3.15065	7860820	3.15065	2584640
3.00129	499422	3.15461	10445100	3.15461	10445100	3.15461	8213040	3.15461	2646760
3.00472	499330	3.15856	10706300	3.15856	10706300	3.15856	8556860	3.15856	2660480
3.00815	500278	3.16252	11085200	3.16252	11085200	3.16252	8896820	3.16252	2704500
3.01157	501318	3.16648	11552300	3.16648	11552300	3.16648	9453360	3.16648	2770960
3.015	501104	3.17044	11934700	3.17044	11934700	3.17044	10015700	3.17044	2902840
3.01843	499735	3.17439	12317100	3.17439	12317100	3.17439	10592700	3.17439	3094420
3.02185	499024	3.17835	12838800	3.17835	12838800	3.17835	11267800	3.17835	3284510
3.02528	498739	3.18231	13254800	3.18231	13254800	3.18231	11965900	3.18231	3486570
3.02871	500245	3.18626	13626200	3.18626	13626200	3.18626	12654500	3.18626	3689470
3.03213	501154	3.19022	14133700	3.19022	14133700	3.19022	13449700	3.19022	3971740
3.03556	502949	3.19418	14704900	3.19418	14704900	3.19418	14185200	3.19418	4296870
3.03898	502073	3.19814	15242700	3.19814	15242700	3.19814	15104300	3.19814	4642840
3.04241	500407	3.20209	15722200	3.20209	15722200	3.20209	16030500	3.20209	4930840
3.04584	499068	3.20605	16089200	3.20605	16089200	3.20605	16703200	3.20605	5190420
3.04926	498589	3.21001	16497400	3.21001	16497400	3.21001	17299400	3.21001	5399400
3.05269	499039	3.21396	16938100	3.21396	16938100	3.21396	17792000	3.21396	5511960
3.05612	500219	3.21792	17395100	3.21792	17395100	3.21792	18425700	3.21792	5465030
3.05954	501568	3.22188	17869200	3.22188	17869200	3.22188	18997100	3.22188	5353180
3.06297	501668	3.22584	18266400	3.22584	18266400	3.22584	19206800	3.22584	5179820
3.0664	503091	3.22979	18737000	3.22979	18737000	3.22979	19483100	3.22979	4913870
3.06982	505548	3.23375	19214900	3.23375	19214900	3.23375	19794500	3.23375	4719550
3.07325	506686	3.23771	19807200	3.23771	19807200	3.23771	20049500	3.23771	4499260
3.07668	508836	3.24166	20601100	3.24166	20601100	3.24166	20139500	3.24166	4281100
3.0801	509654	3.24562	21623200	3.24562	21623200	3.24562	20187900	3.24562	4132570
3.08353	511284	3.24958	22719500	3.24958	22719500	3.24958	20278000	3.24958	3979960
3.08696	515145	3.25354	23857300	3.25354	23857300	3.25354	20503300	3.25354	3844190
3.09038	519745	3.25749	25242200	3.25749	25242200	3.25749	20445800	3.25749	3763510
3.09381	521970	3.26145	26765700	3.26145	26765700	3.26145	20340500	3.26145	3764410
3.09723	524756	3.26541	28298400	3.26541	28298400	3.26541	20386200	3.26541	3761910
3.10066	525232	3.26937	29938100	3.26937	29938100	3.26937	20577100	3.26937	3791830
3.10409	525622	3.27332	31746700	3.27332	31746700	3.27332	20787200	3.27332	3856110
3.10751	526104	3.27728	33505500	3.27728	33505500	3.27728	21011900	3.27728	3926150
3.11094	526618	3.28124	35383700	3.28124	35383700	3.28124	21199700	3.28124	4081590
3.11437	526570	3.28519	37443000	3.28519	37443000	3.28519	21534600	3.28519	4215900
3.11779	528440	3.28915	39584500	3.28915	39584500	3.28915	21954500	3.28915	4316160
3.12122	529029	3.29311	41804500	3.29311	41804500	3.29311	22355900	3.29311	4465080
3.12465	529020	3.29707	43237700	3.29707	43237700	3.29707	22800000	3.29707	4701310
3.12807	530011	3.30102	43606400	3.30102	43606400	3.30102	23261200	3.30102	4972850
3.1315	531322	3.30498	42614700	3.30498	42614700	3.30498	23790300	3.30498	5245590
3.13493	532471	3.30894	41019500	3.30894	41019500	3.30894	24214500	3.30894	5677950
3.13835	533692	3.31289	39238900	3.31289	39238900	3.31289	24509600	3.31289	6164880
3.14178	536275	3.31685	37515300	3.31685	37515300	3.31685	24684600	3.31685	6813850
3.1452	539013	3.32081	36132300	3.32081	36132300	3.32081	24668200	3.32081	7601500
3.14863	540075	3.32477	34939200	3.32477	34939200	3.32477	24592600	3.32477	8633780
3.15206	541826	3.32872	33740600	3.32872	33740600	3.32872	24308300	3.32872	10116100
3.15548	544643	3.33268	32671000	3.33268	32671000	3.33268	24223600	3.33268	11974700
3.15891	545042	3.33664	31784100	3.33664	31784100	3.33664	24093900	3.33664	14254000
3.16234	545946	3.34059	30958100	3.34059	30958100	3.34059	23671200	3.34059	17086400
3.16576	549076	3.34455	30152800	3.34455	30152800	3.34455	23125800	3.34455	20536700
3.16919	551027	3.34851	29357000	3.34851	29357000	3.34851	22462800	3.34851	24458100
3.17262	553861	3.35247	28360600	3.35247	28360600	3.35247	21772200	3.35247	29055800
3.17604	556913	3.35642	27357500	3.35642	27357500	3.35642	21129800	3.35642	33841600
3.17947	560872	3.36038	26377500	3.36038	26377500	3.36038	20559800	3.36038	38652900
3.1829	564335	3.36434	25218900	3.36434	25218900	3.36434	19888600	3.36434	43349600
3.18632	568555	3.3683	24071300	3.3683	24071300	3.3683	19099500	3.3683	47424900
3.18975	571342	3.37225	22985400	3.37225	22985400	3.37225	18322700	3.37225	50109900
3.19317	574671	3.37621	21767200	3.37621	21767200	3.37621	17496300	3.37621	50771100
3.1966	579469	3.38017	20750400	3.38017	20750400	3.38017	16700600	3.38017	49144000
3.20003	584927	3.38412	19904100	3.38412	19904100	3.38412	15949200	3.38412	45757300
3.20345	591033	3.38808	19007400	3.38808	19007400	3.38808	15234400	3.38808	41256700
3.20688	599291	3.39204	18000800	3.39204	18000800	3.39204	14625300	3.39204	36394700
3.21031	608386	3.396	17110100	3.396	17110100	3.396	14025200	3.396	31703200
3.21373	618335	3.39995	16516000	3.39995	16516000	3.39995	13493000	3.39995	27201800
3.21716	627482	3.40391	15794700	3.40391	15794700	3.40391	12849400	3.40391	23028700
3.22059	635710	3.40787	15184100	3.40787	15184100	3.40787	12262600	3.40787	19418400
3.22401	643998	3.41182	14619400	3.41182	14619400	3.41182	11704400	3.41182	16301000
3.22744	656286	3.41578	14069100	3.41578	14069100	3.41578	11168300	3.41578	13752000
3.23087	670277	3.41974	13566000	3.41974	13566000	3.41974	10746900	3.41974	11758900
3.23429	687064	3.4237	13059600	3.4237	13059600	3.4237	10350800	3.4237	10154700
3.23772	709228	3.42765	12579900	3.42765	12579900	3.42765	9983480	3.42765	8852410
3.24115	735795	3.43161	12182900	3.43161	12182900	3.43161	9706940	3.43161	7839200
3.24457	770032	3.43557	11781500	3.43557	11781500	3.43557	9458420	3.43557	7035950
3.248	811730	3.43952	11466000	3.43952	11466000	3.43952	9011280	3.43952	6385810
3.25142	870299	3.44348	11174700	3.44348	11174700	3.44348	8697140	3.44348	5930180
3.25485	945903	3.44744	10845900	3.44744	10845900	3.44744	8351780	3.44744	5512720
3.25828	1.06075e+06	3.4514	10554700	3.4514	10554700	3.4514	8154460	3.4514	5213870
3.2617	1.22859e+06	3.45535	10194000	3.45535	10194000	3.45535	7996320	3.45535	4905440
3.26513	1.54943e+06	3.45931	9997880	3.45931	9997880	3.45931	7745480	3.45931	4577860
3.26856	2.28718e+06	3.46327	9853920	3.46327	9853920	3.46327	7571200	3.46327	4382020
3.27198	4.50862e+06	3.46722	9597540	3.46722	9597540	3.46722	7440640	3.46722	4203480
3.27541	10368200	3.47118	9318560	3.47118	9318560	3.47118	7328820	3.47118	4001240
3.27884	22438100	3.47514	9154200	3.47514	9154200	3.47514	7323640	3.47514	3871450
3.28226	38955500	3.4791	9022760	3.4791	9022760	3.4791	7150160	3.4791	3803200
3.28569	53898300	3.48305	8865240	3.48305	8865240	3.48305	6938780	3.48305	3725160
3.28912	57971200	3.48701	8717260	3.48701	8717260	3.48701	6857260	3.48701	3628140
3.29254	50032700	3.49097	8655080	3.49097	8655080	3.49097	6887520	3.49097	3596980
3.29597	34496500	3.49493	8592580	3.49493	8592580	3.49493	6966840	3.49493	3568510
3.29939	19799600	3.49888	8514600	3.49888	8514600	3.49888	6903600	3.49888	3517860
3.30282	9.60721e+06	3.50284	8480100	3.50284	8480100	3.50284	6737240	3.50284	3558450
3.30625	4.42213e+06	3.5068	8443280	3.5068	8443280	3.5068	6637120	3.5068	3583260
3.30967	2.27578e+06	3.51075	8359860	3.51075	8359860	3.51075	6614200	3.51075	3617270
3.3131	1.51851e+06	3.51471	8319180	3.51471	8319180	3.51471	6652280	3.51471	3764380
3.31653	1.19525e+06	3.51867	8276200	3.51867	8276200	3.51867	6663740	3.51867	3882880
3.31995	1.03059e+06	3.52263	8302880	3.52263	8302880	3.52263	6642360	3.52263	4026650
3.32338	919815	3.52658	8521340	3.52658	8521340	3.52658	6790260	3.52658	4254960
3.32681	848415	3.53054	8557900	3.53054	8557900	3.53054	6907400	3.53054	4438700
3.33023	793942	3.5345	8636980	3.5345	8636980	3.5345	6947160	3.5345	4547510
3.33366	756632	3.53845	8814220	3.53845	8814220	3.53845	7105580	3.53845	4674140
3.33709	727320	3.54241	8778560	3.54241	8778560	3.54241	7142140	3.54241	4797160
3.34051	703610	3.54637	8716260	3.54637	8716260	3.54637	7152600	3.54637	4851500
3.34394	683387	3.55033	8808540	3.55033	8808540	3.55033	7233880	3.55033	4851330
3.34736	668080	3.55428	8889840	3.55428	8889840	3.55428	7219220	3.55428	4775140
3.35079	655435	3.55824	8914960	3.55824	8914960	3.55824	7296480	3.55824	4579920
3.35422	645055	3.5622	8849780	3.5622	8849780	3.5622	7260440	3.5622	4356130
3.35764	637570	3.56615	8759600	3.56615	8759600	3.56615	7107760	3.56615	4181950
3.36107	630042	3.57011	8692780	3.57011	8692780	3.57011	7117220	3.57011	4065620
3.3645	622220	3.57407	8650860	3.57407	8650860	3.57407	7072420	3.57407	3902030
3.36792	614129	3.57803	8526640	3.57803	8526640	3.57803	6966460	3.57803	3721650
3.37135	606302	3.58198	8421280	3.58198	8421280	3.58198	6890480	3.58198	3650510
3.37478	597708	3.58594	8427400	3.58594	8427400	3.58594	6755760	3.58594	3570420
3.3782	591377	3.5899	8461600	3.5899	8461600	3.5899	6696760	3.5899	3511220
3.38163	587871	3.59385	8525660	3.59385	8525660	3.59385	6820740	3.59385	3531980
3.38506	584037	3.59781	8451300	3.59781	8451300	3.59781	6770080	3.59781	3564790
3.38848	581766	3.60177	8397640	3.60177	8397640	3.60177	6586220	3.60177	3603290
3.39191	579918	3.60573	8341620	3.60573	8341620	3.60573	6574520	3.60573	3605760
3.39533	578783	3.60968	8439740	3.60968	8439740	3.60968	6676260	3.60968	3704150
3.39876	575903	3.61364	8580200	3.61364	8580200	3.61364	6712680	3.61364	3895660
3.40219	574509	3.6176	8595800	3.6176	8595800	3.6176	6723740	3.6176	4043120
3.40561	573375	3.62156	8631100	3.62156	8631100	3.62156	6785540	3.62156	4231520
3.40904	571669	3.62551	8808860	3.62551	8808860	3.62551	6839160	3.62551	4527390
3.41247	569804	3.62947	8973680	3.62947	8973680	3.62947	7006020	3.62947	4886920
3.41589	568954	3.63343	9180200	3.63343	9180200	3.63343	7173820	3.63343	5349930
3.41932	568266	3.63738	9314420	3.63738	9314420	3.63738	7234660	3.63738	5889300
3.42275	566786	3.64134	9394080	3.64134	9394080	3.64134	7311480	3.64134	6673640
3.42617	566219	3.6453	9667380	3.6453	9667380	3.6453	7442520	3.6453	7587370
3.4296	565660	3.64926	9921140	3.64926	9921140	3.64926	7701000	3.64926	8699380
3.43303	564017	3.65321	10140800	3.65321	10140800	3.65321	7931620	3.65321	9909810
3.43645	562121	3.65717	10466600	3.65717	10466600	3.65717	8116240	3.65717	11250800
3.43988	560030	3.66113	10858200	3.66113	10858200	3.66113	8373600	3.66113	12781100
3.44331	559734	3.66508	11251100	3.66508	11251100	3.66508	8733240	3.66508	14315600
3.44673	557758	3.66904	11636200	3.66904	11636200	3.66904	9043840	3.66904	15831100
3.45016	555930	3.673	12032900	3.673	12032900	3.673	9332940	3.673	17298000
3.45358	554961	3.67696	12577500	3.67696	12577500	3.67696	9759420	3.67696	18433500
3.45701	556380	3.68091	13085900	3.68091	13085900	3.68091	10015600	3.68091	19131500
3.46044	558217	3.68487	13596800	3.68487	13596800	3.68487	10296000	3.68487	19171900
3.46386	560342	3.68883	13973300	3.68883	13973300	3.68883	10617600	3.68883	18591500
3.46729	560457	3.69278	14280900	3.69278	14280900	3.69278	10969700	3.69278	17523000
3.47072	559059	3.69674	14765600	3.69674	14765600	3.69674	11305000	3.69674	16205000
3.47414	558130	3.7007	15142000	3.7007	15142000	3.7007	11573000	3.7007	14770100
3.47757	557284	3.70466	15410200	3.70466	15410200	3.70466	11795200	3.70466	13334300
3.481	558053	3.70861	15540600	3.70861	15540600	3.70861	11968600	3.70861	11915400
3.48442	558510	3.71257	15427600	3.71257	15427600	3.71257	12069300	3.71257	10455300
3.48785	559218	3.71653	15154900	3.71653	15154900	3.71653	12242500	3.71653	9171970
3.49128	560230	3.72048	14912600	3.72048	14912600	3.72048	12417900	3.72048	8055770
3.4947	560235	3.72444	14466400	3.72444	14466400	3.72444	12439100	3.72444	7083260
3.49813	559426	3.7284	14047800	3.7284	14047800	3.7284	12361400	3.7284	6286390
3.50155	560356	3.73236	13732500	3.73236	13732500	3.73236	12295600	3.73236	5624670
3.50498	562026	3.73631	13380500	3.73631	13380500	3.73631	12179800	3.73631	5089450
3.50841	562315	3.74027	12977300	3.74027	12977300	3.74027	12025500	3.74027	4700090
3.51183	562876	3.74423	12694400	3.74423	12694400	3.74423	11992100	3.74423	4337430
3.51526	563492	3.74819	12395200	3.74819	12395200	3.74819	11907900	3.74819	4066590
3.51869	563949	3.75214	12194300	3.75214	12194300	3.75214	11618200	3.75214	3815480
3.52211	563241	3.7561	12054300	3.7561	12054300	3.7561	11411400	3.7561	3660460
3.52554	563375	3.76006	11935900	3.76006	11935900	3.76006	11284600	3.76006	3583890
3.52897	565410	3.76401	11922700	3.76401	11922700	3.76401	11121900	3.76401	3500240
3.53239	565570	3.76797	11881400	3.76797	11881400	3.76797	10991700	3.76797	3335750
3.53582	564512	3.77193	11839200	3.77193	11839200	3.77193	10785400	3.77193	3175420
3.53925	565372	3.77589	11945500	3.77589	11945500	3.77589	10563000	3.77589	3144440
3.54267	567262	3.77984	12172800	3.77984	12172800	3.77984	10375300	3.77984	3082890
3.5461	570445	3.7838	12447200	3.7838	12447200	3.7838	10248500	3.7838	2989840
3.54952	570785	3.78776	12751800	3.78776	12751800	3.78776	10102800	3.78776	3018730
3.55295	570456	3.79171	13035700	3.79171	13035700	3.79171	9972560	3.79171	3021410
3.55638	570817	3.79567	13538100	3.79567	13538100	3.79567	9952760	3.79567	3028600
3.5598	571116	3.79963	14122500	3.79963	14122500	3.79963	9853760	3.79963	3033150
3.56323	571592	3.80359	14750000	3.80359	14750000	3.80359	9739060	3.80359	3015890
3.56666	573883	3.80754	15490700	3.80754	15490700	3.80754	9628220	3.80754	2988690
3.57008	574934	3.8115	16447700	3.8115	16447700	3.8115	9537800	3.8115	2997560
3.57351	574980	3.81546	17414000	3.81546	17414000	3.81546	9472860	3.81546	2987740
3.57694	576283	3.81941	18680300	3.81941	18680300	3.81941	9452840	3.81941	3032760
3.58036	578048	3.82337	20232000	3.82337	20232000	3.82337	9321020	3.82337	3041490
3.58379	579517	3.82733	21879800	3.82733	21879800	3.82733	9280240	3.82733	3042510
3.58722	582226	3.83129	23793100	3.83129	23793100	3.83129	9314520	3.83129	3056650
3.59064	583514	3.83524	26113500	3.83524	26113500	3.83524	9346940	3.83524	3092880
3.59407	584534	3.8392	28653100	3.8392	28653100	3.8392	9407680	3.8392	3187300
3.5975	585982	3.84316	31450400	3.84316	31450400	3.84316	9518320	3.84316	3268560
3.60092	587291	3.84712	34483700	3.84712	34483700	3.84712	9595380	3.84712	3331820
3.60435	588978	3.85107	37514400	3.85107	37514400	3.85107	9572160	3.85107	3434110
3.60777	590042	3.85503	40793800	3.85503	40793800	3.85503	9574060	3.85503	3579310
3.6112	591698	3.85899	44237700	3.85899	44237700	3.85899	9655240	3.85899	3702800
3.61463	595483	3.86294	47748300	3.86294	47748300	3.86294	9811420	3.86294	3842360
3.61805	598532	3.8669	51447300	3.8669	51447300	3.8669	9952120	3.8669	4056220
3.62148	600658	3.87086	55294300	3.87086	55294300	3.87086	10135600	3.87086	4228220
3.62491	603479	3.87482	58653500	3.87482	58653500	3.87482	10341900	3.87482	4387330
3.62833	604670	3.87877	60128600	3.87877	60128600	3.87877	10451100	3.87877	4549020
3.63176	605351	3.88273	59287700	3.88273	59287700	3.88273	10524500	3.88273	4690030
3.63519	606401	3.88669	56536200	3.88669	56536200	3.88669	10677500	3.88669	4831060
3.63861	608152	3.89064	53057900	3.89064	53057900	3.89064	10854000	3.89064	4897380
3.64204	611395	3.8946	49492000	3.8946	49492000	3.8946	10927900	3.8946	4967540
3.64547	615985	3.89856	46121800	3.89856	46121800	3.89856	11054400	3.89856	5063380
3.64889	620054	3.90252	43046200	3.90252	43046200	3.90252	11294300	3.90252	5156310
3.65232	622100	3.90647	40153400	3.90647	40153400	3.90647	11597300	3.90647	5251610
3.65574	623534	3.91043	37233600	3.91043	37233600	3.91043	11802200	3.91043	5337030
3.65917	625515	3.91439	34439200	3.91439	34439200	3.91439	11975500	3.91439	5468740
3.6626	627655	3.91834	31913100	3.91834	31913100	3.91834	12197800	3.91834	5643180
3.66602	630991	3.9223	29521100	3.9223	29521100	3.9223	12506300	3.9223	5926990
3.66945	634007	3.92626	27604400	3.92626	27604400	3.92626	12859500	3.92626	6326120
3.67288	636904	3.93022	25989000	3.93022	25989000	3.93022	13279800	3.93022	6891820
3.6763	639477	3.93417	24706900	3.93417	24706900	3.93417	13728600	3.93417	7567530
3.67973	642050	3.93813	23668100	3.93813	23668100	3.93813	14356400	3.93813	8401240
3.68316	646261	3.94209	22886400	3.94209	22886400	3.94209	15014900	3.94209	9484030
3.68658	649219	3.94604	22525000	3.94604	22525000	3.94604	15754600	3.94604	10882400
3.69001	651604	3.95	22496200	3.95	22496200	3.95	16765500	3.95	12461400
3.69344	654471	3.95396	22824800	3.95396	22824800	3.95396	18084900	3.95396	14247800
3.69686	657597	3.95792	23462800	3.95792	23462800	3.95792	19671400	3.95792	16269800
3.70029	661333	3.96187	24274100	3.96187	24274100	3.96187	21591500	3.96187	18426000
3.70371	665269	3.96583	25220700	3.96583	25220700	3.96583	23822400	3.96583	20619900
3.70714	669206	3.96979	26355200	3.96979	26355200	3.96979	26104300	3.96979	22748400
3.71057	670948	3.97375	27483300	3.97375	27483300	3.97375	28311700	3.97375	24718900
3.71399	673849	3.9777	28215400	3.9777	28215400	3.9777	30048900	3.9777	26392100
3.71742	677846	3.98166	28659000	3.98166	28659000	3.98166	31219400	3.98166	27632900
3.72085	685154	3.98562	28644200	3.98562	28644200	3.98562	31670100	3.98562	28112100
3.72427	691355	3.98957	28029000	3.98957	28029000	3.98957	31319700	3.98957	27613800
3.7277	697935	3.99353	26838900	3.99353	26838900	3.99353	30141300	3.99353	26240400
3.73113	703587	3.99749	25389300	3.99749	25389300	3.99749	28426800	3.99749	24167900
3.73455	707364	4.00145	23850300	4.00145	23850300	4.00145	26577100	4.00145	21791500
3.73798	709478	4.0054	22342400	4.0054	22342400	4.0054	24736700	4.0054	19327200
3.74141	715534	4.00936	20932800	4.00936	20932800	4.00936	23029200	4.00936	16892700
3.74483	721258	4.01332	19817500	4.01332	19817500	4.01332	21596500	4.01332	14728800
3.74826	725748	4.01727	18778700	4.01727	18778700	4.01727	20360800	4.01727	12721400
3.75168	731052	4.02123	17855200	4.02123	17855200	4.02123	19159400	4.02123	10892800
3.75511	736559	4.02519	17117300	4.02519	17117300	4.02519	18111400	4.02519	9410070
3.75854	742914	4.02915	16594900	4.02915	16594900	4.02915	17253400	4.02915	8208080
3.76196	749557	4.0331	16071900	4.0331	16071900	4.0331	16345600	4.0331	7213150
3.76539	756055	4.03706	15548600	4.03706	15548600	4.03706	15392100	4.03706	6489090
3.76882	762414	4.04102	15126100	4.04102	15126100	4.04102	14649000	4.04102	5985780
3.77224	769071	4.04497	14889000	4.04497	14889000	4.04497	14054300	4.04497	5606400
3.77567	777371	4.04893	14625300	4.04893	14625300	4.04893	13490100	4.04893	5282020
3.7791	788940	4.05289	14383800	4.05289	14383800	4.05289	12811900	4.05289	5069480
3.78252	801032	4.05685	14221400	4.05685	14221400	4.05685	12222300	4.05685	4950920
3.78595	813941	4.0608	14100600	4.0608	14100600	4.0608	11815700	4.0608	4877310
3.78938	829975	4.06476	14011600	4.06476	14011600	4.06476	11420500	4.06476	4795840
3.7928	843298	4.06872	13929700	4.06872	13929700	4.06872	11179700	4.06872	4759670
3.79623	857524	4.07267	13874400	4.07267	13874400	4.07267	10979600	4.07267	4697180
3.79966	874110	4.07663	13849700	4.07663	13849700	4.07663	10789200	4.07663	4678280
3.80308	890360	4.08059	13882100	4.08059	13882100	4.08059	10670600	4.08059	4751240
3.80651	906245	4.08455	13921000	4.08455	13921000	4.08455	10603200	4.08455	4793270
3.80993	925074	4.0885	14070900	4.0885	14070900	4.0885	10620400	4.0885	4870380
3.81336	953046	4.09246	14244600	4.09246	14244600	4.09246	10805900	4.09246	4961020
3.81679	986987	4.09642	14541500	4.09642	14541500	4.09642	10940400	4.09642	5047370
3.82021	1.02513e+06	4.10038	14789000	4.10038	14789000	4.10038	11018600	4.10038	5166740
3.82364	1.06995e+06	4.10433	14939500	4.10433	14939500	4.10433	11287200	4.10433	5335160
3.82707	1.13218e+06	4.10829	15281800	4.10829	15281800	4.10829	11518500	4.10829	5520610
3.83049	1208829	4.11225	15601600	4.11225	15601600	4.11225	11831300	4.11225	5725340
3.83392	1.31988e+06	4.1162	15924600	4.1162	15924600	4.1162	12229000	4.1162	6001570
3.83735	1.4736e+06	4.12016	16435800	4.12016	16435800	4.12016	12648500	4.12016	6381110
3.84077	1722852	4.12412	16954500	4.12412	16954500	4.12412	12968100	4.12412	6820750
3.8442	2.19755e+06	4.12808	17466200	4.12808	17466200	4.12808	13361000	4.12808	7361550
3.84763	3.38687e+06	4.13203	18002700	4.13203	18002700	4.13203	13867200	4.13203	8015810
3.85105	6.98822e+06	4.13599	18639200	4.13599	18639200	4.13599	14458500	4.13599	8906490
3.85448	16164900	4.13995	19258900	4.13995	19258900	4.13995	15151500	4.13995	10109700
3.8579	34981700	4.1439	19921400	4.1439	19921400	4.1439	15763900	4.1439	11629900
3.86133	61261100	4.14786	20618900	4.14786	20618900	4.14786	16400100	4.14786	13520000
3.86476	85092500	4.15182	21406500	4.15182	21406500	4.15182	17180100	4.15182	15892300
3.86818	93698800	4.15578	22350500	4.15578	22350500	4.15578	18104300	4.15578	18735300
3.87161	81528900	4.15973	23252500	4.15973	23252500	4.15973	19082800	4.15973	22061800
3.87504	58252300	4.16369	24189300	4.16369	24189300	4.16369	20081900	4.16369	25849100
3.87846	33382900	4.16765	25340600	4.16765	25340600	4.16765	21137400	4.16765	29987900
3.88189	16684500	4.1716	26485200	4.1716	26485200	4.1716	22197800	4.1716	34320100
3.88532	7.39772e+06	4.17556	27574900	4.17556	27574900	4.17556	23267900	4.17556	38084200
3.88874	3686981	4.17952	28788300	4.17952	28788300	4.17952	24169000	4.17952	40987900
3.89217	2.29398e+06	4.18348	29936600	4.18348	29936600	4.18348	24916500	4.18348	42647000
3.8956	1.78303e+06	4.18743	30871600	4.18743	30871600	4.18743	25551300	4.18743	42685400
3.89902	1.5196e+06	4.19139	31386000	4.19139	31386000	4.19139	26061700	4.19139	41117900
3.90245	1.36265e+06	4.19535	31674800	4.19535	31674800	4.19535	26416800	4.19535	38272300
3.90587	1.25062e+06	4.1993	31905400	4.1993	31905400	4.1993	26748000	4.1993	34785500
3.9093	1.17473e+06	4.20326	32197500	4.20326	32197500	4.20326	27114100	4.20326	31098100
3.91273	1.11823e+06	4.20722	32790800	4.20722	32790800	4.20722	27555900	4.20722	27352500
3.91615	1.07427e+06	4.21118	33546100	4.21118	33546100	4.21118	27937600	4.21118	23737500
3.91958	1.04099e+06	4.21513	34558100	4.21513	34558100	4.21513	28412100	4.21513	20457600
3.92301	1.01016e+06	4.21909	35750800	4.21909	35750800	4.21909	28804000	4.21909	17529200
3.92643	986037	4.22305	37050300	4.22305	37050300	4.22305	29239100	4.22305	15050400
3.92986	968680	4.22701	38728100	4.22701	38728100	4.22701	29497500	4.22701	13030000
3.93329	957706	4.23096	40678000	4.23096	40678000	4.23096	29365800	4.23096	11355600
3.93671	945831	4.23492	42589300	4.23492	42589300	4.23492	29330600	4.23492	10024400
3.94014	933248	4.23888	44549600	4.23888	44549600	4.23888	29264100	4.23888	8984300
3.94357	921082	4.24283	46622800	4.24283	46622800	4.24283	28830700	4.24283	8169910
3.94699	910529	4.24679	48795600	4.24679	48795600	4.24679	28227600	4.24679	7578860
3.95042	900917	4.25075	50979500	4.25075	50979500	4.25075	27573000	4.25075	7096450
3.95385	892858	4.25471	53098400	4.25471	53098400	4.25471	26637300	4.25471	6685940
3.95727	884481	4.25866	55483500	4.25866	55483500	4.25866	25561600	4.25866	6366640
3.9607	877756	4.26262	57803100	4.26262	57803100	4.26262	24547100	4.26262	6133170
3.96412	872112	4.26658	59236400	4.26658	59236400	4.26658	23642800	4.26658	5962770
3.96755	867720	4.27053	58837300	4.27053	58837300	4.27053	22540500	4.27053	5792540
3.97098	862791	4.27449	56689000	4.27449	56689000	4.27449	21333500	4.27449	5641340
3.9744	857307	4.27845	53449400	4.27845	53449400	4.27845	20307000	4.27845	5519090
3.97783	856348	4.28241	50005000	4.28241	50005000	4.28241	19364700	4.28241	5440240
3.98126	854872	4.28636	46763100	4.28636	46763100	4.28636	18460300	4.28636	5367410
3.98468	851776	4.29032	43540500	4.29032	43540500	4.29032	17634800	4.29032	5342980
3.98811	850038	4.29428	40712100	4.29428	40712100	4.29428	16968400	4.29428	5305510
3.99154	849051	4.29823	38036400	4.29823	38036400	4.29823	16299400	4.29823	5288800
3.99496	848181	4.30219	35403800	4.30219	35403800	4.30219	15644200	4.30219	5245000
3.99839	845713	4.30615	32941400	4.30615	32941400	4.30615	15130700	4.30615	5254410
4.00182	843603	4.31011	30701500	4.31011	30701500	4.31011	14865700	4.31011	5301520
4.00524	841842	4.31406	28549400	4.31406	28549400	4.31406	14584500	4.31406	5311900
4.00867	840663	4.31802	26610200	4.31802	26610200	4.31802	14226600	4.31802	5330090
4.01209	839932	4.32198	24951100	4.32198	24951100	4.32198	14034900	4.32198	5361000
4.01552	839392	4.32593	23604300	4.32593	23604300	4.32593	13864300	4.32593	5434870
4.01895	838509	4.32989	22498100	4.32989	22498100	4.32989	13757300	4.32989	5514950
4.02237	838016	4.33385	21376600	4.33385	21376600	4.33385	13686800	4.33385	5609310
4.0258	836474	4.33781	20483500	4.33781	20483500	4.33781	13629200	4.33781	5688320
4.02923	836264	4.34176	19819200	4.34176	19819200	4.34176	13634800	4.34176	5794330
4.03265	836426	4.34572	19292900	4.34572	19292900	4.34572	13673100	4.34572	5931640
4.03608	837406	4.34968	18929600	4.34968	18929600	4.34968	13845000	4.34968	6056150
4.03951	839150	4.35364	18554600	4.35364	18554600	4.35364	13944200	4.35364	6214740
4.04293	840976	4.35759	18296000	4.35759	18296000	4.35759	14048600	4.35759	6397990
4.04636	841858	4.36155	18222900	4.36155	18222900	4.36155	14315700	4.36155	6620590
4.04979	842480	4.36551	18187300	4.36551	18187300	4.36551	14616900	4.36551	6848730
4.05321	845850	4.36946	18149100	4.36946	18149100	4.36946	14836400	4.36946	7125620
4.05664	847568	4.37342	18228700	4.37342	18228700	4.37342	15107800	4.37342	7480350
4.06006	848161	4.37738	18489300	4.37738	18489300	4.37738	15488700	4.37738	7867310
4.06349	846713	4.38134	18736500	4.38134	18736500	4.38134	15913200	4.38134	8318220
4.06692	846612	4.38529	18973900	4.38529	18973900	4.38529	16318200	4.38529	8816960
4.07034	847957	4.38925	19411000	4.38925	19411000	4.38925	16775600	4.38925	9489170
4.07377	850716	4.39321	19889300	4.39321	19889300	4.39321	17410400	4.39321	10313200
4.0772	852171	4.39716	20481000	4.39716	20481000	4.39716	18043400	4.39716	11345200
4.08062	853009	4.40112	21080600	4.40112	21080600	4.40112	18702400	4.40112	12640400
4.08405	854154	4.40508	21709500	4.40508	21709500	4.40508	19355600	4.40508	14201000
4.08748	855981	4.40904	22577200	4.40904	22577200	4.40904	19950300	4.40904	16091700
4.0909	857219	4.41299	23415100	4.41299	23415100	4.41299	20671600	4.41299	18377800
4.09433	860732	4.41695	24312900	4.41695	24312900	4.41695	21446600	4.41695	21117000
4.09776	862832	4.42091	25529700	4.42091	25529700	4.42091	22230300	4.42091	24204500
4.10118	865493	4.42486	26737600	4.42486	26737600	4.42486	22851500	4.42486	27557700
4.10461	868015	4.42882	28019800	4.42882	28019800	4.42882	23422600	4.42882	31174400
4.10803	871580	4.43278	29471000	4.43278	29471000	4.43278	24006200	4.43278	35047800
4.11146	877546	4.43674	31055400	4.43674	31055400	4.43674	24585600	4.43674	38937900
4.11489	883262	4.44069	32564600	4.44069	32564600	4.44069	25186000	4.44069	42609300
4.11831	886394	4.44465	34036800	4.44465	34036800	4.44465	25795900	4.44465	45675700
4.12174	888932	4.44861	35243100	4.44861	35243100	4.44861	26158400	4.44861	47900600
4.12517	893778	4.45257	36237900	4.45257	36237900	4.45257	26319600	4.45257	49271600
4.12859	898786	4.45652	37158100	4.45652	37158100	4.45652	26461100	4.45652	49910800
4.13202	901930	4.46048	37813100	4.46048	37813100	4.46048	26600900	4.46048	50170200
4.13545	906390	4.46444	38340800	4.46444	38340800	4.46444	26612800	4.46444	50202600
4.13887	911663	4.46839	38719400	4.46839	38719400	4.46839	26445700	4.46839	49480500
4.1423	915865	4.47235	38903500	4.47235	38903500	4.47235	26177700	4.47235	47892000
4.14573	919770	4.47631	38762300	4.47631	38762300	4.47631	25752600	4.47631	45335600
4.14915	925787	4.48027	38324900	4.48027	38324900	4.48027	25276000	4.48027	42057100
4.15258	931997	4.48422	37562500	4.48422	37562500	4.48422	24874800	4.48422	38452500
4.15601	938473	4.48818	36614500	4.48818	36614500	4.48818	24462500	4.48818	34906200
4.15943	944956	4.49214	35594400	4.49214	35594400	4.49214	23983300	4.49214	31424800
4.16286	953915	4.49609	34604000	4.49609	34604000	4.49609	23426500	4.49609	28171100
4.16628	963533	4.50005	34036300	4.50005	34036300	4.50005	22856500	4.50005	25267200
4.16971	973912	4.50401	33531500	4.50401	33531500	4.50401	22400200	4.50401	22721500
4.17314	986192	4.50797	33244000	4.50797	33244000	4.50797	21948400	4.50797	20600500
4.17656	1.00085e+06	4.51192	33288600	4.51192	33288600	4.51192	21476800	4.51192	18974300
4.17999	1.01671e+06	4.51588	33622000	4.51588	33622000	4.51588	21083400	4.51588	17835200
4.18342	1.02908e+06	4.51984	34313600	4.51984	34313600	4.51984	20862100	4.51984	17198800
4.18684	1.04274e+06	4.52379	35338800	4.52379	35338800	4.52379	20763300	4.52379	17039800
4.19027	1.05803e+06	4.52775	36704600	4.52775	36704600	4.52775	20681000	4.52775	17345000
4.1937	1.07704e+06	4.53171	38501600	4.53171	38501600	4.53171	20734300	4.53171	18154500
4.19712	1.09954e+06	4.53567	40638800	4.53567	40638800	4.53567	20847700	4.53567	19498700
4.20055	1.12627e+06	4.53962	43073400	4.53962	43073400	4.53962	21170500	4.53962	21290800
4.20398	1.15776e+06	4.54358	45873800	4.54358	45873800	4.54358	21759500	4.54358	23588400
4.2074	1.1971e+06	4.54754	48859700	4.54754	48859700	4.54754	22393500	4.54754	26415600
4.21083	1.24507e+06	4.55149	52003300	4.55149	52003300	4.55149	23131900	4.55149	29462400
4.21425	1.30746e+06	4.55545	55402600	4.55545	55402600	4.55545	24033200	4.55545	32823800
4.21768	1390183	4.55941	59114100	4.55941	59114100	4.55941	24986700	4.55941	36327100
4.22111	1.50713e+06	4.56337	62892100	4.56337	62892100	4.56337	26017700	4.56337	39604800
4.22453	1678684	4.56732	66606300	4.56732	66606300	4.56732	26988800	4.56732	42492500
4.22796	1.95646e+06	4.57128	69473300	4.57128	69473300	4.57128	28022200	4.57128	44771500
4.23139	2.52358e+06	4.57524	70419500	4.57524	70419500	4.57524	29085500	4.57524	45969500
4.23481	3.96187e+06	4.5792	69651900	4.5792	69651900	4.5792	30069000	4.5792	45998800
4.23824	8.20529e+06	4.58315	67774500	4.58315	67774500	4.58315	30908500	4.58315	44735200
4.24167	18304800	4.58711	65534500	4.58711	65534500	4.58711	31386000	4.58711	42227100
4.24509	38002600	4.59107	63179200	4.59107	63179200	4.59107	31661000	4.59107	38889300
4.24852	62655200	4.59502	60546200	4.59502	60546200	4.59502	31641400	4.59502	34998400
4.25195	83297700	4.59898	57884200	4.59898	57884200	4.59898	31433700	4.59898	31105900
4.25537	88093500	4.60294	55425100	4.60294	55425100	4.60294	31136500	4.60294	27473700
4.2588	74644700	4.6069	52984100	4.6069	52984100	4.6069	30584300	4.6069	24040300
4.26222	52059700	4.61085	50640000	4.61085	50640000	4.61085	29754600	4.61085	20834600
4.26565	29617600	4.61481	48571700	4.61481	48571700	4.61481	28877200	4.61481	18062000
4.26908	14806000	4.61877	46734700	4.61877	46734700	4.61877	27861500	4.61877	15689100
4.2725	6.76341e+06	4.62272	45232300	4.62272	45232300	4.62272	26786500	4.62272	13725500
4.27593	3558921	4.62668	44237300	4.62668	44237300	4.62668	25605500	4.62668	12133400
4.27936	2.35298e+06	4.63064	43643500	4.63064	43643500	4.63064	24335400	4.63064	10793500
4.28278	1.87901e+06	4.6346	43253700	4.6346	43253700	4.6346	23076100	4.6346	9749380
4.28621	1.63362e+06	4.63855	42506000	4.63855	42506000	4.63855	21990800	4.63855	8907040
4.28964	1481154	4.64251	41084000	4.64251	41084000	4.64251	20834500	4.64251	8173580
4.29306	1.37882e+06	4.64647	38951100	4.64647	38951100	4.64647	19670000	4.64647	7582860
4.29649	1.30408e+06	4.65042	36364900	4.65042	36364900	4.65042	18619000	4.65042	7065320
4.29992	1.24858e+06	4.65438	33810500	4.65438	33810500	4.65438	17608600	4.65438	6639580
4.30334	1.20356e+06	4.65834	31461800	4.65834	31461800	4.65834	16740100	4.65834	6262720
4.30677	1.16963e+06	4.6623	29444900	4.6623	29444900	4.6623	15917300	4.6623	5971090
4.3102	1142713	4.66625	27542700	4.66625	27542700	4.66625	15251600	4.66625	5738940
4.31362	1.12087e+06	4.67021	25648700	4.67021	25648700	4.67021	14729300	4.67021	5514820
4.31705	1.10258e+06	4.67417	23973400	4.67417	23973400	4.67417	14272600	4.67417	5325890
4.32047	1087286	4.67812	22468700	4.67812	22468700	4.67812	13840100	4.67812	5140400
4.3239	1.07521e+06	4.68208	20981800	4.68208	20981800	4.68208	13532300	4.68208	4966560
4.32733	1.063e+06	4.68604	19668200	4.68604	19668200	4.68604	13333400	4.68604	4857340
4.33075	1051317	4.69	18640400	4.69	18640400	4.69	13222600	4.69	4772870
4.33418	1.04106e+06	4.69395	17694500	4.69395	17694500	4.69395	13058500	4.69395	4657200
4.33761	1.03371e+06	4.69791	16762600	4.69791	16762600	4.69791	12983900	4.69791	4600660
4.34103	1.02482e+06	4.70187	16061800	4.70187	16061800	4.70187	13023900	4.70187	4510540
4.34446	1.01551e+06	4.70583	15441100	4.70583	15441100	4.70583	13077600	4.70583	4413680
4.34789	1.00925e+06	4.70978	14984400	4.70978	14984400	4.70978	13144500	4.70978	4400840
4.35131	1.00497e+06	4.71374	14584200	4.71374	14584200	4.71374	13298100	4.71374	4411880
4.35474	1002042	4.7177	14124300	4.7177	14124300	4.7177	13343500	4.7177	4386450
4.35817	1001913	4.72165	13809400	4.72165	13809400	4.72165	13360500	4.72165	4350730
4.36159	999572	4.72561	13545200	4.72561	13545200	4.72561	13460300	4.72561	4304480
4.36502	994460	4.72957	13295900	4.72957	13295900	4.72957	13504700	4.72957	4287130
4.36844	992311	4.73353	13103300	4.73353	13103300	4.73353	13518500	4.73353	4353290
4.37187	990870	4.73748	12988500	4.73748	12988500	4.73748	13514300	4.73748	4443480
4.3753	989053	4.74144	12842800	4.74144	12842800	4.74144	13478000	4.74144	4472400
4.37872	988430	4.7454	12716100	4.7454	12716100	4.7454	13426200	4.7454	4527990
4.38215	990620	4.74935	12645500	4.74935	12645500	4.74935	13326400	4.74935	4591000
4.38558	992376	4.75331	12577400	4.75331	12577400	4.75331	13197700	4.75331	4677750
4.389	993700	4.75727	12524100	4.75727	12524100	4.75727	13041600	4.75727	4793910
4.39243	994519	4.76123	12564700	4.76123	12564700	4.76123	12847200	4.76123	4941980
4.39586	996704	4.76518	12648700	4.76518	12648700	4.76518	12712800	4.76518	5094260
4.39928	996997	4.76914	12652500	4.76914	12652500	4.76914	12611400	4.76914	5284290
4.40271	997085	4.7731	12822000	4.7731	12822000	4.7731	12609200	4.7731	5554640
4.40614	1.00013e+06	4.77705	13028000	4.77705	13028000	4.77705	12648300	4.77705	5882420
4.40956	1004108	4.78101	13293200	4.78101	13293200	4.78101	12741500	4.78101	6306220
4.41299	1.00915e+06	4.78497	13494200	4.78497	13494200	4.78497	12887200	4.78497	6778090
4.41641	1.01603e+06	4.78893	13700300	4.78893	13700300	4.78893	13104800	4.78893	7353480
4.41984	1.0256e+06	4.79288	14048000	4.79288	14048000	4.79288	13330200	4.79288	8054170
4.42327	1.03636e+06	4.79684	14422600	4.79684	14422600	4.79684	13615300	4.79684	8882760
4.42669	1.0482e+06	4.8008	14807700	4.8008	14807700	4.8008	13887000	4.8008	9795710
4.43012	1.06287e+06	4.80475	15144800	4.80475	15144800	4.80475	14189700	4.80475	10789400
4.43355	1.0856e+06	4.80871	15549600	4.80871	15549600	4.80871	14485600	4.80871	11918400
4.43697	1.11847e+06	4.81267	16041800	4.81267	16041800	4.81267	14702700	4.81267	13102400
4.4404	1.17118e+06	4.81663	16452300	4.81663	16452300	4.81663	14799500	4.81663	14224600
4.44383	1285622	4.82058	16743000	4.82058	16743000	4.82058	14783400	4.82058	15335700
4.44725	1.58847e+06	4.82454	17048600	4.82454	17048600	4.82454	14648600	4.82454	16305000
4.45068	2445971	4.8285	17174400	4.8285	17174400	4.8285	14400300	4.8285	17083500
4.45411	4.36594e+06	4.83246	17057600	4.83246	17057600	4.83246	13984000	4.83246	17431500
4.45753	7.71173e+06	4.83641	16857000	4.83641	16857000	4.83641	13450200	4.83641	17297700
4.46096	11510900	4.84037	16596400	4.84037	16596400	4.84037	12878100	4.84037	16704000
4.46438	14185700	4.84433	16200400	4.84433	16200400	4.84433	12282100	4.84433	15700300
4.46781	14208600	4.84828	15674900	4.84828	15674900	4.84828	11693900	4.84828	14465900
4.47124	11677400	4.85224	15140800	4.85224	15140800	4.85224	11188100	4.85224	13204900
4.47466	8.09613e+06	4.8562	14623000	4.8562	14623000	4.8562	10727700	4.8562	11993500
4.47809	4.90357e+06	4.86016	14055300	4.86016	14055300	4.86016	10241500	4.86016	10791200
4.48152	2.86984e+06	4.86411	13601500	4.86411	13601500	4.86411	9877500	4.86411	9679090
4.48494	1.84086e+06	4.86807	13145300	4.86807	13145300	4.86807	9603280	4.86807	8699550
4.48837	1.44151e+06	4.87203	12673700	4.87203	12673700	4.87203	9405580	4.87203	7886950
4.4918	1.30058e+06	4.87598	12258600	4.87598	12258600	4.87598	9294840	4.87598	7253070
4.49522	1.25186e+06	4.87994	11922500	4.87994	11922500	4.87994	9244880	4.87994	6811960
4.49865	1232514	4.8839	11703200	4.8839	11703200	4.8839	9238680	4.8839	6563670
4.50208	1227070	4.88786	11552000	4.88786	11552000	4.88786	9343980	4.88786	6563260
4.5055	1.23164e+06	4.89181	11328300	4.89181	11328300	4.89181	9467760	4.89181	6670440
4.50893	1.24686e+06	4.89577	11163600	4.89577	11163600	4.89577	9509840	4.89577	6739090
4.51236	1.27471e+06	4.89973	11066400	4.89973	11066400	4.89973	9522360	4.89973	6599860
4.51578	1.31261e+06	4.90368	10987000	4.90368	10987000	4.90368	9417180	4.90368	6273730
4.51921	1.36168e+06	4.90764	10978100	4.90764	10978100	4.90764	9377860	4.90764	5929660
4.52263	1.42859e+06	4.9116	10975400	4.9116	10975400	4.9116	9374660	4.9116	5675220
4.52606	1.52922e+06	4.91556	11021900	4.91556	11021900	4.91556	9455660	4.91556	5548510
4.52949	1.68078e+06	4.91951	11034500	4.91951	11034500	4.91951	9600700	4.91951	5557440
4.53291	1.92441e+06	4.92347	11134000	4.92347	11134000	4.92347	9763300	4.92347	5719260
4.53634	2.42323e+06	4.92743	11295000	4.92743	11295000	4.92743	10072200	4.92743	5996330
4.53977	3.78937e+06	4.93139	11574200	4.93139	11574200	4.93139	10294500	4.93139	6354690
4.54319	7.7256e+06	4.93534	11938400	4.93534	11938400	4.93534	10656600	4.93534	6843120
4.54662	17422600	4.9393	12214200	4.9393	12214200	4.9393	11039400	4.9393	7532850
4.55005	34345500	4.94326	12450200	4.94326	12450200	4.94326	11428800	4.94326	8409430
4.55347	56133500	4.94721	12804200	4.94721	12804200	4.94721	11839700	4.94721	9547750
4.5569	73035700	4.95117	13273000	4.95117	13273000	4.95117	12341100	4.95117	10967600
4.56033	76608000	4.95513	13852600	4.95513	13852600	4.95513	12934100	4.95513	12655000
4.56375	65389500	4.95909	14289600	4.95909	14289600	4.95909	13498800	4.95909	14571500
4.56718	45559700	4.96304	14720700	4.96304	14720700	4.96304	13998400	4.96304	16741800
4.5706	26599900	4.967	15175900	4.967	15175900	4.967	14582200	4.967	19019500
4.57403	13269400	4.97096	15686600	4.97096	15686600	4.97096	15380000	4.97096	21338500
4.57746	6.35291e+06	4.97491	16200800	4.97491	16200800	4.97491	16067000	4.97491	23577100
4.58088	3401044	4.97887	16662400	4.97887	16662400	4.97887	16592000	4.97887	25463200
4.58431	2.36825e+06	4.98283	17102800	4.98283	17102800	4.98283	17279500	4.98283	26809600
4.58774	1.97784e+06	4.98679	17395900	4.98679	17395900	4.98679	17963200	4.98679	27385500
4.59116	1812447	4.99074	17548800	4.99074	17548800	4.99074	18437100	4.99074	27226000
4.59459	1.74527e+06	4.9947	17587400	4.9947	17587400	4.9947	18800600	4.9947	26391500
4.59802	1756234	4.99866	17517900	4.99866	17517900	4.99866	19176700	4.99866	24845300
4.60144	1872379	5.00261	17267900	5.00261	17267900	5.00261	19372400	5.00261	22806200
4.60487	2.24982e+06	5.00657	16932800	5.00657	16932800	5.00657	19357300	5.00657	20501300
4.6083	3.4094e+06	5.01053	16487600	5.01053	16487600	5.01053	19205800	5.01053	18120100
4.61172	6.62077e+06	5.01449	16021800	5.01449	16021800	5.01449	18916300	5.01449	15854800
4.61515	13271700	5.01844	15584800	5.01844	15584800	5.01844	18478000	5.01844	13744300
4.61857	23309300	5.0224	15106800	5.0224	15106800	5.0224	17921700	5.0224	11861400
4.622	33904700	5.02636	14703500	5.02636	14703500	5.02636	17241800	5.02636	10268600
4.62543	39987000	5.03031	14363200	5.03031	14363200	5.03031	16551800	5.03031	8890900
4.62885	38078800	5.03427	14189000	5.03427	14189000	5.03427	15964100	5.03427	7756930
4.63228	29881500	5.03823	14059100	5.03823	14059100	5.03823	15263700	5.03823	6848360
4.63571	19346700	5.04219	13929500	5.04219	13929500	5.04219	14556000	5.04219	6099660
4.63913	10769700	5.04614	13826200	5.04614	13826200	5.04614	13919300	5.04614	5516110
4.64256	5.46188e+06	5.0501	13842400	5.0501	13842400	5.0501	13338200	5.0501	5024090
4.64599	2.91969e+06	5.05406	13938300	5.05406	13938300	5.05406	12847000	5.05406	4681260
4.64941	1.89538e+06	5.05802	14040200	5.05802	14040200	5.05802	12326000	5.05802	4431620
4.65284	1.50986e+06	5.06197	14199200	5.06197	14199200	5.06197	11901200	5.06197	4214710
4.65627	1.33175e+06	5.06593	14455500	5.06593	14455500	5.06593	11587500	5.06593	4043330
4.65969	1228560	5.06989	14715300	5.06989	14715300	5.06989	11358000	5.06989	3881560
4.66312	1155308	5.07384	14990600	5.07384	14990600	5.07384	11121100	5.07384	3781820
4.66655	1.10611e+06	5.0778	15320500	5.0778	15320500	5.0778	10892900	5.0778	3694300
4.66997	1.06777e+06	5.08176	15646700	5.08176	15646700	5.08176	10694200	5.08176	3570640
4.6734	1.0374e+06	5.08572	15975700	5.08572	15975700	5.08572	10549400	5.08572	3487030
4.67682	1.01255e+06	5.08967	16323100	5.08967	16323100	5.08967	10438600	5.08967	3447560
4.68025	992703	5.09363	16346900	5.09363	16346900	5.09363	10484400	5.09363	3413160
4.68368	975009	5.09759	16013100	5.09759	16013100	5.09759	10509500	5.09759	3361420
4.6871	957469	5.10154	15577500	5.10154	15577500	5.10154	10505100	5.10154	3322310
4.69053	942095	5.1055	15149800	5.1055	15149800	5.1055	10606400	5.1055	3361450
4.69396	931308	5.10946	14709100	5.10946	14709100	5.10946	10731200	5.10946	3397550
4.69738	920939	5.11342	14147800	5.11342	14147800	5.11342	10838300	5.11342	3395470
4.70081	909009	5.11737	13682500	5.11737	13682500	5.11737	10959100	5.11737	3380010
4.70424	899102	5.12133	13242500	5.12133	13242500	5.12133	11120100	5.12133	3309380
4.70766	891499	5.12529	12899200	5.12529	12899200	5.12529	11288400	5.12529	3253570
4.71109	882706	5.12924	12556600	5.12924	12556600	5.12924	11357600	5.12924	3147780
4.71452	873100	5.1332	12199300	5.1332	12199300	5.1332	11382400	5.1332	3043050
4.71794	863512	5.13716	11848400	5.13716	11848400	5.13716	11363700	5.13716	2994390
4.72137	856937	5.14112	11534900	5.14112	11534900	5.14112	11345900	5.14112	2985730
4.72479	849921	5.14507	11262000	5.14507	11262000	5.14507	11301100	5.14507	2962950
4.72822	843868	5.14903	11026300	5.14903	11026300	5.14903	11253000	5.14903	2960390
4.73165	840698	5.15299	10797500	5.15299	10797500	5.15299	11197700	5.15299	2959540
4.73507	836324	5.15694	10644600	5.15694	10644600	5.15694	11186300	5.15694	2943710
4.7385	830538	5.1609	10542300	5.1609	10542300	5.1609	11167700	5.1609	2909230
4.74193	826700	5.16486	10301300	5.16486	10301300	5.16486	11066600	5.16486	2906790
4.74535	823779	5.16882	10145900	5.16882	10145900	5.16882	10992700	5.16882	2905140
4.74878	818407	5.17277	10139600	5.17277	10139600	5.17277	10997900	5.17277	2953980
4.75221	811943	5.17673	10069200	5.17673	10069200	5.17673	10973700	5.17673	2966990
4.75563	808425	5.18069	10089400	5.18069	10089400	5.18069	10958700	5.18069	2961660
4.75906	805086	5.18465	10029400	5.18465	10029400	5.18465	11007100	5.18465	2982860
4.76249	801785	5.1886	9957580	5.1886	9957580	5.1886	11079000	5.1886	3006450
4.76591	800725	5.19256	9942940	5.19256	9942940	5.19256	11066800	5.19256	3041940
4.76934	799722	5.19652	9956160	5.19652	9956160	5.19652	11182900	5.19652	3104750
4.77276	796194	5.20047	10017400	5.20047	10017400	5.20047	11348600	5.20047	3168410
4.77619	793626
4.77962	794038
4.78304	792372
4.78647	790008
4.7899	789684
4.79332	791818
4.79675	796180
4.80018	806091
4.8036	825845
4.80703	884141
4.81046	1.06773e+06
4.81388	1607256
4.81731	2.75477e+06
4.82073	4548390
4.82416	6.41776e+06
4.82759	7.46908e+06
4.83101	7.14933e+06
4.83444	5.64629e+06
4.83787	3.82271e+06
4.84129	2326831
4.84472	1.43707e+06
4.84815	1.01006e+06
4.85157	849461
4.855	790869
4.85843	765158
4.86185	750693
4.86528	740025
4.86871	732334
4.87213	726854
4.87556	722812
4.87898	720249
4.88241	718098
4.88584	714250
4.88926	711710
4.89269	708316
4.89612	704661
4.89954	701397
4.90297	700427
4.9064	698996
4.90982	696028
4.91325	694096
4.91668	691881
4.9201	689989
4.92353	688194
4.92695	688417
4.93038	687853
4.93381	687581
4.93723	685919
4.94066	683653
4.94409	680992
4.94751	677839
4.95094	675618
4.95437	675519
4.95779	675006
4.96122	673598
4.96465	670460
4.96807	669002
4.9715	668400
4.97492	668740
4.97835	668474
4.98178	668865
4.9852	669111
4.98863	670201
4.99206	669785
4.99548	670565
4.99891	671056
5.00234	671116
5.00576	671837
5.00919	673812
5.01262	675759
5.01604	677744
5.01947	680368
5.0229	684155
5.02632	688339
5.02975	693553
5.03317	701433
5.0366	710845
5.04003	724668
5.04345	743641
5.04688	771921
5.05031	818041
5.05373	911902
5.05716	1.15486e+06
5.06059	1.83096e+06
5.06401	3.40004e+06
5.06744	6.12375e+06
5.07087	9.51809e+06
5.07429	12280100
5.07772	12975200
5.08114	11349000
5.08457	8.34343e+06
5.088	5.26229e+06
5.09142	3.00152e+06
5.09485	1716507
5.09828	1126329
5.1017	893527
5.10513	799569
5.10856	753801
5.11198	724907
5.11541	705408
5.11884	691483
5.12226	680208
5.12569	673497
5.12911	668134
5.13254	661770
5.13597	656653
5.13939	651732
5.14282	649349
5.14625	645914
5.14967	642811
5.1531	640814
5.15653	639226
5.15995	637737
5.16338	635708
5.16681	633222
5.17023	633540
5.17366	632907
5.17708	630426
5.18051	627688
5.18394	626091
5.18736	625889
5.19079	625899
5.19422	627003
5.19764	627096
5.20107	626278

## Sheet: Figure 1c (i)
CuO									CuO90ZnO10									CuO70ZnO30							CuO50ZnO50
BE_Cu2p Scan	CPS_Cu2p Scan	Cu 2p3_main_1_Cu2p Scan	Cu 2p3_sat1_2_Cu2p Scan	Cu 2p3_sat2_3_Cu2p Scan	Cu 2p3_asym_4_Cu2p Scan	Cu 2p_sat3_5_Cu2p Scan	Background_Cu2p Scan	Envelope_Cu2p Scan	BE_Cu2p Scan	CPS_Cu2p Scan	Cu 2p3_main_1_Cu2p Scan	Cu 2p3_sat1_2_Cu2p Scan	Cu 2p3_sat2_3_Cu2p Scan	Cu 2p3_asym_4_Cu2p Scan	Cu 2p_sat3_5_Cu2p Scan	Background_Cu2p Scan	Envelope_Cu2p Scan	BE_Cu2p Scan	CPS_Cu2p Scan	Cu 2p3_main_1_Cu2p Scan	Cu 2p3_sat1_2_Cu2p Scan	Cu 2p3_sat2_3_Cu2p Scan	Cu 2p3_asym_4_Cu2p Scan	Cu 2p_sat3_5_Cu2p Scan	Background_Cu2p Scan	Envelope_Cu2p Scan	BE_Cu2p Scan	CPS_Cu2p Scan	Cu 2p3_main_1_Cu2p Scan	Cu 2p3_sat1_2_Cu2p Scan	Cu 2p3_sat2_3_Cu2p Scan	Cu 2p3_asym_4_Cu2p Scan	Cu 2p_sat3_5_Cu2p Scan	Background_Cu2p Scan	Envelope_Cu2p Scan
970.158	55733.1	55733.1	55733.1	55733.1	55733.1	55733.1	55733.1	55733.1	970.395	50161	66881.3	66881.3	66881.3	66881.3	66881.3	66881.3	66881.3	970.539	60222.6	66914	66914	66914	66914	66914	66914	66914	970.324	75933.6	47458.5	47458.5	47458.5	47458.5	47458.5	47458.5	47458.5
970.058	55918	55918	55918	55918	55918	55918	55918	55918	970.295	50576	67434.7	67434.7	67434.7	67434.7	67434.7	67434.7	67434.7	970.439	59721.2	66356.9	66356.9	66356.9	66356.9	66356.9	66356.9	66356.9	970.224	76111.8	47569.9	47569.9	47569.9	47569.9	47569.9	47569.9	47569.9
969.958	55667.6	55667.6	55667.6	55667.6	55667.6	55667.6	55667.6	55667.6	970.195	50136	66848	66848	66848	66848	66848	66848	66848	970.339	59780.8	66423.1	66423.1	66423.1	66423.1	66423.1	66423.1	66423.1	970.124	75383.8	47114.9	47114.9	47114.9	47114.9	47114.9	47114.9	47114.9
969.858	55666.7	55666.7	55666.7	55666.7	55666.7	55666.7	55666.7	55666.7	970.095	50171	66894.7	66894.7	66894.7	66894.7	66894.7	66894.7	66894.7	970.239	59286.3	65873.7	65873.7	65873.7	65873.7	65873.7	65873.7	65873.7	970.024	75215.5	47009.7	47009.7	47009.7	47009.7	47009.7	47009.7	47009.7
969.758	55599.1	55599.1	55599.1	55599.1	55599.1	55599.1	55599.1	55599.1	969.995	50171	66894.7	66894.7	66894.7	66894.7	66894.7	66894.7	66894.7	970.139	59402.5	66002.8	66002.8	66002.8	66002.8	66002.8	66002.8	66002.8	969.924	75291.4	47057.1	47057.1	47057.1	47057.1	47057.1	47057.1	47057.1
969.658	55455.1	55455.1	55455.1	55455.1	55455.1	55455.1	55455.1	55455.1	969.895	49930.1	66573.5	66573.5	66573.5	66573.5	66573.5	66573.5	66573.5	970.039	59482	66091.1	66091.1	66091.1	66091.1	66091.1	66091.1	66091.1	969.824	75416.6	47135.4	47135.4	47135.4	47135.4	47135.4	47135.4	47135.4
969.558	55547.1	55547.1	55547.1	55547.1	55547.1	55547.1	55547.1	55547.1	969.795	49799.9	66399.9	66399.9	66399.9	66399.9	66399.9	66399.9	66399.9	969.939	59121.8	65690.9	65690.9	65690.9	65690.9	65690.9	65690.9	65690.9	969.724	75271.4	47044.6	47044.6	47044.6	47044.6	47044.6	47044.6	47044.6
969.458	55332.9	55332.9	55332.9	55332.9	55332.9	55332.9	55332.9	55332.9	969.695	49748.3	66331.1	66331.1	66331.1	66331.1	66331.1	66331.1	66331.1	969.839	59138.7	65709.7	65709.7	65709.7	65709.7	65709.7	65709.7	65709.7	969.624	74808.8	46755.5	46755.5	46755.5	46755.5	46755.5	46755.5	46755.5
969.358	55373.3	55373.3	55373.3	55373.3	55373.3	55373.3	55373.3	55373.3	969.595	49934.6	66579.5	66579.5	66579.5	66579.5	66579.5	66579.5	66579.5	969.739	59077.5	65641.7	65641.7	65641.7	65641.7	65641.7	65641.7	65641.7	969.524	74509.4	46568.4	46568.4	46568.4	46568.4	46568.4	46568.4	46568.4
969.258	55181.3	55181.3	55181.3	55181.3	55181.3	55181.3	55181.3	55181.3	969.495	49617.8	66157.1	66157.1	66157.1	66157.1	66157.1	66157.1	66157.1	969.639	58911.8	65457.6	65457.6	65457.6	65457.6	65457.6	65457.6	65457.6	969.424	75045	46903.1	46903.1	46903.1	46903.1	46903.1	46903.1	46903.1
969.158	55172.2	55172.2	55172.2	55172.2	55172.2	55172.2	55172.2	55172.2	969.395	49432.1	65909.5	65909.5	65909.5	65909.5	65909.5	65909.5	65909.5	969.539	58626.4	65140.5	65140.5	65140.5	65140.5	65140.5	65140.5	65140.5	969.324	75037.6	46898.5	46898.5	46898.5	46898.5	46898.5	46898.5	46898.5
969.058	55112.3	55112.3	55112.3	55112.3	55112.3	55112.3	55112.3	55112.3	969.295	49179.2	65572.3	65572.3	65572.3	65572.3	65572.3	65572.3	65572.3	969.439	58893.4	65437.1	65437.1	65437.1	65437.1	65437.1	65437.1	65437.1	969.224	74984.6	46865.4	46865.4	46865.4	46865.4	46865.4	46865.4	46865.4
968.958	55264.9	55264.9	55264.9	55264.9	55264.9	55264.9	55264.9	55264.9	969.195	49765.9	66354.6	66354.6	66354.6	66354.6	66354.6	66354.6	66354.6	969.339	58591.9	65102.1	65102.1	65102.1	65102.1	65102.1	65102.1	65102.1	969.124	74532.2	46582.6	46582.6	46582.6	46582.6	46582.6	46582.6	46582.6
968.858	54747.1	54747.1	54747.1	54747.1	54747.1	54747.1	54747.1	54747.1	969.095	49282.6	65710.1	65710.1	65710.1	65710.1	65710.1	65710.1	65710.1	969.239	58085.8	64539.8	64539.8	64539.8	64539.8	64539.8	64539.8	64539.8	969.024	74355	46471.9	46471.9	46471.9	46471.9	46471.9	46471.9	46471.9
968.758	55165.7	55165.7	55165.7	55165.7	55165.7	55165.7	55165.7	55165.7	968.995	49208.6	65611.5	65611.5	65611.5	65611.5	65611.5	65611.5	65611.5	969.139	58383.1	64870.1	64870.1	64870.1	64870.1	64870.1	64870.1	64870.1	968.924	74451.2	46532	46532	46532	46532	46532	46532	46532
968.658	54569.1	54569.1	54569.1	54569.1	54569.1	54569.1	54569.1	54569.1	968.895	49232	65642.7	65642.7	65642.7	65642.7	65642.7	65642.7	65642.7	969.039	58362.2	64846.9	64846.9	64846.9	64846.9	64846.9	64846.9	64846.9	968.824	74549.6	46593.5	46593.5	46593.5	46593.5	46593.5	46593.5	46593.5
968.558	54981.1	54981.1	54981.1	54981.1	54981.1	54981.1	54981.1	54981.1	968.795	49390	65853.3	65853.3	65853.3	65853.3	65853.3	65853.3	65853.3	968.939	58082.5	64536.1	64536.1	64536.1	64536.1	64536.1	64536.1	64536.1	968.724	74214.1	46383.8	46383.8	46383.8	46383.8	46383.8	46383.8	46383.8
968.458	54868.5	54868.5	54868.5	54868.5	54868.5	54868.5	54868.5	54868.5	968.695	49230.1	65640.1	65640.1	65640.1	65640.1	65640.1	65640.1	65640.1	968.839	58214.1	64682.3	64682.3	64682.3	64682.3	64682.3	64682.3	64682.3	968.624	73815.2	46134.5	46134.5	46134.5	46134.5	46134.5	46134.5	46134.5
968.358	54683.3	54683.3	54683.3	54683.3	54683.3	54683.3	54683.3	54683.3	968.595	49051.3	65401.7	65401.7	65401.7	65401.7	65401.7	65401.7	65401.7	968.739	57729.7	64144.1	64144.1	64144.1	64144.1	64144.1	64144.1	64144.1	968.524	73625	46015.6	46015.6	46015.6	46015.6	46015.6	46015.6	46015.6
968.258	54843.4	54843.4	54843.4	54843.4	54843.4	54843.4	54843.4	54843.4	968.495	48985	65313.3	65313.3	65313.3	65313.3	65313.3	65313.3	65313.3	968.639	58021.7	64468.5	64468.5	64468.5	64468.5	64468.5	64468.5	64468.5	968.424	73811.5	46132.2	46132.2	46132.2	46132.2	46132.2	46132.2	46132.2
968.158	54406.7	54406.7	54406.7	54406.7	54406.7	54406.7	54406.7	54406.7	968.395	48916.6	65222.1	65222.1	65222.1	65222.1	65222.1	65222.1	65222.1	968.539	57827.6	64252.9	64252.9	64252.9	64252.9	64252.9	64252.9	64252.9	968.324	73606.6	46004.1	46004.1	46004.1	46004.1	46004.1	46004.1	46004.1
968.058	54379.6	54379.6	54379.6	54379.6	54379.6	54379.6	54379.6	54379.6	968.295	48742.6	64990.1	64990.1	64990.1	64990.1	64990.1	64990.1	64990.1	968.439	57610.2	64011.3	64011.3	64011.3	64011.3	64011.3	64011.3	64011.3	968.224	74129.9	46331.2	46331.2	46331.2	46331.2	46331.2	46331.2	46331.2
967.958	54483.1	54483.1	54483.1	54483.1	54483.1	54483.1	54483.1	54483.1	968.195	48674.8	64899.8	64899.8	64899.8	64899.8	64899.8	64899.8	64899.8	968.339	57770.6	64189.5	64189.5	64189.5	64189.5	64189.5	64189.5	64189.5	968.124	73487.4	45929.6	45929.6	45929.6	45929.6	45929.6	45929.6	45929.6
967.858	54301.9	54301.9	54301.9	54301.9	54301.9	54301.9	54301.9	54301.9	968.095	48810.5	65080.7	65080.7	65080.7	65080.7	65080.7	65080.7	65080.7	968.239	57532.7	63925.2	63925.2	63925.2	63925.2	63925.2	63925.2	63925.2	968.024	73185.4	45740.9	45740.9	45740.9	45740.9	45740.9	45740.9	45740.9
967.758	54054.2	54054.2	54054.2	54054.2	54054.2	54054.2	54054.2	54054.2	967.995	48685	64913.3	64913.3	64913.3	64913.3	64913.3	64913.3	64913.3	968.139	57503.1	63892.3	63892.3	63892.3	63892.3	63892.3	63892.3	63892.3	967.924	73317.9	45823.7	45823.7	45823.7	45823.7	45823.7	45823.7	45823.7
967.658	54391.7	54391.7	54391.7	54391.7	54391.7	54391.7	54391.7	54391.7	967.895	48615.8	64821	64821	64821	64821	64821	64821	64821	968.039	57133.9	63482.1	63482.1	63482.1	63482.1	63482.1	63482.1	63482.1	967.824	73357.9	45848.7	45848.7	45848.7	45848.7	45848.7	45848.7	45848.7
967.558	54249.7	54249.7	54249.7	54249.7	54249.7	54249.7	54249.7	54249.7	967.795	48397.7	64530.2	64530.2	64530.2	64530.2	64530.2	64530.2	64530.2	967.939	56982.9	63314.3	63314.3	63314.3	63314.3	63314.3	63314.3	63314.3	967.724	73294.9	45809.3	45809.3	45809.3	45809.3	45809.3	45809.3	45809.3
967.458	53818.9	53818.9	53818.9	53818.9	53818.9	53818.9	53818.9	53818.9	967.695	48532.9	64710.6	64710.6	64710.6	64710.6	64710.6	64710.6	64710.6	967.839	57159.3	63510.3	63510.3	63510.3	63510.3	63510.3	63510.3	63510.3	967.624	73265.9	45791.2	45791.2	45791.2	45791.2	45791.2	45791.2	45791.2
967.358	54066.4	54066.4	54066.4	54066.4	54066.4	54066.4	54066.4	54066.4	967.595	48354.7	64472.9	64472.9	64472.9	64472.9	64472.9	64472.9	64472.9	967.739	57263.8	63626.4	63626.4	63626.4	63626.4	63626.4	63626.4	63626.4	967.524	72961.8	45601.1	45601.1	45601.1	45601.1	45601.1	45601.1	45601.1
967.258	53867.1	53867.1	53867.1	53867.1	53867.1	53867.1	53867.1	53867.1	967.495	48377	64502.7	64502.7	64502.7	64502.7	64502.7	64502.7	64502.7	967.639	57117.7	63464.1	63464.1	63464.1	63464.1	63464.1	63464.1	63464.1	967.424	73329.8	45831.1	45831.1	45831.1	45831.1	45831.1	45831.1	45831.1
967.158	53960.9	53960.9	53960.9	53960.9	53960.9	53960.9	53960.9	53960.9	967.395	48488.6	64651.5	64651.5	64651.5	64651.5	64651.5	64651.5	64651.5	967.539	56950.5	63278.3	63278.3	63278.3	63278.3	63278.3	63278.3	63278.3	967.324	73268.6	45792.9	45792.9	45792.9	45792.9	45792.9	45792.9	45792.9
967.058	53755.5	53755.5	53755.5	53755.5	53755.5	53755.5	53755.5	53755.5	967.295	48492.4	64656.5	64656.5	64656.5	64656.5	64656.5	64656.5	64656.5	967.439	56962.9	63292.1	63292.1	63292.1	63292.1	63292.1	63292.1	63292.1	967.224	72530.7	45331.7	45331.7	45331.7	45331.7	45331.7	45331.7	45331.7
966.958	53864.1	53864.1	53864.1	53864.1	53864.1	53864.1	53864.1	53864.1	967.195	48379.2	64505.6	64505.6	64505.6	64505.6	64505.6	64505.6	64505.6	967.339	56584.5	62871.7	62871.7	62871.7	62871.7	62871.7	62871.7	62871.7	967.124	72656.2	45410.1	45410.1	45410.1	45410.1	45410.1	45410.1	45410.1
966.858	54110.2	54110.2	54110.2	54110.2	54110.2	54110.2	54110.2	54110.2	967.095	48302.6	64403.5	64403.5	64403.5	64403.5	64403.5	64403.5	64403.5	967.239	56866.4	63184.9	63184.9	63184.9	63184.9	63184.9	63184.9	63184.9	967.024	72864.6	45540.4	45540.4	45540.4	45540.4	45540.4	45540.4	45540.4
966.758	53710.8	53710.8	53710.8	53710.8	53710.8	53710.8	53710.8	53710.8	966.995	48401.3	64535.1	64535.1	64535.1	64535.1	64535.1	64535.1	64535.1	967.139	56831.6	63146.2	63146.2	63146.2	63146.2	63146.2	63146.2	63146.2	966.924	72899.5	45562.2	45562.2	45562.2	45562.2	45562.2	45562.2	45562.2
966.658	53778.3	53778.3	53778.3	53778.3	53778.3	53778.3	53778.3	53778.3	966.895	48381.7	64508.9	64508.9	64508.9	64508.9	64508.9	64508.9	64508.9	967.039	56666.2	62962.4	62962.4	62962.4	62962.4	62962.4	62962.4	62962.4	966.824	72837	45523.1	45523.1	45523.1	45523.1	45523.1	45523.1	45523.1
966.558	53502.2	53502.2	53502.2	53502.2	53502.2	53502.2	53502.2	53502.2	966.795	48314.2	64418.9	64418.9	64418.9	64418.9	64418.9	64418.9	64418.9	966.939	56802	63113.3	63113.3	63113.3	63113.3	63113.3	63113.3	63113.3	966.724	72710.4	45444	45444	45444	45444	45444	45444	45444
966.458	53607.7	53607.7	53607.7	53607.7	53607.7	53607.7	53607.7	53607.7	966.695	47881.6	63842.1	63842.1	63842.1	63842.1	63842.1	63842.1	63842.1	966.839	56562.8	62847.5	62847.5	62847.5	62847.5	62847.5	62847.5	62847.5	966.624	72600.5	45375.3	45375.3	45375.3	45375.3	45375.3	45375.3	45375.3
966.358	53522.5	53522.5	53522.5	53522.5	53522.5	53522.5	53522.5	53522.5	966.595	47990.2	63987	63987	63987	63987	63987	63987	63987	966.739	56434.7	62705.2	62705.2	62705.2	62705.2	62705.2	62705.2	62705.2	966.524	72538.1	45336.3	45336.3	45336.3	45336.3	45336.3	45336.3	45336.3
966.258	53858.1	53858.1	53858.1	53858.1	53858.1	53858.1	53858.1	53858.1	966.495	48089.8	64119.7	64119.7	64119.7	64119.7	64119.7	64119.7	64119.7	966.639	56145.2	62383.5	62383.5	62383.5	62383.5	62383.5	62383.5	62383.5	966.424	72806.4	45504	45504	45504	45504	45504	45504	45504
966.158	53585.3	53585.3	53585.3	53585.3	53585.3	53585.3	53585.3	53585.3	966.395	48363.4	64484.6	64484.6	64484.6	64484.6	64484.6	64484.6	64484.6	966.539	56650.8	62945.3	62945.3	62945.3	62945.3	62945.3	62945.3	62945.3	966.324	72527.8	45329.9	45329.9	45329.9	45329.9	45329.9	45329.9	45329.9
966.058	53462.5	53462.5	53462.5	53462.5	53462.5	53462.5	53462.5	53462.5	966.295	47915.2	63886.9	63886.9	63886.9	63886.9	63886.9	63886.9	63886.9	966.439	56250.2	62500.2	62500.2	62500.2	62500.2	62500.2	62500.2	62500.2	966.224	72110.1	45068.8	45068.8	45068.8	45068.8	45068.8	45068.8	45068.8
965.958	53579.9	53579.9	53579.9	53579.9	53579.9	53579.9	53579.9	53579.9	966.195	48089.9	64119.9	64119.9	64119.9	64119.9	64119.9	64119.9	64119.9	966.339	56313.4	62570.5	62570.5	62570.5	62570.5	62570.5	62570.5	62570.5	966.124	72058.7	45036.7	45036.7	45036.7	45036.7	45036.7	45036.7	45036.7
965.858	53673.1	53673.1	53673.1	53673.1	53673.1	53673.1	53673.1	53673.1	966.095	48143.8	64191.7	64191.7	64191.7	64191.7	64191.7	64191.7	64191.7	966.239	56173.1	62414.6	62414.6	62414.6	62414.6	62414.6	62414.6	62414.6	966.024	72894.2	45558.9	45558.9	45558.9	45558.9	45558.9	45558.9	45558.9
965.758	53921.8	53921.8	53921.8	53921.8	53921.8	53921.8	53921.8	53921.8	965.995	47992.3	63989.7	63989.7	63989.7	63989.7	63989.7	63989.7	63989.7	966.139	56480.5	62756.1	62756.1	62756.1	62756.1	62756.1	62756.1	62756.1	965.924	72349.9	45218.7	45218.7	45218.7	45218.7	45218.7	45218.7	45218.7
965.658	53375.7	53375.7	53375.7	53375.7	53375.7	53375.7	53375.7	53375.7	965.895	47943.6	63924.8	63924.8	63924.8	63924.8	63924.8	63924.8	63924.8	966.039	56150.7	62389.7	62389.7	62389.7	62389.7	62389.7	62389.7	62389.7	965.824	72686.9	45429.3	45429.3	45429.3	45429.3	45429.3	45429.3	45429.3
965.558	53545.8	53545.8	53545.8	53545.8	53545.8	53545.8	53545.8	53545.8	965.795	48095.6	64127.5	64127.5	64127.5	64127.5	64127.5	64127.5	64127.5	965.939	56097.3	62330.3	62330.3	62330.3	62330.3	62330.3	62330.3	62330.3	965.724	72408.3	45255.2	45255.2	45255.2	45255.2	45255.2	45255.2	45255.2
965.458	53849.3	53849.3	53849.3	53849.3	53849.3	53849.3	53849.3	53849.3	965.695	48057.6	64076.8	64076.8	64076.8	64076.8	64076.8	64076.8	64076.8	965.839	56361.9	62624.3	62624.3	62624.3	62624.3	62624.3	62624.3	62624.3	965.624	72635	45396.9	45396.9	45396.9	45396.9	45396.9	45396.9	45396.9
965.358	53731.7	53731.7	53731.7	53731.7	53731.7	53731.7	53731.7	53731.7	965.595	48144.2	64192.3	64192.3	64192.3	64192.3	64192.3	64192.3	64192.3	965.739	56489.5	62766.1	62766.1	62766.1	62766.1	62766.1	62766.1	62766.1	965.524	72420	45262.5	45262.5	45262.5	45262.5	45262.5	45262.5	45262.5
965.258	53802.9	53802.9	53802.9	53802.9	53802.9	53802.9	53802.9	53802.9	965.495	48220.7	64294.3	64294.3	64294.3	64294.3	64294.3	64294.3	64294.3	965.639	56296.7	62551.9	62551.9	62551.9	62551.9	62551.9	62551.9	62551.9	965.424	72686.2	45428.9	45428.9	45428.9	45428.9	45428.9	45428.9	45428.9
965.158	53871	53871	53871	53871	53871	53871	53871	53871	965.395	48132.1	64176.1	64176.1	64176.1	64176.1	64176.1	64176.1	64176.1	965.539	56067.8	62297.6	62297.6	62297.6	62297.6	62297.6	62297.6	62297.6	965.324	72884	45552.5	45552.5	45552.5	45552.5	45552.5	45552.5	45552.5
965.058	53994.5	53994.5	53994.5	53994.5	53994.5	53994.5	53994.5	53994.5	965.295	48166.1	64221.4	64221.4	64221.4	64221.4	64221.4	64221.4	64221.4	965.439	56390.7	62656.3	62656.3	62656.3	62656.3	62656.3	62656.3	62656.3	965.224	72829.9	45518.7	45518.7	45518.7	45518.7	45518.7	45518.7	45518.7
964.958	54057.3	54057.3	54057.3	54057.3	54057.3	54057.3	54057.3	54057.3	965.195	48123.2	64164.3	64164.3	64164.3	64164.3	64164.3	64164.3	64164.3	965.339	56177.6	62419.5	62419.5	62419.5	62419.5	62419.5	62419.5	62419.5	965.124	73110.6	45694.1	45694.1	45694.1	45694.1	45694.1	45694.1	45694.1
964.858	54166.1	54166.1	54166.1	54166.1	54166.1	54166.1	54166.1	54166.1	965.095	48455.6	64607.5	64607.5	64607.5	64607.5	64607.5	64607.5	64607.5	965.239	56410.3	62678.1	62678.1	62678.1	62678.1	62678.1	62678.1	62678.1	965.024	73678.6	46049.1	46049.1	46049.1	46049.1	46049.1	46049.1	46049.1
964.758	54579.6	54579.6	54579.6	54579.6	54579.6	54579.6	54579.6	54579.6	964.995	48386	64514.7	64514.7	64514.7	64514.7	64514.7	64514.7	64514.7	965.139	56237.2	62485.8	62485.8	62485.8	62485.8	62485.8	62485.8	62485.8	964.924	73510.4	45944	45944	45944	45944	45944	45944	45944
964.658	54575.9	54575.9	54575.9	54575.9	54575.9	54575.9	54575.9	54575.9	964.895	48560.6	64747.4	64747.4	64747.4	64747.4	64747.4	64747.4	64747.4	965.039	56426.3	62695.9	62695.9	62695.9	62695.9	62695.9	62695.9	62695.9	964.824	72982.4	45614	45614	45614	45614	45614	45614	45614
964.558	54734.5	54734.5	54734.5	54734.5	54734.5	54734.5	54734.5	54734.5	964.795	48633.8	64845.1	64845.1	64845.1	64845.1	64845.1	64845.1	64845.1	964.939	56164.1	62404.5	62404.5	62404.5	62404.5	62404.5	62404.5	62404.5	964.724	73504.5	45940.3	45940.3	45940.3	45940.3	45940.3	45940.3	45940.3
964.458	55229.5	55229.5	55229.5	55229.5	55229.5	55229.5	55229.5	55229.5	964.695	48937.5	65250	65250	65250	65250	65250	65250	65250	964.839	56410.9	62678.8	62678.8	62678.8	62678.8	62678.8	62678.8	62678.8	964.624	73450.1	45906.3	45906.3	45906.3	45906.3	45906.3	45906.3	45906.3
964.358	55525.2	55525.2	55525.2	55525.2	55525.2	55525.2	55525.2	55525.2	964.595	48904.9	65206.6	65206.6	65206.6	65206.6	65206.6	65206.6	65206.6	964.739	56377.5	62641.7	62641.7	62641.7	62641.7	62641.7	62641.7	62641.7	964.524	73686.4	46054	46054	46054	46054	46054	46054	46054
964.258	55346.5	55346.5	55346.5	55346.5	55346.5	55346.5	55346.5	55346.5	964.495	49092.8	65457	65457	65457	65457	65457	65457	65457	964.639	56468.6	62742.9	62742.9	62742.9	62742.9	62742.9	62742.9	62742.9	964.424	74217.6	46386	46386	46386	46386	46386	46386	46386
964.158	55645.3	55645.3	55645.3	55645.3	55645.3	55645.3	55645.3	55645.3	964.395	49384.4	65845.9	65845.9	65845.9	65845.9	65845.9	65845.9	65845.9	964.539	56904.6	63227.3	63227.3	63227.3	63227.3	63227.3	63227.3	63227.3	964.324	74429.8	46518.6	46518.6	46518.6	46518.6	46518.6	46518.6	46518.6
964.058	55925.7	55925.7	55925.7	55925.7	55925.7	55925.7	55925.7	55925.7	964.295	49832	66442.7	66442.7	66442.7	66442.7	66442.7	66442.7	66442.7	964.439	56743.7	63048.5	63048.5	63048.5	63048.5	63048.5	63048.5	63048.5	964.224	74187.8	46367.4	46367.4	46367.4	46367.4	46367.4	46367.4	46367.4
963.958	56650.5	56650.5	56650.5	56650.5	56650.5	56650.5	56650.5	56650.5	964.195	49903.4	66537.9	66537.9	66537.9	66537.9	66537.9	66537.9	66537.9	964.339	57057	63396.7	63396.7	63396.7	63396.7	63396.7	63396.7	63396.7	964.124	74856.2	46785.1	46785.1	46785.1	46785.1	46785.1	46785.1	46785.1
963.858	57042.5	57042.5	57042.5	57042.5	57042.5	57042.5	57042.5	57042.5	964.095	50248	66997.3	66997.3	66997.3	66997.3	66997.3	66997.3	66997.3	964.239	57265.7	63628.5	63628.5	63628.5	63628.5	63628.5	63628.5	63628.5	964.024	74830.2	46768.9	46768.9	46768.9	46768.9	46768.9	46768.9	46768.9
963.758	57355.5	57355.5	57355.5	57355.5	57355.5	57355.5	57355.5	57355.5	963.995	50370	67160	67160	67160	67160	67160	67160	67160	964.139	57458.1	63842.3	63842.3	63842.3	63842.3	63842.3	63842.3	63842.3	963.924	75008	46880	46880	46880	46880	46880	46880	46880
963.658	57948.8	57948.8	57948.8	57948.8	57948.8	57948.8	57948.8	57948.8	963.895	50707	67609.3	67609.3	67609.3	67609.3	67609.3	67609.3	67609.3	964.039	57744.4	64160.4	64160.4	64160.4	64160.4	64160.4	64160.4	64160.4	963.824	75627	47266.9	47266.9	47266.9	47266.9	47266.9	47266.9	47266.9
963.558	58099.4	58099.4	58099.4	58099.4	58099.4	58099.4	58099.4	58099.4	963.795	51266.5	68355.3	68355.3	68355.3	68355.3	68355.3	68355.3	68355.3	963.939	58272.4	64747.1	64747.1	64747.1	64747.1	64747.1	64747.1	64747.1	963.724	76096.8	47560.5	47560.5	47560.5	47560.5	47560.5	47560.5	47560.5
963.458	58655.1	58655.1	58655.1	58655.1	58655.1	58655.1	58655.1	58655.1	963.695	51876	69168	69168	69168	69168	69168	69168	69168	963.839	58456.2	64951.3	64951.3	64951.3	64951.3	64951.3	64951.3	64951.3	963.624	76397.9	47748.7	47748.7	47748.7	47748.7	47748.7	47748.7	47748.7
963.358	59179.1	59179.1	59179.1	59179.1	59179.1	59179.1	59179.1	59179.1	963.595	52169	69558.7	69558.7	69558.7	69558.7	69558.7	69558.7	69558.7	963.739	58560.4	65067.1	65067.1	65067.1	65067.1	65067.1	65067.1	65067.1	963.524	76416.8	47760.5	47760.5	47760.5	47760.5	47760.5	47760.5	47760.5
963.258	59574.1	59574.1	59574.1	59574.1	59574.1	59574.1	59574.1	59574.1	963.495	53009.5	70679.3	70679.3	70679.3	70679.3	70679.3	70679.3	70679.3	963.639	59417.6	66019.6	66019.6	66019.6	66019.6	66019.6	66019.6	66019.6	963.424	76973.9	48108.7	48108.7	48108.7	48108.7	48108.7	48108.7	48108.7
963.158	59938.9	59938.9	59938.9	59938.9	59938.9	59938.9	59938.9	59938.9	963.395	53291.5	71055.3	71055.3	71055.3	71055.3	71055.3	71055.3	71055.3	963.539	59910.2	66566.9	66566.9	66566.9	66566.9	66566.9	66566.9	66566.9	963.324	77309.4	48318.4	48318.4	48318.4	48318.4	48318.4	48318.4	48318.4
963.058	60393	60393	60393	60393	60393	60393	60393	60393	963.295	53785	71713.3	71713.3	71713.3	71713.3	71713.3	71713.3	71713.3	963.439	60138	66820	66820	66820	66820	66820	66820	66820	963.224	78077.1	48798.2	48798.2	48798.2	48798.2	48798.2	48798.2	48798.2
962.958	60749.7	60749.7	60749.7	60749.7	60749.7	60749.7	60749.7	60749.7	963.195	54140	72186.7	72186.7	72186.7	72186.7	72186.7	72186.7	72186.7	963.339	60859.2	67621.3	67621.3	67621.3	67621.3	67621.3	67621.3	67621.3	963.124	78054.1	48783.8	48783.8	48783.8	48783.8	48783.8	48783.8	48783.8
962.858	61138.6	61138.6	61138.6	61138.6	61138.6	61138.6	61138.6	61138.6	963.095	54689.5	72919.3	72919.3	72919.3	72919.3	72919.3	72919.3	72919.3	963.239	61092.6	67880.7	67880.7	67880.7	67880.7	67880.7	67880.7	67880.7	963.024	78524.8	49078	49078	49078	49078	49078	49078	49078
962.758	61519.7	61519.7	61519.7	61519.7	61519.7	61519.7	61519.7	61519.7	962.995	55594.5	74126	74126	74126	74126	74126	74126	74126	963.139	61777.8	68642	68642	68642	68642	68642	68642	68642	962.924	78588.3	49117.7	49117.7	49117.7	49117.7	49117.7	49117.7	49117.7
962.658	61942.5	61942.5	61942.5	61942.5	61942.5	61942.5	61942.5	61942.5	962.895	55995	74660	74660	74660	74660	74660	74660	74660	963.039	62137.8	69042	69042	69042	69042	69042	69042	69042	962.824	79355	49596.9	49596.9	49596.9	49596.9	49596.9	49596.9	49596.9
962.558	62398.5	62398.5	62398.5	62398.5	62398.5	62398.5	62398.5	62398.5	962.795	56526	75368	75368	75368	75368	75368	75368	75368	962.939	62789.4	69766	69766	69766	69766	69766	69766	69766	962.724	79613.3	49758.3	49758.3	49758.3	49758.3	49758.3	49758.3	49758.3
962.458	62605.4	62605.4	62605.4	62605.4	62605.4	62605.4	62605.4	62605.4	962.695	56823	75764	75764	75764	75764	75764	75764	75764	962.839	63489	70543.3	70543.3	70543.3	70543.3	70543.3	70543.3	70543.3	962.624	80232.3	50145.2	50145.2	50145.2	50145.2	50145.2	50145.2	50145.2
962.358	62694	62694	62694	62694	62694	62694	62694	62694	962.595	57816.5	77088.7	77088.7	77088.7	77088.7	77088.7	77088.7	77088.7	962.739	63943.2	71048	71048	71048	71048	71048	71048	71048	962.524	80729.6	50456	50456	50456	50456	50456	50456	50456
962.258	62860.1	62860.1	62860.1	62860.1	62860.1	62860.1	62860.1	62860.1	962.495	58146.5	77528.7	77528.7	77528.7	77528.7	77528.7	77528.7	77528.7	962.639	64766.4	71962.7	71962.7	71962.7	71962.7	71962.7	71962.7	71962.7	962.424	80985.8	50616.1	50616.1	50616.1	50616.1	50616.1	50616.1	50616.1
962.158	63258.3	63258.3	63258.3	63258.3	63258.3	63258.3	63258.3	63258.3	962.395	58726.5	78302	78302	78302	78302	78302	78302	78302	962.539	65140.2	72378	72378	72378	72378	72378	72378	72378	962.324	81021.9	50638.7	50638.7	50638.7	50638.7	50638.7	50638.7	50638.7
962.058	63756.9	63756.9	63756.9	63756.9	63756.9	63756.9	63756.9	63756.9	962.295	59136.5	78848.7	78848.7	78848.7	78848.7	78848.7	78848.7	78848.7	962.439	65832.6	73147.3	73147.3	73147.3	73147.3	73147.3	73147.3	73147.3	962.224	81272.2	50795.1	50795.1	50795.1	50795.1	50795.1	50795.1	50795.1
961.958	63362.1	63362.1	63362.1	63362.1	63362.1	63362.1	63362.1	63362.1	962.195	59327.5	79103.3	79103.3	79103.3	79103.3	79103.3	79103.3	79103.3	962.339	66243	73603.3	73603.3	73603.3	73603.3	73603.3	73603.3	73603.3	962.124	81240.8	50775.5	50775.5	50775.5	50775.5	50775.5	50775.5	50775.5
961.858	63450.9	63450.9	63450.9	63450.9	63450.9	63450.9	63450.9	63450.9	962.095	59396.5	79195.3	79195.3	79195.3	79195.3	79195.3	79195.3	79195.3	962.239	67006.2	74451.3	74451.3	74451.3	74451.3	74451.3	74451.3	74451.3	962.024	81393.9	50871.2	50871.2	50871.2	50871.2	50871.2	50871.2	50871.2
961.758	63329.9	63329.9	63329.9	63329.9	63329.9	63329.9	63329.9	63329.9	961.995	59407	79209.3	79209.3	79209.3	79209.3	79209.3	79209.3	79209.3	962.139	66988.2	74431.3	74431.3	74431.3	74431.3	74431.3	74431.3	74431.3	961.924	81596	50997.5	50997.5	50997.5	50997.5	50997.5	50997.5	50997.5
961.658	63318.8	63318.8	63318.8	63318.8	63318.8	63318.8	63318.8	63318.8	961.895	59251	79001.3	79001.3	79001.3	79001.3	79001.3	79001.3	79001.3	962.039	67591.2	75101.3	75101.3	75101.3	75101.3	75101.3	75101.3	75101.3	961.824	81657.9	51036.2	51036.2	51036.2	51036.2	51036.2	51036.2	51036.2
961.558	62814.7	62814.7	62814.7	62814.7	62814.7	62814.7	62814.7	62814.7	961.795	59043.5	78724.7	78724.7	78724.7	78724.7	78724.7	78724.7	78724.7	961.939	67687.8	75208.7	75208.7	75208.7	75208.7	75208.7	75208.7	75208.7	961.724	81837.9	51148.7	51148.7	51148.7	51148.7	51148.7	51148.7	51148.7
961.458	62331.9	62331.9	62331.9	62331.9	62331.9	62331.9	62331.9	62331.9	961.695	58931	78574.7	78574.7	78574.7	78574.7	78574.7	78574.7	78574.7	961.839	67309.2	74788	74788	74788	74788	74788	74788	74788	961.624	81516.6	50947.9	50947.9	50947.9	50947.9	50947.9	50947.9	50947.9
961.358	61916.1	61916.1	61916.1	61916.1	61916.1	61916.1	61916.1	61916.1	961.595	58733.5	78311.3	78311.3	78311.3	78311.3	78311.3	78311.3	78311.3	961.739	67396.8	74885.3	74885.3	74885.3	74885.3	74885.3	74885.3	74885.3	961.524	80812.5	50507.8	50507.8	50507.8	50507.8	50507.8	50507.8	50507.8
961.258	61368.9	61368.9	61368.9	61368.9	61368.9	61368.9	61368.9	61368.9	961.495	58291	77721.3	77721.3	77721.3	77721.3	77721.3	77721.3	77721.3	961.639	66847.8	74275.3	74275.3	74275.3	74275.3	74275.3	74275.3	74275.3	961.424	80567.5	50354.7	50354.7	50354.7	50354.7	50354.7	50354.7	50354.7
961.158	60616.6	60616.6	60616.6	60616.6	60616.6	60616.6	60616.6	60616.6	961.395	57454.5	76606	76606	76606	76606	76606	76606	76606	961.539	66486	73873.3	73873.3	73873.3	73873.3	73873.3	73873.3	73873.3	961.324	80246.2	50153.9	50153.9	50153.9	50153.9	50153.9	50153.9	50153.9
961.058	60029.3	60029.3	60029.3	60029.3	60029.3	60029.3	60029.3	60029.3	961.295	57247	76329.3	76329.3	76329.3	76329.3	76329.3	76329.3	76329.3	961.439	65835.6	73150.7	73150.7	73150.7	73150.7	73150.7	73150.7	73150.7	961.224	79544.2	49715.1	49715.1	49715.1	49715.1	49715.1	49715.1	49715.1
960.958	59330.9	59330.9	59330.9	59330.9	59330.9	59330.9	59330.9	59330.9	961.195	56594.5	75459.3	75459.3	75459.3	75459.3	75459.3	75459.3	75459.3	961.339	65646.6	72940.7	72940.7	72940.7	72940.7	72940.7	72940.7	72940.7	961.124	79167.5	49479.7	49479.7	49479.7	49479.7	49479.7	49479.7	49479.7
960.858	58778.2	58778.2	58778.2	58778.2	58778.2	58778.2	58778.2	58778.2	961.095	55854	74472	74472	74472	74472	74472	74472	74472	961.239	65039.4	72266	72266	72266	72266	72266	72266	72266	961.024	78717	49198.1	49198.1	49198.1	49198.1	49198.1	49198.1	49198.1
960.758	58202.3	58202.3	58202.3	58202.3	58202.3	58202.3	58202.3	58202.3	960.995	55470.5	73960.7	73960.7	73960.7	73960.7	73960.7	73960.7	73960.7	961.139	64413	71570	71570	71570	71570	71570	71570	71570	960.924	78121.6	48826	48826	48826	48826	48826	48826	48826
960.658	58012.8	58012.8	58012.8	58012.8	58012.8	58012.8	58012.8	58012.8	960.895	54488	72650.7	72650.7	72650.7	72650.7	72650.7	72650.7	72650.7	961.039	63979.8	71088.7	71088.7	71088.7	71088.7	71088.7	71088.7	71088.7	960.824	77643.4	48527.1	48527.1	48527.1	48527.1	48527.1	48527.1	48527.1
960.558	57372	57372	57372	57372	57372	57372	57372	57372	960.795	53857.5	71810	71810	71810	71810	71810	71810	71810	960.939	63342.6	70380.7	70380.7	70380.7	70380.7	70380.7	70380.7	70380.7	960.724	76848	48030	48030	48030	48030	48030	48030	48030
960.458	57244.5	57244.5	57244.5	57244.5	57244.5	57244.5	57244.5	57244.5	960.695	53260.5	71014	71014	71014	71014	71014	71014	71014	960.839	62686.2	69651.3	69651.3	69651.3	69651.3	69651.3	69651.3	69651.3	960.624	76709.3	47943.3	47943.3	47943.3	47943.3	47943.3	47943.3	47943.3
960.358	56161.5	56161.5	56161.5	56161.5	56161.5	56161.5	56161.5	56161.5	960.595	52810	70413.3	70413.3	70413.3	70413.3	70413.3	70413.3	70413.3	960.739	62104.2	69004.7	69004.7	69004.7	69004.7	69004.7	69004.7	69004.7	960.524	75881.3	47425.8	47425.8	47425.8	47425.8	47425.8	47425.8	47425.8
960.258	56085.5	56085.5	56085.5	56085.5	56085.5	56085.5	56085.5	56085.5	960.495	52369	69825.3	69825.3	69825.3	69825.3	69825.3	69825.3	69825.3	960.639	61642.8	68492	68492	68492	68492	68492	68492	68492	960.424	75462.6	47164.1	47164.1	47164.1	47164.1	47164.1	47164.1	47164.1
960.158	55471.4	55471.4	55471.4	55471.4	55471.4	55471.4	55471.4	55471.4	960.395	52032	69376	69376	69376	69376	69376	69376	69376	960.539	60975	67750	67750	67750	67750	67750	67750	67750	960.324	75200.2	47000.1	47000.1	47000.1	47000.1	47000.1	47000.1	47000.1
960.058	55447.5	55447.5	55447.5	55447.5	55447.5	55447.5	55447.5	55447.5	960.295	51356	68474.7	68474.7	68474.7	68474.7	68474.7	68474.7	68474.7	960.439	60163.8	66848.7	66848.7	66848.7	66848.7	66848.7	66848.7	66848.7	960.224	74820	46762.5	46762.5	46762.5	46762.5	46762.5	46762.5	46762.5
959.958	54537.7	54537.7	54537.7	54537.7	54537.7	54537.7	54537.7	54537.7	960.195	50607	67476	67476	67476	67476	67476	67476	67476	960.339	60304.2	67004.7	67004.7	67004.7	67004.7	67004.7	67004.7	67004.7	960.124	74728	46705	46705	46705	46705	46705	46705	46705
959.858	54329.5	54329.5	54329.5	54329.5	54329.5	54329.5	54329.5	54329.5	960.095	50466.5	67288.7	67288.7	67288.7	67288.7	67288.7	67288.7	67288.7	960.239	59502.3	66113.7	66113.7	66113.7	66113.7	66113.7	66113.7	66113.7	960.024	73970.9	46231.8	46231.8	46231.8	46231.8	46231.8	46231.8	46231.8
959.758	53884.1	53884.1	53884.1	53884.1	53884.1	53884.1	53884.1	53884.1	959.995	49678.8	66238.4	66238.4	66238.4	66238.4	66238.4	66238.4	66238.4	960.139	59139.5	65710.6	65710.6	65710.6	65710.6	65710.6	65710.6	65710.6	959.924	73420	45887.5	45887.5	45887.5	45887.5	45887.5	45887.5	45887.5
959.658	53656.5	53656.5	53656.5	53656.5	53656.5	53656.5	53656.5	53656.5	959.895	49293.4	65724.6	65724.6	65724.6	65724.6	65724.6	65724.6	65724.6	960.039	58449.8	64944.2	64944.2	64944.2	64944.2	64944.2	64944.2	64944.2	959.824	72982.6	45614.1	45614.1	45614.1	45614.1	45614.1	45614.1	45614.1
959.558	53176.5	53176.5	53176.5	53176.5	53176.5	53176.5	53176.5	53176.5	959.795	49133.8	65511.7	65511.7	65511.7	65511.7	65511.7	65511.7	65511.7	959.939	58094.9	64549.9	64549.9	64549.9	64549.9	64549.9	64549.9	64549.9	959.724	72343.8	45214.9	45214.9	45214.9	45214.9	45214.9	45214.9	45214.9
959.458	53288.9	53288.9	53288.9	53288.9	53288.9	53288.9	53288.9	53288.9	959.695	48738.2	64984.3	64984.3	64984.3	64984.3	64984.3	64984.3	64984.3	959.839	57803.7	64226.3	64226.3	64226.3	64226.3	64226.3	64226.3	64226.3	959.624	72110.6	45069.1	45069.1	45069.1	45069.1	45069.1	45069.1	45069.1
959.358	52947.1	52947.1	52947.1	52947.1	52947.1	52947.1	52947.1	52947.1	959.595	48318.7	64424.9	64424.9	64424.9	64424.9	64424.9	64424.9	64424.9	959.739	57229.7	63588.6	63588.6	63588.6	63588.6	63588.6	63588.6	63588.6	959.524	72140.5	45087.8	45087.8	45087.8	45087.8	45087.8	45087.8	45087.8
959.258	52943.2	52943.2	52943.2	52943.2	52943.2	52943.2	52943.2	52943.2	959.495	48166	64221.3	64221.3	64221.3	64221.3	64221.3	64221.3	64221.3	959.639	56653.7	62948.6	62948.6	62948.6	62948.6	62948.6	62948.6	62948.6	959.424	72022.1	45013.8	45013.8	45013.8	45013.8	45013.8	45013.8	45013.8
959.158	52423.7	52423.7	52423.7	52423.7	52423.7	52423.7	52423.7	52423.7	959.395	47794.6	63726.1	63726.1	63726.1	63726.1	63726.1	63726.1	63726.1	959.539	56421.4	62690.4	62690.4	62690.4	62690.4	62690.4	62690.4	62690.4	959.324	71412	44632.5	44632.5	44632.5	44632.5	44632.5	44632.5	44632.5
959.058	52431.8	52431.8	52431.8	52431.8	52431.8	52431.8	52431.8	52431.8	959.295	47563.1	63417.5	63417.5	63417.5	63417.5	63417.5	63417.5	63417.5	959.439	56141.9	62379.9	62379.9	62379.9	62379.9	62379.9	62379.9	62379.9	959.224	71539.2	44712	44712	44712	44712	44712	44712	44712
958.958	52431.6	52431.6	52431.6	52431.6	52431.6	52431.6	52431.6	52431.6	959.195	47365.7	63154.3	63154.3	63154.3	63154.3	63154.3	63154.3	63154.3	959.339	55693.6	61881.8	61881.8	61881.8	61881.8	61881.8	61881.8	61881.8	959.124	71106.6	44441.6	44441.6	44441.6	44441.6	44441.6	44441.6	44441.6
958.858	52053.5	52053.5	52053.5	52053.5	52053.5	52053.5	52053.5	52053.5	959.095	46881.4	62508.5	62508.5	62508.5	62508.5	62508.5	62508.5	62508.5	959.239	55732.8	61925.3	61925.3	61925.3	61925.3	61925.3	61925.3	61925.3	959.024	70748.3	44217.7	44217.7	44217.7	44217.7	44217.7	44217.7	44217.7
958.758	51664.5	51664.5	51664.5	51664.5	51664.5	51664.5	51664.5	51664.5	958.995	46941.8	62589.1	62589.1	62589.1	62589.1	62589.1	62589.1	62589.1	959.139	55393.1	61547.9	61547.9	61547.9	61547.9	61547.9	61547.9	61547.9	958.924	70353.1	43970.7	43970.7	43970.7	43970.7	43970.7	43970.7	43970.7
958.658	51836.7	51836.7	51836.7	51836.7	51836.7	51836.7	51836.7	51836.7	958.895	46700.6	62267.5	62267.5	62267.5	62267.5	62267.5	62267.5	62267.5	959.039	55322	61468.9	61468.9	61468.9	61468.9	61468.9	61468.9	61468.9	958.824	70992.8	44370.5	44370.5	44370.5	44370.5	44370.5	44370.5	44370.5
958.558	51987.8	51987.8	51987.8	51987.8	51987.8	51987.8	51987.8	51987.8	958.795	46597.6	62130.1	62130.1	62130.1	62130.1	62130.1	62130.1	62130.1	958.939	55104.4	61227.1	61227.1	61227.1	61227.1	61227.1	61227.1	61227.1	958.724	70699	44186.9	44186.9	44186.9	44186.9	44186.9	44186.9	44186.9
958.458	52045.7	52045.7	52045.7	52045.7	52045.7	52045.7	52045.7	52045.7	958.695	46775.6	62367.5	62367.5	62367.5	62367.5	62367.5	62367.5	62367.5	958.839	54728.3	60809.2	60809.2	60809.2	60809.2	60809.2	60809.2	60809.2	958.624	70696.8	44185.5	44185.5	44185.5	44185.5	44185.5	44185.5	44185.5
958.358	52016.2	52016.2	52016.2	52016.2	52016.2	52016.2	52016.2	52016.2	958.595	46422.2	61896.3	61896.3	61896.3	61896.3	61896.3	61896.3	61896.3	958.739	55022.1	61135.7	61135.7	61135.7	61135.7	61135.7	61135.7	61135.7	958.524	70690.4	44181.5	44181.5	44181.5	44181.5	44181.5	44181.5	44181.5
958.258	51831.3	51831.3	51831.3	51831.3	51831.3	51831.3	51831.3	51831.3	958.495	46393.3	61857.7	61857.7	61857.7	61857.7	61857.7	61857.7	61857.7	958.639	54865.3	60961.5	60961.5	60961.5	60961.5	60961.5	60961.5	60961.5	958.424	70700	44187.5	44187.5	44187.5	44187.5	44187.5	44187.5	44187.5
958.158	51641.3	51641.3	51641.3	51641.3	51641.3	51641.3	51641.3	51641.3	958.395	46562.2	62082.9	62082.9	62082.9	62082.9	62082.9	62082.9	62082.9	958.539	54640.7	60711.9	60711.9	60711.9	60711.9	60711.9	60711.9	60711.9	958.324	70166.2	43853.9	43853.9	43853.9	43853.9	43853.9	43853.9	43853.9
958.058	52128.2	52128.2	52128.2	52128.2	52128.2	52128.2	52128.2	52128.2	958.295	46387.1	61849.5	61849.5	61849.5	61849.5	61849.5	61849.5	61849.5	958.439	54431.7	60479.7	60479.7	60479.7	60479.7	60479.7	60479.7	60479.7	958.224	70512.6	44070.4	44070.4	44070.4	44070.4	44070.4	44070.4	44070.4
957.958	51838.1	51838.1	51838.1	51838.1	51838.1	51838.1	51838.1	51838.1	958.195	46523.4	62031.2	62031.2	62031.2	62031.2	62031.2	62031.2	62031.2	958.339	54415.5	60461.7	60461.7	60461.7	60461.7	60461.7	60461.7	60461.7	958.124	71001.9	44376.2	44376.2	44376.2	44376.2	44376.2	44376.2	44376.2
957.858	52027.5	52027.5	52027.5	52027.5	52027.5	52027.5	52027.5	52027.5	958.095	46286.8	61715.8	61715.8	61715.8	61715.8	61715.8	61715.8	61715.8	958.239	54730.7	60811.9	60811.9	60811.9	60811.9	60811.9	60811.9	60811.9	958.024	70762.1	44226.3	44226.3	44226.3	44226.3	44226.3	44226.3	44226.3
957.758	52087.5	52087.5	52087.5	52087.5	52087.5	52087.5	52087.5	52087.5	957.995	46511.2	62014.9	62014.9	62014.9	62014.9	62014.9	62014.9	62014.9	958.139	54772.3	60858.1	60858.1	60858.1	60858.1	60858.1	60858.1	60858.1	957.924	70841.1	44275.7	44275.7	44275.7	44275.7	44275.7	44275.7	44275.7
957.658	51803.8	51803.8	51803.8	51803.8	51803.8	51803.8	51803.8	51803.8	957.895	46675.6	62234.1	62234.1	62234.1	62234.1	62234.1	62234.1	62234.1	958.039	54583.8	60648.7	60648.7	60648.7	60648.7	60648.7	60648.7	60648.7	957.824	70894.7	44309.2	44309.2	44309.2	44309.2	44309.2	44309.2	44309.2
957.558	52204.5	52204.5	52204.5	52204.5	52204.5	52204.5	52204.5	52204.5	957.795	46840.9	62454.5	62454.5	62454.5	62454.5	62454.5	62454.5	62454.5	957.939	54716.1	60795.7	60795.7	60795.7	60795.7	60795.7	60795.7	60795.7	957.724	70636	44147.5	44147.5	44147.5	44147.5	44147.5	44147.5	44147.5
957.458	51990.8	51990.8	51990.8	51990.8	51990.8	51990.8	51990.8	51990.8	957.695	46782.4	62376.6	62376.6	62376.6	62376.6	62376.6	62376.6	62376.6	957.839	54701	60778.9	60778.9	60778.9	60778.9	60778.9	60778.9	60778.9	957.624	70530.1	44081.3	44081.3	44081.3	44081.3	44081.3	44081.3	44081.3
957.358	51927.9	51927.9	51927.9	51927.9	51927.9	51927.9	51927.9	51927.9	957.595	46885.7	62514.3	62514.3	62514.3	62514.3	62514.3	62514.3	62514.3	957.739	54613	60681.1	60681.1	60681.1	60681.1	60681.1	60681.1	60681.1	957.524	70971.7	44357.3	44357.3	44357.3	44357.3	44357.3	44357.3	44357.3
957.258	52182	52182	52182	52182	52182	52182	52182	52182	957.495	46939.9	62586.5	62586.5	62586.5	62586.5	62586.5	62586.5	62586.5	957.639	54821.9	60913.2	60913.2	60913.2	60913.2	60913.2	60913.2	60913.2	957.424	71373	44608.1	44608.1	44608.1	44608.1	44608.1	44608.1	44608.1
957.158	52294.9	52294.9	52294.9	52294.9	52294.9	52294.9	52294.9	52294.9	957.395	46923.8	62565.1	62565.1	62565.1	62565.1	62565.1	62565.1	62565.1	957.539	54859.2	60954.7	60954.7	60954.7	60954.7	60954.7	60954.7	60954.7	957.324	71796	44872.5	44872.5	44872.5	44872.5	44872.5	44872.5	44872.5
957.058	52601.9	52601.9	52601.9	52601.9	52601.9	52601.9	52601.9	52601.9	957.295	46885.5	62514	62514	62514	62514	62514	62514	62514	957.439	54879	60976.7	60976.7	60976.7	60976.7	60976.7	60976.7	60976.7	957.224	71271.2	44544.5	44544.5	44544.5	44544.5	44544.5	44544.5	44544.5
956.958	52886.6	52886.6	52886.6	52886.6	52886.6	52886.6	52886.6	52886.6	957.195	47194.3	62925.7	62925.7	62925.7	62925.7	62925.7	62925.7	62925.7	957.339	54880.7	60978.6	60978.6	60978.6	60978.6	60978.6	60978.6	60978.6	957.124	71513.4	44695.9	44695.9	44695.9	44695.9	44695.9	44695.9	44695.9
956.858	52482.5	52482.5	52482.5	52482.5	52482.5	52482.5	52482.5	52482.5	957.095	47431.3	63241.7	63241.7	63241.7	63241.7	63241.7	63241.7	63241.7	957.239	54598.6	60665.1	60665.1	60665.1	60665.1	60665.1	60665.1	60665.1	957.024	71468.5	44667.8	44667.8	44667.8	44667.8	44667.8	44667.8	44667.8
956.758	52698.7	52698.7	52698.7	52698.7	52698.7	52698.7	52698.7	52698.7	956.995	47372.5	63163.3	63163.3	63163.3	63163.3	63163.3	63163.3	63163.3	957.139	54696.5	60773.9	60773.9	60773.9	60773.9	60773.9	60773.9	60773.9	956.924	71604.2	44752.6	44752.6	44752.6	44752.6	44752.6	44752.6	44752.6
956.658	53188.7	53188.7	53188.7	53188.7	53188.7	53188.7	53188.7	53188.7	956.895	47729	63638.7	63638.7	63638.7	63638.7	63638.7	63638.7	63638.7	957.039	55109.6	61232.9	61232.9	61232.9	61232.9	61232.9	61232.9	61232.9	956.824	71547.7	44717.3	44717.3	44717.3	44717.3	44717.3	44717.3	44717.3
956.558	53347.8	53347.8	53347.8	53347.8	53347.8	53347.8	53347.8	53347.8	956.795	47623.9	63498.5	63498.5	63498.5	63498.5	63498.5	63498.5	63498.5	956.939	55499	61665.6	61665.6	61665.6	61665.6	61665.6	61665.6	61665.6	956.724	72136	45085	45085	45085	45085	45085	45085	45085
956.458	53558.7	53558.7	53558.7	53558.7	53558.7	53558.7	53558.7	53558.7	956.695	47783.1	63710.8	63710.8	63710.8	63710.8	63710.8	63710.8	63710.8	956.839	55447.4	61608.2	61608.2	61608.2	61608.2	61608.2	61608.2	61608.2	956.624	72353.1	45220.7	45220.7	45220.7	45220.7	45220.7	45220.7	45220.7
956.358	54039.3	54039.3	54039.3	54039.3	54039.3	54039.3	54039.3	54039.3	956.595	47965.1	63953.5	63953.5	63953.5	63953.5	63953.5	63953.5	63953.5	956.739	55566.8	61740.9	61740.9	61740.9	61740.9	61740.9	61740.9	61740.9	956.524	72793.3	45495.8	45495.8	45495.8	45495.8	45495.8	45495.8	45495.8
956.258	53987	53987	53987	53987	53987	53987	53987	53987	956.495	48273.8	64365.1	64365.1	64365.1	64365.1	64365.1	64365.1	64365.1	956.639	55875	62083.3	62083.3	62083.3	62083.3	62083.3	62083.3	62083.3	956.424	72787.4	45492.1	45492.1	45492.1	45492.1	45492.1	45492.1	45492.1
956.158	54487.4	54487.4	54487.4	54487.4	54487.4	54487.4	54487.4	54487.4	956.395	48406.5	64542	64542	64542	64542	64542	64542	64542	956.539	56202.9	62447.7	62447.7	62447.7	62447.7	62447.7	62447.7	62447.7	956.324	73509	45943.1	45943.1	45943.1	45943.1	45943.1	45943.1	45943.1
956.058	54884.7	54884.7	54884.7	54884.7	54884.7	54884.7	54884.7	54884.7	956.295	48702.8	64937.1	64937.1	64937.1	64937.1	64937.1	64937.1	64937.1	956.439	56247.9	62497.7	62497.7	62497.7	62497.7	62497.7	62497.7	62497.7	956.224	73605.8	46003.6	46003.6	46003.6	46003.6	46003.6	46003.6	46003.6
955.958	54935	54935	54935	54935	54935	54935	54935	54935	956.195	49113.2	65484.3	65484.3	65484.3	65484.3	65484.3	65484.3	65484.3	956.339	56209.1	62454.6	62454.6	62454.6	62454.6	62454.6	62454.6	62454.6	956.124	73750.1	46093.8	46093.8	46093.8	46093.8	46093.8	46093.8	46093.8
955.858	55325.1	55325.1	55325.1	55325.1	55325.1	55325.1	55325.1	55325.1	956.095	49502.2	66003	66003	66003	66003	66003	66003	66003	956.239	56461	62734.4	62734.4	62734.4	62734.4	62734.4	62734.4	62734.4	956.024	74121	46325.6	46325.6	46325.6	46325.6	46325.6	46325.6	46325.6
955.758	55885.1	55885.1	55885.1	55885.1	55885.1	55885.1	55885.1	55885.1	955.995	49855.3	66473.7	66473.7	66473.7	66473.7	66473.7	66473.7	66473.7	956.139	57061.9	63402.1	63402.1	63402.1	63402.1	63402.1	63402.1	63402.1	955.924	74277	46423.1	46423.1	46423.1	46423.1	46423.1	46423.1	46423.1
955.658	56098.4	56098.4	56098.4	56098.4	56098.4	56098.4	56098.4	56098.4	955.895	50004	66672	66672	66672	66672	66672	66672	66672	956.039	57319.6	63688.4	63688.4	63688.4	63688.4	63688.4	63688.4	63688.4	955.824	74729.6	46706	46706	46706	46706	46706	46706	46706
955.558	56422.5	56422.5	56422.5	56422.5	56422.5	56422.5	56422.5	56422.5	955.795	50642	67522.7	67522.7	67522.7	67522.7	67522.7	67522.7	67522.7	955.939	57274.7	63638.6	63638.6	63638.6	63638.6	63638.6	63638.6	63638.6	955.724	75503.2	47189.5	47189.5	47189.5	47189.5	47189.5	47189.5	47189.5
955.458	56539.2	56539.2	56539.2	56539.2	56539.2	56539.2	56539.2	56539.2	955.695	50979.5	67972.7	67972.7	67972.7	67972.7	67972.7	67972.7	67972.7	955.839	57742.7	64158.5	64158.5	64158.5	64158.5	64158.5	64158.5	64158.5	955.624	75600.5	47250.3	47250.3	47250.3	47250.3	47250.3	47250.3	47250.3
955.358	57099.4	57099.4	57099.4	57099.4	57099.4	57099.4	57099.4	57099.4	955.595	51340	68453.3	68453.3	68453.3	68453.3	68453.3	68453.3	68453.3	955.739	58091.4	64546	64546	64546	64546	64546	64546	64546	955.524	76001.3	47500.8	47500.8	47500.8	47500.8	47500.8	47500.8	47500.8
955.258	57695.3	57695.3	57695.3	57695.3	57695.3	57695.3	57695.3	57695.3	955.495	51597.5	68796.7	68796.7	68796.7	68796.7	68796.7	68796.7	68796.7	955.639	58575.9	65084.3	65084.3	65084.3	65084.3	65084.3	65084.3	65084.3	955.424	76375.7	47734.8	47734.8	47734.8	47734.8	47734.8	47734.8	47734.8
955.158	57994.1	57994.1	57994.1	57994.1	57994.1	57994.1	57994.1	57994.1	955.395	52199.5	69599.3	69599.3	69599.3	69599.3	69599.3	69599.3	69599.3	955.539	59038.2	65598	65598	65598	65598	65598	65598	65598	955.324	76663.8	47914.9	47914.9	47914.9	47914.9	47914.9	47914.9	47914.9
955.058	58221.6	58221.6	58221.6	58221.6	58221.6	58221.6	58221.6	58221.6	955.295	52567.5	70090	70090	70090	70090	70090	70090	70090	955.439	59501.8	66113.1	66113.1	66113.1	66113.1	66113.1	66113.1	66113.1	955.224	77541.3	48463.3	48463.3	48463.3	48463.3	48463.3	48463.3	48463.3
954.958	58982.1	58982.1	58982.1	58982.1	58982.1	58982.1	58982.1	58982.1	955.195	53091.5	70788.7	70788.7	70788.7	70788.7	70788.7	70788.7	70788.7	955.339	59536.5	66151.7	66151.7	66151.7	66151.7	66151.7	66151.7	66151.7	955.124	77740.8	48588	48588	48588	48588	48588	48588	48588
954.858	59345.4	59345.4	59345.4	59345.4	59345.4	59345.4	59345.4	59345.4	955.095	53238	70984	70984	70984	70984	70984	70984	70984	955.239	59970.4	66633.8	66633.8	66633.8	66633.8	66633.8	66633.8	66633.8	955.024	77927.8	48704.9	48704.9	48704.9	48704.9	48704.9	48704.9	48704.9
954.758	59549.3	59549.3	59549.3	59549.3	59549.3	59549.3	59549.3	59549.3	954.995	53809	71745.3	71745.3	71745.3	71745.3	71745.3	71745.3	71745.3	955.139	60727.8	67475.3	67475.3	67475.3	67475.3	67475.3	67475.3	67475.3	954.924	78305.1	48940.7	48940.7	48940.7	48940.7	48940.7	48940.7	48940.7
954.658	60205.5	60205.5	60205.5	60205.5	60205.5	60205.5	60205.5	60205.5	954.895	54370	72493.3	72493.3	72493.3	72493.3	72493.3	72493.3	72493.3	955.039	60987.6	67764	67764	67764	67764	67764	67764	67764	954.824	78836.3	49272.7	49272.7	49272.7	49272.7	49272.7	49272.7	49272.7
954.558	60270.4	60270.4	60270.4	60270.4	60270.4	60270.4	60270.4	60270.4	954.795	54824	73098.7	73098.7	73098.7	73098.7	73098.7	73098.7	73098.7	954.939	61309.8	68122	68122	68122	68122	68122	68122	68122	954.724	78889.4	49305.9	49305.9	49305.9	49305.9	49305.9	49305.9	49305.9
954.458	61211.7	61211.7	61211.7	61211.7	61211.7	61211.7	61211.7	61211.7	954.695	55026	73368	73368	73368	73368	73368	73368	73368	954.839	61832.4	68702.7	68702.7	68702.7	68702.7	68702.7	68702.7	68702.7	954.624	79085.9	49428.7	49428.7	49428.7	49428.7	49428.7	49428.7	49428.7
954.358	61119	61119	61119	61119	61119	61119	61119	61119	954.595	55599	74132	74132	74132	74132	74132	74132	74132	954.739	62287.8	69208.7	69208.7	69208.7	69208.7	69208.7	69208.7	69208.7	954.524	79848.6	49905.4	49905.4	49905.4	49905.4	49905.4	49905.4	49905.4
954.258	61609.1	61609.1	61609.1	61609.1	61609.1	61609.1	61609.1	61609.1	954.495	55822.5	74430	74430	74430	74430	74430	74430	74430	954.639	62846.4	69829.3	69829.3	69829.3	69829.3	69829.3	69829.3	69829.3	954.424	80150.9	50094.3	50094.3	50094.3	50094.3	50094.3	50094.3	50094.3
954.158	61796.9	61796.9	61796.9	61796.9	61796.9	61796.9	61796.9	61796.9	954.395	56589	75452	75452	75452	75452	75452	75452	75452	954.539	62880	69866.7	69866.7	69866.7	69866.7	69866.7	69866.7	69866.7	954.324	80335.2	50209.5	50209.5	50209.5	50209.5	50209.5	50209.5	50209.5
954.058	61944.5	61944.5	61944.5	61944.5	61944.5	61944.5	61944.5	61944.5	954.295	57260	76346.7	76346.7	76346.7	76346.7	76346.7	76346.7	76346.7	954.439	63696.6	70774	70774	70774	70774	70774	70774	70774	954.224	80415	50259.4	50259.4	50259.4	50259.4	50259.4	50259.4	50259.4
953.958	62257.3	62257.3	62257.3	62257.3	62257.3	62257.3	62257.3	62257.3	954.195	57310.5	76414	76414	76414	76414	76414	76414	76414	954.339	63998.4	71109.3	71109.3	71109.3	71109.3	71109.3	71109.3	71109.3	954.124	80738.1	50461.3	50461.3	50461.3	50461.3	50461.3	50461.3	50461.3
953.858	62462.5	62462.5	62462.5	62462.5	62462.5	62462.5	62462.5	62462.5	954.095	57363.5	76484.7	76484.7	76484.7	76484.7	76484.7	76484.7	76484.7	954.239	64369.2	71521.3	71521.3	71521.3	71521.3	71521.3	71521.3	71521.3	954.024	81498.7	50936.7	50936.7	50936.7	50936.7	50936.7	50936.7	50936.7
953.758	62839.2	62839.2	62839.2	62839.2	62839.2	62839.2	62839.2	62839.2	953.995	57943	77257.3	77257.3	77257.3	77257.3	77257.3	77257.3	77257.3	954.139	64632.6	71814	71814	71814	71814	71814	71814	71814	953.924	81101.8	50688.6	50688.6	50688.6	50688.6	50688.6	50688.6	50688.6
953.658	62641.1	62641.1	62641.1	62641.1	62641.1	62641.1	62641.1	62641.1	953.895	58264	77685.3	77685.3	77685.3	77685.3	77685.3	77685.3	77685.3	954.039	65271	72523.3	72523.3	72523.3	72523.3	72523.3	72523.3	72523.3	953.824	81499.7	50937.3	50937.3	50937.3	50937.3	50937.3	50937.3	50937.3
953.558	62721.7	62721.7	62721.7	62721.7	62721.7	62721.7	62721.7	62721.7	953.795	58753.5	78338	78338	78338	78338	78338	78338	78338	953.939	65607	72896.7	72896.7	72896.7	72896.7	72896.7	72896.7	72896.7	953.724	81602.7	51001.7	51001.7	51001.7	51001.7	51001.7	51001.7	51001.7
953.458	62551	62551	62551	62551	62551	62551	62551	62551	953.695	58535.5	78047.3	78047.3	78047.3	78047.3	78047.3	78047.3	78047.3	953.839	65723.4	73026	73026	73026	73026	73026	73026	73026	953.624	81653.1	51033.2	51033.2	51033.2	51033.2	51033.2	51033.2	51033.2
953.358	62420	62420	62420	62420	62420	62420	62420	62420	953.595	58655.5	78207.3	78207.3	78207.3	78207.3	78207.3	78207.3	78207.3	953.739	66025.8	73362	73362	73362	73362	73362	73362	73362	953.524	81164.6	50727.9	50727.9	50727.9	50727.9	50727.9	50727.9	50727.9
953.258	62599.3	62599.3	62599.3	62599.3	62599.3	62599.3	62599.3	62599.3	953.495	58606.5	78142	78142	78142	78142	78142	78142	78142	953.639	66136.2	73484.7	73484.7	73484.7	73484.7	73484.7	73484.7	73484.7	953.424	81554.7	50971.7	50971.7	50971.7	50971.7	50971.7	50971.7	50971.7
953.158	62335.4	62335.4	62335.4	62335.4	62335.4	62335.4	62335.4	62335.4	953.395	58776	78368	78368	78368	78368	78368	78368	78368	953.539	66449.4	73832.7	73832.7	73832.7	73832.7	73832.7	73832.7	73832.7	953.324	81776.8	51110.5	51110.5	51110.5	51110.5	51110.5	51110.5	51110.5
953.058	62075.5	62075.5	62075.5	62075.5	62075.5	62075.5	62075.5	62075.5	953.295	58655	78206.7	78206.7	78206.7	78206.7	78206.7	78206.7	78206.7	953.439	66237.6	73597.3	73597.3	73597.3	73597.3	73597.3	73597.3	73597.3	953.224	81668.2	51042.6	51042.6	51042.6	51042.6	51042.6	51042.6	51042.6
952.958	61580.1	61580.1	61580.1	61580.1	61580.1	61580.1	61580.1	61580.1	953.195	58770.5	78360.7	78360.7	78360.7	78360.7	78360.7	78360.7	78360.7	953.339	66618.6	74020.7	74020.7	74020.7	74020.7	74020.7	74020.7	74020.7	953.124	81710.7	51069.2	51069.2	51069.2	51069.2	51069.2	51069.2	51069.2
952.858	61202.2	61202.2	61202.2	61202.2	61202.2	61202.2	61202.2	61202.2	953.095	58075	77433.3	77433.3	77433.3	77433.3	77433.3	77433.3	77433.3	953.239	66515.4	73906	73906	73906	73906	73906	73906	73906	953.024	81074.4	50671.5	50671.6	50671.5	50671.5	50671.5	50671.5	50671.6
952.758	60575.9	60575.9	60575.9	60575.9	60575.9	60575.9	60575.9	60575.9	952.995	57612	76816	76816	76816	76816	76816	76816	76816	953.139	66484.2	73871.3	73871.3	73871.3	73871.3	73871.3	73871.3	73871.3	952.924	80616.5	50385.3	50385.4	50385.3	50385.3	50385.3	50385.3	50385.4
952.658	60392.1	60392.1	60392.1	60392.1	60392.1	60392.1	60392.1	60392.1	952.895	57602	76802.7	76802.7	76802.7	76802.7	76802.7	76802.7	76802.7	953.039	66183	73536.7	73536.7	73536.7	73536.7	73536.7	73536.7	73536.7	952.824	80805	50503.1	50503.1	50503.1	50503.1	50503.1	50503.1	50503.1
952.558	59381.3	59381.3	59381.3	59381.3	59381.3	59381.3	59381.3	59381.3	952.795	57239.5	76319.3	76319.3	76319.3	76319.3	76319.3	76319.3	76319.3	952.939	66096	73440	73440	73440	73440	73440	73440	73440	952.724	79711.2	49819.5	49819.5	49819.5	49819.5	49819.5	49819.5	49819.5
952.458	58726.7	58726.7	58726.7	58726.7	58726.7	58726.7	58726.7	58726.7	952.695	56931.5	75908.7	75908.7	75908.7	75908.7	75908.7	75908.7	75908.7	952.839	65893.8	73215.3	73215.3	73215.3	73215.3	73215.3	73215.3	73215.3	952.624	79581.6	49738.5	49738.6	49738.5	49738.5	49738.5	49738.5	49738.6
952.358	58268.9	58268.9	58268.9	58268.9	58268.9	58268.9	58268.9	58268.9	952.595	55980	74640	74640	74640	74640	74640	74640	74640	952.739	65913.6	73237.3	73237.3	73237.3	73237.3	73237.3	73237.3	73237.3	952.524	79486.4	49679	49679.1	49679	49679	49679	49679	49679.1
952.258	57585.7	57585.7	57585.7	57585.7	57585.7	57585.7	57585.7	57585.7	952.495	55373.5	73831.3	73831.3	73831.3	73831.3	73831.3	73831.3	73831.3	952.639	65174.4	72416	72416	72416	72416	72416	72416	72416	952.424	78748.2	49217.6	49217.7	49217.6	49217.6	49217.6	49217.6	49217.7
952.158	56653.1	56653.1	56653.1	56653.1	56653.1	56653.1	56653.1	56653.1	952.395	54557	72742.7	72742.7	72742.7	72742.7	72742.7	72742.7	72742.7	952.539	64923	72136.7	72136.7	72136.7	72136.7	72136.7	72136.7	72136.7	952.324	78227.8	48892.4	48892.5	48892.4	48892.4	48892.4	48892.4	48892.5
952.058	56257.7	56257.7	56257.8	56257.7	56257.7	56257.7	56257.7	56257.8	952.295	54127	72169.3	72169.3	72169.3	72169.3	72169.3	72169.3	72169.3	952.439	64365.6	71517.3	71517.3	71517.3	71517.3	71517.3	71517.3	71517.3	952.224	77672.5	48545.3	48545.4	48545.3	48545.3	48545.3	48545.3	48545.4
951.958	55192.5	55192.5	55192.6	55192.5	55192.5	55192.5	55192.5	55192.6	952.195	53476.5	71302	71302	71302	71302	71302	71302	71302	952.339	63486.6	70540.7	70540.7	70540.7	70540.7	70540.7	70540.7	70540.7	952.124	76790.7	47994.2	47994.4	47994.2	47994.2	47994.2	47994.2	47994.4
951.858	54372.4	54372.4	54372.4	54372.4	54372.4	54372.4	54372.4	54372.4	952.095	52236	69648	69648	69648	69648	69648	69648	69648	952.239	62900.4	69889.3	69889.3	69889.3	69889.3	69889.3	69889.3	69889.3	952.024	75838.2	47398.9	47399.2	47398.9	47398.9	47398.9	47398.9	47399.2
951.758	53458.9	53458.9	53458.9	53458.9	53458.9	53458.9	53458.9	53458.9	951.995	51416.5	68555.3	68555.4	68555.3	68555.3	68555.3	68555.3	68555.4	952.139	62219.4	69132.7	69132.7	69132.7	69132.7	69132.7	69132.7	69132.7	951.924	75067.2	46917	46917.3	46917	46917	46917	46917	46917.3
951.658	52635.7	52635.7	52635.8	52635.7	52635.7	52635.7	52635.7	52635.8	951.895	50491.5	67322	67322	67322	67322	67322	67322	67322	952.039	61453.2	68281.3	68281.3	68281.3	68281.3	68281.3	68281.3	68281.3	951.824	74215.5	46384.7	46385	46384.7	46384.7	46384.7	46384.7	46385
951.558	52326.8	52326.8	52326.9	52326.8	52326.8	52326.8	52326.8	52326.9	951.795	49363.7	65818.2	65818.2	65818.2	65818.2	65818.2	65818.2	65818.2	951.939	60228.6	66920.7	66920.7	66920.7	66920.7	66920.7	66920.7	66920.7	951.724	73120.6	45700.4	45700.8	45700.4	45700.4	45700.4	45700.4	45700.8
951.458	51309.9	51309.9	51310	51309.9	51309.9	51309.9	51309.9	51310	951.695	48659.8	64879.7	64879.8	64879.7	64879.7	64879.7	64879.7	64879.8	951.839	59180.3	65755.9	65755.9	65755.9	65755.9	65755.9	65755.9	65755.9	951.624	72405.3	45253.3	45253.8	45253.3	45253.3	45253.3	45253.3	45253.8
951.358	50724.7	50724.7	50724.8	50724.7	50724.7	50724.7	50724.7	50724.8	951.595	47657.6	63543.5	63543.6	63543.5	63543.5	63543.5	63543.5	63543.6	951.739	58134.5	64593.9	64593.9	64593.9	64593.9	64593.9	64593.9	64593.9	951.524	71618.1	44761.3	44761.8	44761.3	44761.3	44761.3	44761.3	44761.8
951.258	50009.7	50009.7	50009.9	50009.7	50009.7	50009.7	50009.7	50009.9	951.495	46937.9	62583.9	62584	62583.9	62583.9	62583.9	62583.9	62584	951.639	57085.6	63428.4	63428.4	63428.4	63428.4	63428.4	63428.4	63428.4	951.424	71153.8	44471.1	44471.7	44471.1	44471.1	44471.1	44471.1	44471.7
951.158	49272.3	49272.3	49272.5	49272.3	49272.3	49272.3	49272.3	49272.5	951.395	46131.6	61508.8	61508.9	61508.8	61508.8	61508.8	61508.8	61508.9	951.539	56368.8	62632	62632	62632	62632	62632	62632	62632	951.324	70419.7	44012.3	44013	44012.3	44012.3	44012.3	44012.3	44013
951.058	48885.2	48885.2	48885.4	48885.2	48885.2	48885.2	48885.2	48885.4	951.295	45518.6	60691.4	60691.5	60691.4	60691.4	60691.4	60691.4	60691.5	951.439	55401	61556.7	61556.7	61556.7	61556.7	61556.7	61556.7	61556.7	951.224	69609.8	43506.1	43506.9	43506.1	43506.1	43506.1	43506.1	43506.9
950.958	48159.7	48159.7	48160	48159.7	48159.7	48159.7	48159.7	48160	951.195	44425.3	59233.8	59233.9	59233.8	59233.8	59233.8	59233.8	59233.9	951.339	54123	60136.7	60136.8	60136.7	60136.7	60136.7	60136.7	60136.8	951.124	69260.2	43287.6	43288.6	43287.6	43287.6	43287.6	43287.6	43288.6
950.858	47705.1	47705.1	47705.4	47705.1	47705.1	47705.1	47705.1	47705.4	951.095	43922.7	58563.6	58563.7	58563.6	58563.6	58563.6	58563.6	58563.7	951.239	53485.7	59428.6	59428.6	59428.6	59428.6	59428.6	59428.6	59428.6	951.024	68041.8	42526.1	42527.3	42526.1	42526.1	42526.1	42526.1	42527.3
950.758	47242.5	47242.5	47242.9	47242.5	47242.5	47242.5	47242.5	47242.9	950.995	43184.7	57579.6	57579.8	57579.6	57579.6	57579.6	57579.6	57579.8	951.139	52929.4	58810.4	58810.5	58810.4	58810.4	58810.4	58810.4	58810.5	950.924	66824	41765	41766.4	41765	41765	41765	41765	41766.4
950.658	46810.7	46810.7	46811.1	46810.7	46810.7	46810.7	46810.7	46811.1	950.895	42678.4	56904.6	56904.8	56904.6	56904.6	56904.6	56904.6	56904.8	951.039	52142	57935.6	57935.7	57935.6	57935.6	57935.6	57935.6	57935.7	950.824	66844.5	41777.8	41779.5	41777.8	41777.8	41777.8	41777.8	41779.5
950.558	46372.7	46372.7	46373.3	46372.7	46372.7	46372.7	46372.7	46373.3	950.795	42483.5	56644.7	56644.9	56644.7	56644.7	56644.7	56644.7	56644.9	950.939	51428.8	57143.1	57143.2	57143.1	57143.1	57143.1	57143.1	57143.2	950.724	66656.6	41660.4	41662.4	41660.4	41660.4	41660.4	41660.4	41662.4
950.458	46475.2	46475.2	46475.9	46475.2	46475.2	46475.2	46475.2	46475.9	950.695	41923.5	55898	55898.3	55898	55898	55898	55898	55898.3	950.839	51071.7	56746.3	56746.4	56746.3	56746.3	56746.3	56746.3	56746.4	950.624	65811.4	41132.1	41134.4	41132.1	41132.1	41132.1	41132.1	41134.4
950.358	46120.1	46120.1	46121	46120.1	46120.1	46120.1	46120.1	46121	950.595	41550.1	55400.1	55400.5	55400.1	55400.1	55400.1	55400.1	55400.5	950.739	50467.3	56074.8	56074.9	56074.8	56074.8	56074.8	56074.8	56074.9	950.524	65592.2	40995.1	40997.8	40995.1	40995.1	40995.1	40995.1	40997.8
950.258	45907.3	45907.3	45908.3	45907.3	45907.3	45907.3	45907.3	45908.3	950.495	41273.3	55031.1	55031.6	55031.1	55031.1	55031.1	55031.1	55031.6	950.639	50403.1	56003.4	56003.6	56003.4	56003.4	56003.4	56003.4	56003.6	950.424	65271.8	40794.9	40798.1	40794.9	40794.9	40794.9	40794.9	40798.1
950.158	45551.1	45551.1	45552.4	45551.1	45551.1	45551.1	45551.1	45552.4	950.395	41269	55025.3	55026	55025.3	55025.3	55025.3	55025.3	55026	950.539	50086.9	55652.1	55652.3	55652.1	55652.1	55652.1	55652.1	55652.3	950.324	65038.6	40649.1	40652.7	40649.1	40649.1	40649.1	40649.1	40652.7
950.058	45479.7	45479.7	45481.2	45479.7	45479.7	45479.7	45479.7	45481.2	950.295	40977.8	54637.1	54637.9	54637.1	54637.1	54637.1	54637.1	54637.9	950.439	49811.3	55345.9	55346.2	55345.9	55345.9	55345.9	55345.9	55346.2	950.224	64227.7	40300.1	40304.4	40300.1	40300.1	40300.1	40300.1	40304.4
949.958	45380.1	45380.1	45382	45380.1	45380.1	45380.1	45380.1	45382	950.195	40589.6	54119.5	54120.4	54119.5	54119.5	54119.5	54119.5	54120.4	950.339	49527	55030	55030.3	55030	55030	55030	55030	55030.3	950.124	64578.7	40227.6	40232.6	40227.6	40227.6	40227.6	40227.6	40232.6
949.858	45079.7	45079.7	45081.9	45079.7	45079.7	45079.7	45079.7	45081.9	950.095	40388.9	53851.9	53853	53851.9	53851.9	53851.9	53851.9	53853	950.239	49550.1	55055.7	55056.1	55055.7	55055.7	55055.7	55055.7	55056.1	950.024	64346.7	40224.1	40229.9	40224.1	40224.1	40224.1	40224.1	40229.9
949.758	44827.9	44827.9	44830.5	44827.9	44827.9	44827.9	44827.9	44830.5	949.995	40325.2	53767	53768.4	53767	53767	53767	53767	53768.4	950.139	49076.5	54529.4	54529.9	54529.4	54529.4	54529.4	54529.4	54529.9	949.924	64028.5	40152.3	40158.9	40152.3	40152.3	40152.3	40152.3	40158.9
949.658	44727.7	44727.7	44730.9	44727.7	44727.7	44727.7	44727.7	44730.9	949.895	40022.9	53363.9	53365.6	53363.9	53363.9	53363.9	53363.9	53365.6	950.039	48671.2	54079.1	54079.7	54079.1	54079.1	54079.1	54079.1	54079.7	949.824	63984	40095	40102.8	40095	40095	40095	40095	40102.8
949.558	44811.9	44811.9	44815.8	44811.9	44811.9	44811.9	44811.9	44815.8	949.795	40095.8	53461.1	53463.2	53461.1	53461.1	53461.1	53461.1	53463.2	949.939	48569.8	53966.4	53967.1	53966.4	53966.4	53966.4	53966.4	53967.1	949.724	63904.5	40039.3	40048.3	40039.3	40039.3	40039.3	40039.3	40048.3
949.458	44398.5	44398.5	44403.2	44398.5	44398.5	44398.5	44398.5	44403.2	949.695	40082.7	53443.6	53446.2	53443.6	53443.6	53443.6	53443.6	53446.2	949.839	48592.3	53991.4	53992.3	53991.4	53991.4	53991.4	53991.4	53992.3	949.624	64092.2	40020.8	40031.2	40020.8	40020.8	40020.8	40020.8	40031.2
949.358	44117.4	44117.4	44123	44117.4	44117.4	44117.4	44117.4	44123	949.595	39859.7	53146.3	53149.5	53146.3	53146.3	53146.3	53146.3	53149.5	949.739	48492.6	53880.7	53881.8	53880.7	53880.7	53880.7	53880.7	53881.8	949.524	63193.8	39836.4	39848.3	39836.4	39836.4	39836.4	39836.4	39848.3
949.258	44468.3	44468.3	44475.1	44468.3	44468.3	44468.3	44468.3	44475.1	949.495	39867.7	53156.9	53160.7	53156.9	53156.9	53156.9	53156.9	53160.7	949.639	48568.7	53965.2	53966.6	53965.2	53965.2	53965.2	53965.2	53966.6	949.424	63467.7	39775.3	39789.1	39775.3	39775.3	39775.3	39775.3	39789.1
949.158	44375.3	44375.3	44383.3	44375.3	44375.3	44375.3	44375.3	44383.3	949.395	39680	52906.7	52911.4	52906.7	52906.7	52906.7	52906.7	52911.4	949.539	48451.1	53834.6	53836.3	53834.6	53834.6	53834.6	53834.6	53836.3	949.324	63829.4	39641.9	39657.8	39641.9	39641.9	39641.9	39641.9	39657.8
949.058	44254.1	44254.1	44263.8	44254.1	44254.1	44254.1	44254.1	44263.8	949.295	39668	52890.7	52896.3	52890.7	52890.7	52890.7	52890.7	52896.3	949.439	48270.3	53633.7	53635.7	53633.7	53633.7	53633.7	53633.7	53635.7	949.224	62883.7	39522.3	39540.5	39522.3	39522.3	39522.3	39522.3	39540.5
948.958	44165.6	44165.6	44177.1	44165.6	44165.6	44165.6	44165.6	44177.1	949.195	39574.7	52766.2	52772.9	52766.2	52766.2	52766.2	52766.2	52772.9	949.339	48179.4	53532.7	53535.2	53532.7	53532.7	53532.7	53532.7	53535.2	949.124	63248.5	39515.2	39536.1	39515.2	39515.2	39515.2	39515.2	39536.1
948.858	44111.9	44111.9	44125.5	44111.9	44111.9	44111.9	44111.9	44125.5	949.095	39763.3	52571.6	52579.7	52571.6	52571.6	52571.6	52571.6	52579.7	949.239	47912.8	53236.5	53239.5	53236.5	53236.5	53236.5	53236.5	53239.5	949.024	63432.8	39364.5	39388.4	39364.5	39364.5	39364.5	39364.5	39388.4
948.758	43915.5	43915.5	43931.7	43915.5	43915.5	43915.5	43915.5	43931.7	948.995	39291.6	52525	52534.7	52525	52525	52525	52525	52534.7	949.139	47887.2	53208	53211.6	53208	53208	53208	53208	53211.6	948.924	62910.6	39348.4	39375.8	39348.4	39348.4	39348.4	39348.4	39375.8
948.658	43763.8	43860.5	43879.6	43860.5	43860.5	43860.5	43860.5	43879.6	948.895	39233	52470.3	52482	52470.3	52470.3	52470.3	52470.3	52482	949.039	47959	53287.8	53292.2	53287.8	53287.8	53287.8	53287.8	53292.2	948.824	62945.6	39345.3	39376.6	39345.3	39345.3	39345.3	39345.3	39376.6
948.558	43945.2	43845.7	43868.3	43845.7	43845.7	43845.7	43845.7	43868.3	948.795	39076.6	52376.5	52390.4	52376.5	52376.5	52376.5	52376.5	52390.4	948.939	47908.9	53026.3	53031.6	53026.3	53026.3	53026.3	53026.3	53031.6	948.724	62381.1	39220.3	39256	39220.3	39220.3	39220.3	39220.3	39256
948.458	44080.1	43804.7	43831.4	43804.7	43804.7	43804.7	43804.7	43831.4	948.695	39318.8	52351.2	52367.8	52351.2	52351.2	52351.2	52351.2	52367.8	948.839	47501.6	52961.3	52967.8	52961.3	52961.3	52961.3	52961.3	52967.8	948.624	62816.8	39174.2	39214.8	39174.2	39174.2	39174.2	39174.2	39214.8
948.358	43966.9	43776.4	43807.8	43776.4	43776.4	43776.4	43776.4	43807.8	948.595	39278.8	52340.5	52360.3	52340.5	52340.5	52340.5	52340.5	52360.3	948.739	47434.2	52893.6	52901.4	52893.6	52893.6	52893.6	52893.6	52901.4	948.524	62599	39156.6	39202.8	39156.6	39156.6	39156.6	39156.6	39202.8
948.258	43502.1	43740.9	43777.7	43740.9	43740.9	43740.9	43740.9	43777.7	948.495	39262.9	52335.3	52358.9	52335.3	52335.3	52335.3	52335.3	52358.9	948.639	47533.3	52872.5	52881.8	52872.5	52872.5	52872.5	52872.5	52881.8	948.424	62646.6	39155.5	39208	39155.5	39155.5	39155.5	39155.5	39208
948.158	43688.6	43734.1	43777.3	43734.1	43734.1	43734.1	43734.1	43777.3	948.395	38971.1	52240	52267.9	52240	52240	52240	52240	52267.9	948.539	47443	52830.3	52841.5	52830.3	52830.3	52830.3	52830.3	52841.5	948.324	62336.8	39087.3	39146.9	39087.3	39087.3	39087.3	39087.3	39146.9
948.058	43673.2	43726.2	43776.8	43726.2	43726.2	43726.2	43726.2	43776.8	948.295	39052	52196.5	52229.5	52196.5	52196.5	52196.5	52196.5	52229.5	948.439	47485.8	52811.6	52824.9	52811.6	52811.6	52811.6	52811.6	52824.9	948.224	62396	39056	39123.5	39056	39056	39056	39056	39123.5
947.958	44043	43670.9	43730	43670.9	43670.9	43670.9	43670.9	43730	948.195	39011.9	52150.4	52189.4	52150.4	52150.4	52150.4	52150.4	52189.4	948.339	47303.7	52744.4	52760.3	52744.4	52744.4	52744.4	52744.4	52760.3	948.124	62485.9	39055.2	39131.5	39055.2	39055.2	39055.2	39055.2	39131.5
947.858	43752.1	43656.7	43725.6	43656.7	43656.7	43656.7	43656.7	43725.7	948.095	39159.4	52118.1	52164	52118.1	52118.1	52118.1	52118.1	52164	948.239	47412.2	52726.6	52745.6	52726.6	52726.6	52726.6	52726.6	52745.6	948.024	62582.9	39054.9	39141	39055	39054.9	39054.9	39054.9	39141.1
947.758	43523.3	43639.4	43719.7	43639.5	43639.4	43639.4	43639.4	43719.7	947.995	39113.9	52100.5	52154.5	52100.5	52100.5	52100.5	52100.5	52154.5	948.139	47596.7	52640.1	52662.6	52640.1	52640.1	52640.1	52640.1	52662.6	947.924	62794.1	39054.1	39151.4	39054.2	39054.1	39054.1	39054.1	39151.5
947.658	43535.2	43626	43719.1	43626	43626	43626	43626	43719.2	947.895	38874.9	52032.4	52095.7	52032.4	52032.4	52032.4	52032.4	52095.7	948.039	47126.2	52566.4	52593	52566.4	52566.4	52566.4	52566.4	52593	947.824	62643.8	39053.7	39163.3	39053.9	39053.7	39053.7	39053.7	39163.5
947.558	43318	43586.1	43694.1	43586.2	43586.1	43586.1	43586.1	43694.2	947.795	38894.8	51988.3	52062.5	51988.4	51988.3	51988.3	51988.3	52062.5	947.939	47207.1	52536	52567.5	52536	52536	52536	52536	52567.5	947.724	62772.2	39052.9	39176.2	39053.2	39052.9	39052.9	39052.9	39176.5
947.458	43847.3	43540.5	43665.4	43540.6	43540.5	43540.5	43540.5	43665.6	947.695	38976.8	51983.4	52070.1	51983.5	51983.4	51983.4	51983.4	52070.1	947.839	47420.2	52451.9	52489.1	52451.9	52451.9	52451.9	52451.9	52489.1	947.624	62813.3	39052.1	39190.3	39052.5	39052.1	39052.1	39052.1	39190.8
947.358	43549.3	43538.9	43683.2	43539.1	43538.9	43538.9	43538.9	43683.4	947.595	38693.8	51883.6	51984.7	51883.7	51883.6	51883.6	51883.6	51984.8	947.739	47063.6	52409.8	52453.7	52409.8	52409.8	52409.8	52409.8	52453.7	947.524	62462.4	39052	39207	39052.7	39052	39052	39052	39207.6
947.258	43126.1	43485.5	43651.7	43485.8	43485.5	43485.5	43485.5	43652.1	947.495	38689.9	51807.8	51925.7	51808	51807.8	51807.8	51807.8	51925.8	947.639	47114.4	52394.2	52445.7	52394.2	52394.2	52394.2	52394.2	52445.7	947.424	62858.9	39051	39224.8	39052	39051	39051	39051	39225.7
947.158	43301.1	43461.6	43652.7	43462.2	43461.6	43461.6	43461.6	43653.3	947.395	38712.7	51759.2	51896.2	51759.4	51759.2	51759.2	51759.2	51896.4	947.539	47157.4	52392.6	52453	52392.6	52392.6	52392.6	52392.6	52453.1	947.324	62529.4	39050.9	39245.2	39052.3	39050.9	39050.9	39050.9	39246.6
947.058	43294.9	43440	43659.3	43440.9	43440	43440	43440	43660.2	947.295	38679	51711.4	51870.5	51711.8	51711.4	51711.4	51711.4	51870.8	947.439	47279.7	52314.9	52385.7	52314.9	52314.9	52314.9	52314.9	52385.7	947.224	63017.3	39049.5	39266.4	39051.4	39049.5	39049.5	39049.5	39268.4
946.958	43403.9	43435.4	43686.5	43436.8	43435.4	43435.4	43435.4	43687.9	947.195	38704.7	51684.6	51868.8	51685.2	51684.6	51684.6	51684.6	51869.4	947.339	46912.7	52265.1	52347.8	52265.2	52265.1	52265.1	52265.1	52347.9	947.124	62574.6	39049.2	39290.9	39052	39049.2	39049.2	39049.2	39293.7
946.858	43398	43430.5	43717.5	43432.7	43430.5	43430.5	43430.5	43719.7	947.095	38715.3	51668.3	51881.1	51669.2	51668.3	51668.3	51668.3	51882	947.239	47322.1	52090	52186.5	52090.2	52090	52090	52090	52186.6	947.024	62895.8	39048.1	39317.1	39052.1	39048.1	39048.1	39048.1	39321
946.758	43353.2	43420.5	43747.7	43423.9	43420.5	43420.5	43420.5	43751.2	946.995	38821.7	51619.3	51864.8	51620.8	51619.3	51619.3	51619.3	51866.3	947.139	46963.2	52039.3	52151.5	52039.6	52039.3	52039.3	52039.3	52151.8	946.924	62763.5	39047.4	39346.7	39052.9	39047.4	39047.4	39047.4	39352.2
946.658	43510.3	43384.3	43756.8	43389.6	43384.3	43384.3	43384.3	43762.1	946.895	38606.5	51618.2	51900.7	51620.5	51618.2	51618.2	51618.2	51903	947.039	46916.3	51989.4	52119.9	51989.9	51989.4	51989.4	51989.4	52120.3	946.824	62617	39047	39379.3	39054.7	39047	39047	39047	39387
946.558	43250.4	43383.7	43807.3	43391.7	43383.7	43383.7	43383.7	43815.3	946.795	38741.6	51618	51942.5	51621.7	51618	51618	51618	51946.1	946.939	46579.2	51927.7	52079	51928.4	51927.7	51927.7	51927.7	52079.7	946.724	63298.9	39044.8	39413.1	39055.5	39044.8	39044.8	39044.8	39423.7
946.458	43826.6	43381.8	43862.4	43393.7	43381.8	43381.8	43381.8	43874.4	946.695	38915	51617	51988.8	51622.6	51617	51617	51617	51994.5	946.839	46693.1	51915.4	52090.6	51916.6	51915.4	51915.4	51915.4	52091.8	946.624	63310.1	39042.6	39449.8	39057.2	39042.6	39042.6	39042.6	39464.4
946.358	43523.5	43381.1	43925.3	43398.9	43381.1	43381.1	43381.1	43943.1	946.595	38996.8	51615.5	52040.8	51624.1	51615.5	51615.5	51615.5	52049.4	946.739	46899.4	51920.2	52122.5	51922.1	51920.2	51920.2	51920.2	52124.5	946.524	63166.2	39040.8	39490.8	39060.7	39040.8	39040.8	39040.8	39510.7
946.258	43664.9	43379.9	43994.7	43406	43379.9	43379.9	43379.9	44020.9	946.495	38982.8	51614	52099.5	51627.1	51614	51614	51614	52112.6	946.639	46987.1	51919.1	52152.3	51922.1	51919.1	51919.1	51919.1	52155.4	946.424	63334.9	39038.5	39535.4	39065.3	39038.5	39038.5	39038.5	39562.2
946.158	43741.1	43378.3	44071.5	43416.2	43378.3	43378.3	43378.3	44109.4	946.395	38916.8	51612.9	52165.9	51632.5	51612.9	51612.9	51612.9	52185.5	946.539	46828.2	51918.7	52186.9	51923.4	51918.7	51918.7	51918.7	52191.7	946.324	63590.9	39035.5	39583.1	39071.5	39035.5	39035.5	39035.5	39619.1
946.058	44053.7	43375.3	44155.3	43429.5	43375.3	43375.3	43375.3	44209.4	946.295	39162.4	51610.5	52239	51639.6	51610.5	51610.5	51610.5	52268.1	946.439	46933.8	51917.8	52225.7	51925.2	51917.8	51917.8	51917.8	52233.1	946.224	63676.3	39032.3	39634.5	39080.2	39032.3	39032.3	39032.3	39682.5
945.958	43988.7	43372.7	44248.3	43449.5	43372.7	43372.7	43372.7	44325.1	946.195	39158.8	51608.1	52321	51650.8	51608.1	51608.1	51608.1	52363.7	946.339	47126.1	51916.1	52268.7	51927.4	51916.1	51916.1	51916.1	52280.1	946.124	63781.4	39028.8	39689.8	39092	39028.8	39028.8	39028.8	39753.1
945.858	44160	43369.2	44350.2	43476.9	43369.2	43369.2	43369.2	44457.9	946.095	39030.2	51606.4	52413.4	51668.2	51606.4	51606.4	51606.4	52475.2	946.239	46984	51914.9	52318.1	51932.2	51914.9	51914.9	51914.9	52335.3	946.024	63921	39024.9	39750	39107.8	39024.9	39024.9	39024.9	39832.9
945.758	44511.5	43364.2	44460.9	43513.1	43364.2	43364.2	43364.2	44609.9	945.995	39386.2	51602.8	52514.7	51691.1	51602.8	51602.8	51602.8	52603.1	946.139	46970.4	51913.9	52373.7	51939.7	51913.9	51913.9	51913.9	52399.5	945.924	64161.8	39020.3	39814.9	39128	39020.3	39020.3	39020.3	39922.6
945.658	44496.7	43359.2	44582.8	43562.7	43359.2	43359.2	43359.2	44786.2	945.895	39627.3	51597.8	52626.7	51723.2	51597.8	51597.8	51597.8	52752	946.039	46906.7	51913.1	52436.4	51951.2	51913.1	51913.1	51913.1	52474.5	945.824	64433.4	39015	39883.9	39153.8	39015	39015	39015	40022.7
945.558	44830.9	43352.8	44714.8	43628.2	43352.8	43352.8	43352.8	44990.3	945.795	39476.5	51593.7	52751.9	51769.2	51593.7	51593.7	51593.7	52927.4	945.939	47074.3	51911.6	52505.9	51967.2	51911.6	51911.6	51911.6	52561.5	945.724	64149.6	39010.5	39958.7	39188	39010.5	39010.5	39010.5	40136.2
945.458	45213.7	43344.6	44857.6	43712.7	43344.6	43344.6	43344.6	45225.7	945.695	40005.1	51586.7	52887.8	51829.5	51586.7	51586.7	51586.7	53130.5	945.839	47412.5	51908.6	52582.2	51989	51908.6	51908.6	51908.6	52662.5	945.624	64983.2	39003.7	40036.6	39229.2	39003.7	39003.7	39003.7	40262.1
945.358	45310.1	43336	45013	43821.6	43336	43336	43336	45498.5	945.595	39947.7	51580	53038.4	51911.5	51580	51580	51580	53369.9	945.739	47340.9	51906	52667.6	52020.4	51906	51906	51906	52782.1	945.524	65291.4	38996.1	40120.4	39280.3	38996.1	38996.1	38996.1	40404.5
945.258	46049.7	43324.1	45178.8	43956.8	43324.1	43324.1	43324.1	45811.6	945.495	40080.7	51572.6	53203.8	52021.2	51572.6	51572.6	51572.6	53652.4	945.639	47710.6	51901.7	52761.2	52062.7	51901.7	51901.7	51901.7	52922.2	945.424	65831.2	38987	40209	39342.1	38987	38987	38987	40564
945.158	46736.9	43309.1	45356.7	44124.6	43309.1	43309.1	43309.1	46172.1	945.395	40466.4	51563.1	53383.6	52162.5	51563.1	51563.1	51563.1	53982.9	945.539	47753.6	51897.2	52865.1	52121.4	51897.2	51897.2	51897.2	53089.3	945.324	65838.7	38977.9	40303.4	39417.7	38977.9	38977.9	38977.9	40743.3
945.058	46893.5	43293.4	45549.2	44330.2	43293.4	43293.4	43293.4	46586	945.295	40654.3	51552.5	53579.8	52343.1	51552.5	51552.5	51552.5	54370.4	945.439	47667.7	51893.1	52980.6	52201	51893.1	51893.1	51893.1	53288.4	945.224	65992.2	38968.3	40403.4	39508.6	38968.3	38968.3	38968.3	40943.6
944.958	47578.1	43274.6	45754.2	44575.1	43274.6	43274.6	43274.6	47054.7	945.195	41343.5	51538.3	53790.9	52568	51538.3	51538.3	51538.3	54820.6	945.339	48011.1	51887.5	53106.7	52304.8	51887.5	51887.5	51887.5	53524	945.124	66258.1	38958	40508.7	39615.9	38958	38958	38958	41166.6
944.858	48089.3	43253.5	45972.8	44863.4	43253.5	43253.5	43253.5	47582.7	945.095	41694.5	51522.1	54019.6	52849.1	51522.1	51522.1	51522.1	55346.6	945.239	48202.9	51881.1	53245	52440.8	51881.1	51881.1	51881.1	53804.7	945.024	66927.5	38945.9	40620.1	39740.6	38945.9	38945.9	38945.9	41414.8
944.758	48258.7	43231.6	46206.8	45197.9	43231.6	43231.6	43231.6	48173.1	944.995	41907.8	51504.7	54267.5	53191.9	51504.7	51504.7	51504.7	55954.6	945.139	48719.8	51872.4	53394.9	52612.7	51872.4	51872.4	51872.4	54135.2	944.924	66811	38934	40738.5	39885.8	38934	38934	38934	41690.3
944.658	49159.3	43205.6	46453.2	45572	43205.6	43205.6	43205.6	48819.6	944.895	42426.8	51484.5	54533.8	53600.7	51484.5	51484.5	51484.5	56650.1	945.039	48939.8	51862.8	53558.6	52828.4	51862.8	51862.8	51862.8	54524.3	944.824	67562.4	38920.1	40861.1	40049.4	38920.1	38920.1	38920.1	41990.4
944.558	49456.2	43178.2	46714.6	45983.5	43178.2	43178.2	43178.2	49519.9	944.795	43167	51460.3	54818.3	54079.4	51460.3	51460.3	51460.3	57437.5	944.939	49559.8	51850.4	53735.9	53096.1	51850.4	51850.4	51850.4	54981.6	944.724	68080.2	38904.8	40988.6	40232	38904.8	38904.8	38904.8	42315.9
944.458	50093.7	43147.8	46989.7	46422.7	43147.8	43147.9	43147.8	50264.6	944.695	43733.5	51432.9	55122.5	54632.3	51432.9	51432.9	51432.9	58321.9	944.839	50084	51835.8	53927.3	53419.4	51835.8	51835.8	51835.8	55511	944.624	68283.5	38888.8	41121.7	40433.6	38888.8	38888.9	38888.8	42666.6
944.358	50784.7	43114.4	47277.7	46875.9	43114.4	43114.4	43114.4	51039.3	944.595	44389.3	51402	55446.4	55253	51402	51402	51402	59297.4	944.739	50804.4	51818	54132.8	53802.2	51818	51818	51818	56116.9	944.524	69121.1	38870.6	41260.5	40650.9	38870.6	38870.8	38870.6	43041
944.258	51358.4	43078.2	47579	47326.1	43078.2	43078.2	43078.2	51826.9	944.495	45279.5	51366.2	55789.3	55932.1	51366.2	51366.2	51366.2	60355.2	944.639	51128.9	51798.8	54354.6	54252.1	51798.8	51798.8	51798.8	56807.9	944.424	69678.1	38850.8	41403.9	40881.8	38850.8	38851.1	38850.8	43435.1
944.158	51618.1	43040.8	47894.2	47754.9	43040.8	43040.8	43040.8	52608.4	944.395	46005.5	51326.3	56152.3	56657.3	51326.3	51326.3	51326.3	61483.3	944.539	51633.7	51777.4	54592.6	54764.6	51777.4	51777.4	51777.4	57579.9	944.324	70406.9	38829.1	41550.9	41122	38829.1	38829.4	38829.1	43844.3
944.058	52242.5	43000.4	48220.9	48136.2	43000.4	43000.5	43000.4	53356.8	944.295	46773.9	51282.3	56536.5	57407.1	51282.3	51282.3	51282.3	62661.4	944.439	52729.1	51751.1	54844.9	55331.7	51751.1	51751.1	51751.1	58425.5	944.224	70984.5	38805.7	41701.9	41365.9	38805.7	38806.2	38805.7	44262.6
943.958	53125.9	42956	48557	48446.5	42956	42956.2	42956	54047.6	944.195	47548.6	51233.9	56940.7	58152.9	51233.9	51233.9	51233.9	63859.7	944.339	53281.6	51722.4	55114.1	55947.3	51722.4	51722.4	51722.4	59339	944.124	71644.6	38780.5	41856.1	41606.8	38780.5	38781.3	38780.5	44683.3
943.858	53501	42909.8	48903.4	48668.1	42909.8	42910	42909.8	54661.9	944.095	48709.8	51179.2	57361.9	58860.4	51179.2	51179.2	51179.2	65043.1	944.239	54302.8	51689.2	55398.4	56591	51689.2	51689.2	51689.2	60300.1	944.024	72098.6	38753.9	42015.3	41837.8	38753.9	38755.1	38753.9	45100.4
943.758	54103.1	42860.7	49257.6	48783.4	42860.7	42861.1	42860.7	55180.7	943.995	49518.9	51119.9	57801.3	59493	51119.9	51120	51119.9	66174.5	944.139	55378.9	51651.3	55697.8	57239.6	51651.3	51651.3	51651.3	61286.1	943.924	73185.3	38724.4	42175.6	42049.2	38724.4	38726.2	38724.4	45502.2
943.658	54728.3	42808.7	49618.3	48775.6	42808.7	42809.3	42808.7	55585.9	943.895	50290.5	51056.3	58258.1	60012.1	51056.3	51056.4	51056.3	67214	944.039	56047.8	51610.4	56013.8	57866.1	51610.4	51610.4	51610.4	62269.5	943.824	73653.6	38693.5	42338.1	42234.3	38693.6	38696.2	38693.5	45881.5
943.558	55323.2	42753.8	49982.7	48647.3	42753.8	42754.8	42753.8	55877.3	943.795	51233.5	50987.4	58729.9	60385	50987.4	50987.6	50987.4	68127.7	943.939	56984.1	51565.3	56345.1	58436.1	51565.3	51565.4	51565.3	63215.9	943.724	73610.1	38662.7	42503.7	42385.2	38662.7	38666.4	38662.7	46230.1
943.458	55997.1	42695.7	50348.2	48403.2	42695.8	42697.4	42695.7	56057.4	943.695	51434.5	50917.2	59219	60588.7	50917.2	50917.5	50917.2	68890.8	943.839	57894.8	51516.2	56691.2	58917.6	51516.2	51516.2	51516.2	64092.7	943.624	74985	38628	42668.1	42490.5	38628	38633.4	38628	46536
943.358	56078.8	42637	50714.8	48057	42637.1	42639.7	42637	56137.4	943.595	52173	50842.8	59720.4	60596.1	50842.8	50843.2	50842.8	69474.2	943.739	58887.4	51462.6	57051	59274.8	51462.6	51462.7	51462.6	64863.3	943.524	75229.3	38592.6	42833.7	42548.1	38592.6	38600.2	38592.6	46796.9
943.258	56321.1	42577	51079	47623.4	42577.1	42581.1	42577	56129.5	943.495	52360	50767	60234.7	60407.1	50767.1	50767.8	50767	69875.5	943.639	59160.6	51407.6	57426.5	59483	51407.6	51407.8	51407.6	65502.1	943.424	75489	38556.3	42999	42553.8	38556.3	38567.1	38556.3	47007.4
943.158	56113.5	42517.7	51439.8	47130.1	42517.8	42524	42517.7	56058.6	943.395	52824.5	50688.5	60757.5	60031.3	50688.6	50689.9	50688.5	70101.6	943.539	59741.1	51350	57815.2	59527.2	51350	51350.3	51350	65992.8	943.324	75766.6	38519.1	43163.2	42505.8	38519.2	38534.2	38519.1	47165
943.058	55955	42458.8	51794	46599.2	42458.9	42468.3	42458.8	55944	943.295	52724.5	50610.3	61288.6	59490.5	50610.3	50612.5	50610.3	70171.1	943.439	59427.6	51293.4	58219.3	59400.5	51293.4	51294	51293.4	66327	943.224	75878.4	38481.5	43325.9	42405	38481.6	38502.3	38481.5	47270.2
942.958	55663.6	42400.9	52138.7	46053.2	42401	42415.1	42400.9	55805.5	943.195	52535	50532.7	61825.1	58809.1	50532.7	50536.3	50532.7	70105.2	943.339	60137.4	51233.6	58632.4	59101.2	51233.6	51234.6	51233.6	66501	943.124	76084.6	38443.2	43485.9	42253.8	38443.3	38471.5	38443.2	47325
942.858	55381.7	42344	52470.8	45512.3	42344.2	42365	42344	55660.4	943.095	52506	50454.9	62362.2	58026.3	50455	50460.7	50454.9	69939.4	943.239	60107.4	51173.7	59055.5	58654.9	51173.7	51175.3	51173.7	66538.3	943.024	76149.9	38404.5	43641.4	42055.8	38404.7	38442.9	38404.5	47331.1
942.758	55188.1	42287.6	52786.3	44992.3	42287.9	42318.3	42287.6	55521.9	942.995	52054	50379.3	62897.9	57182.3	50379.3	50388.4	50379.3	69710.2	943.139	59952.2	51114.2	59486.6	58085.2	51114.2	51116.9	51114.2	66460.3	942.924	76076.6	38365.9	43792.4	41820.1	38366.1	38417.4	38365.9	47298.2
942.658	54551.9	42233.9	53083.9	44506.9	42234.2	42278	42233.9	55401.4	942.895	51840	50304.5	63426.6	56311.4	50304.6	50318.7	50304.5	69447.8	943.039	59463.5	51056.6	59924.4	57423.1	51056.6	51060.9	51056.6	66295.1	942.824	75648.3	38328.3	43939	41555.4	38328.4	38396.7	38328.3	47234.6
942.558	54654.1	42179.4	53356.9	44061.9	42179.9	42242	42179.4	55302.4	942.795	51574	50230.8	63943.8	55446.8	50230.9	50252.7	50230.8	69181.9	942.939	59537.4	50998.5	60363.1	56704.2	50998.5	51005.3	50998.5	66075.6	942.724	75727.2	38290.2	44078.8	41268.7	38290.5	38380.2	38290.2	47147.4
942.458	55066.5	42122.9	53600.7	43660.4	42123.5	42210.8	42122.9	55226.6	942.695	51491	50157.2	64443.3	54614.6	50157.4	50190.3	50157.2	68933.8	942.839	59427	50940.6	60800	55960.9	50940.6	50951.2	50940.6	65830.9	942.624	75845.9	38251.8	44210.2	40968.2	38252	38369	38251.8	47044.1
942.358	54921.4	42066.8	53814.7	43304.8	42067.5	42188.3	42066.8	55175	942.595	51168	50085.1	64920.1	53835.3	50085.3	50134.4	50085.1	68719.8	942.739	58735.9	50885.4	61233.7	55225.7	50885.4	50901.7	50885.4	65590.3	942.524	75236.2	38214.7	44331.9	40663.6	38215.1	38366	38214.7	46932.4
942.258	55002.5	42010.1	53994.6	42993.2	42011	42175.9	42010.1	55144.5	942.495	51102	50013.1	65368.8	53120.9	50013.3	50085.4	50013.1	68549.3	942.639	58746.2	50830	61657.3	54519.4	50830	50854.8	50830	65371.4	942.424	75042.1	38178	44444	40361.1	38178.5	38371.3	38178	46820.7
942.158	55352.3	41951.6	54134.5	42722.9	41952.7	42174.9	41951.6	55130.4	942.395	51227	49940	65783.2	52481.2	49940.4	50044.6	49940	68429.3	942.539	58556.2	50775.2	62067.6	53859.8	50775.2	50812.1	50775.2	65189.1	942.324	74614.6	38142.3	44546.1	40067.7	38142.8	38386.7	38142.3	46716.5
942.058	55137.5	41893.7	54236.9	42491.4	41895.2	42190	41893.7	55132.3	942.295	51387	49865.9	66158.5	51914.8	49866.3	50014.9	49865.9	68356.9	942.439	58671.7	50719.7	62459.2	53260.7	50719.7	50774.2	50719.7	65054.8	942.224	74964.3	38105.5	44635.5	39786.1	38106.2	38411.5	38105.5	46622.8
941.958	55005.3	41836.2	54299.7	42293.3	41838.1	42224.5	41836.2	55146.8	942.195	51370.5	49791.5	66490.9	51420.8	49792.1	50000.4	49791.5	68329.6	942.339	58672.7	50663.9	62828.4	52725.5	50664	50742.9	50663.9	64969	942.124	74338.4	38070.2	44712.4	39522.3	38071.1	38449.4	38070.2	46544.6
941.858	55363.1	41776.9	54319.4	42121.8	41779.2	42277.6	41776.9	55167.2	942.095	51375.5	49716.8	66776	50995.4	49717.6	50005.8	49716.8	68344.2	942.239	58850.4	50607.2	63170.2	52254.5	50607.3	50720.3	50607.2	64930.6	942.024	74678.2	38033.9	44771.4	39276.3	38035	38498.6	38033.9	46479.7
941.758	55510.3	41716.7	54296	41974.5	41719.6	42353.2	41716.7	55193	941.995	51696.5	49640.2	67008.2	50632.2	49641.1	50032.8	49640.2	68393.7	942.139	58675.4	50551	63482.1	51850.6	50551.1	50710.3	50551	64941.1	941.924	74728.3	37997.2	44815.7	39050	37998.6	38560.8	37997.2	46433.3
941.658	55276.2	41657.3	54230.8	41847.5	41660.8	42454	41657.3	55221.3	941.895	51687	49563.2	67185.8	50323	49564.4	50089.3	49563.2	68472.9	942.039	58810	50494.1	63759	51505.2	50494.2	50714.8	50494.1	64990.9	941.824	74588	37960.8	44845.2	38844.5	37962.5	38636.6	37960.8	46406.3
941.558	55208.3	41597.8	54123.1	41736.5	41602.2	42579	41597.8	55247.3	941.795	51676.5	49486	67306.1	50060.4	49487.5	50178.8	49486	68574.7	941.939	59245.8	50435	63995.7	51210.4	50435.1	50736.7	50435	65073	941.724	74396.6	37924.8	44859.7	38660.4	37926.9	38725.6	37924.8	46398.2
941.458	55421.5	41537.2	53972.3	41637	41542.6	42726.5	41537.2	55266.7	941.695	51493	49409.5	67367.5	49838.6	49411.4	50306.9	49409.5	68695.9	941.839	59120.7	50376.2	64191.6	50964	50376.4	50781.4	50376.2	65184.7	941.624	74683.5	37887.8	44855.3	38494.9	37890.4	38825.4	37887.8	46402.6
941.358	55424.6	41476.3	53780.3	41547.5	41483	42892.5	41476.3	55274.3	941.595	51915.5	49330.4	67365.3	49647.7	49332.8	50473.2	49330.4	68827.8	941.739	59342.3	50316.3	64342.1	50756.2	50316.6	50852.8	50316.3	65318.8	941.524	74214.4	37851.9	44832.5	38348.5	37855.1	38936	37851.9	46416.4
941.258	55118.4	41416.5	53550	41466.7	41424.7	43073.1	41416.5	55264.9	941.495	52182.5	49249.6	67299.4	49481.2	49252.7	50678.3	49249.6	68962.8	941.639	59230.3	50256.6	64446.2	50581.2	50257	50954.2	50256.6	65468.7	941.424	73964	37816.5	44794.1	38219.3	37820.5	39053.7	37816.5	46438
941.158	54845.1	41357.6	53283	41392.5	41367.6	43259.3	41357.6	55229.5	941.395	51775.5	49170.6	67173.1	49337.6	49174.5	50924.8	49170.6	69098.2	941.539	59059	50197.4	64502.3	50434.3	50197.9	51090	50197.4	65632.1	941.324	74419.8	37779.8	44738	38103.7	37784.6	39172.8	37779.8	46459.7
941.058	54817	41298.6	52980.7	41322.6	41310.9	43439.1	41298.6	55157.3	941.295	51808.5	49091.1	66984.7	49210.2	49096	51202.4	49091.1	69219.9	941.439	59551.7	50135.9	64506	50306.8	50136.5	51257.2	50135.9	65798.8	941.224	74221.9	37743.4	44666.3	38001.7	37749.3	39290.1	37743.4	46477.1
940.958	54436.5	41241	52647	41257.4	41255.9	43601.1	41241	55038.3	941.195	52037.5	49010.1	66734.3	49094.2	49016.3	51500.7	49010.1	69315.1	941.339	59204.5	50075.7	64460.3	50197.1	50076.5	51458.7	50075.7	65965.6	941.124	74658.4	37705.8	44574.8	37910.1	37713	39398.2	37705.8	46478.8
940.858	54131.1	41184.5	52284.5	41195.5	41202.7	43733.1	41184.5	54862.3	941.095	51748.5	48930.3	66426.7	48988.9	48938	51805.8	48930.3	69368.4	941.239	59828.6	50012.5	64360.7	50097.9	50013.5	51686.1	50012.5	66120.6	941.024	73979	37669.7	44467	37830.3	37678.5	39494.3	37669.7	46460.9
940.758	54193.9	41127.4	51894.1	41134.7	41149.5	43818.5	41127.4	54614.5	940.995	51543.5	48851.3	66061.3	48891.6	48860.9	52097.5	48851.3	69357.3	941.139	59558.5	49950.2	64211.4	50009.7	49951.6	51934.6	49950.2	66256.5	940.924	74182.6	37633	44343.9	37758.1	37643.7	39569.8	37633	46416.5
940.658	53343.9	41073.9	51483	41078.7	41100.6	43853.5	41073.9	54294.1	940.895	51911.5	48770	65640.2	48797.5	48781.9	52350.3	48770	69259.8	941.039	59445.7	49888.2	64012.9	49929	49890	52192.1	49888.2	66359.2	940.824	73871.4	37596.9	44207.3	37693.7	37609.9	39620.8	37596.9	46340.8
940.558	53647.5	41018.8	51050.8	41021.9	41051	43825.3	41018.8	53892.7	940.795	51338	48691.5	65173.4	48710	48706.2	52546	48691.5	69061.2	940.939	59556.2	49825.5	63765.7	49853.1	49827.7	52442.1	49825.5	66412.1	940.724	73394.6	37562	44058.3	37636.1	37577.7	39643.1	37562	46229.1
940.458	53038.5	40966	50604.9	40968.1	41004.9	43735.3	40966	53415	940.695	51601.5	48611.2	64660.5	48623.5	48629.4	52657.6	48611.2	68737.4	940.839	59462.9	49762.9	63472	49781.5	49765.8	52665.9	49762.9	66396.3	940.624	73733	37526	43893.1	37582.4	37544.9	39631.4	37526	46073.8
940.358	52731.5	40914.5	50147.3	40915.7	40961.1	43587.2	40914.5	52868	940.595	51350	48531.9	64108.9	48540	48554.3	52675.2	48531.9	68282.7	940.739	59825.2	49698.6	63132.2	49710.8	49702.2	52843.8	49698.6	66293.3	940.524	72763.5	37492.4	43717.3	37534.9	37515.2	39587.9	37492.4	45878.1
940.258	52452.9	40863.9	49681.4	40864.7	40919.8	43384.6	40863.9	52258.9	940.495	51031.5	48454.1	63523.7	48459.3	48481.6	52585.4	48454.1	67687.8	940.639	59734.2	49634.4	62753	49642.4	49639	52957.9	49634.4	66089.2	940.424	73392.8	37457	43529.3	37488.9	37484.4	39508.9	37457	45640.5
940.158	51817.8	40815.8	49211.8	40816.3	40882.7	43143.1	40815.8	51606.5	940.395	50709.5	48377.6	62909.8	48381	48411.3	52395.3	48377.6	66964.7	940.539	59762.7	49569.8	62337.2	49575	49575.7	52993.9	49569.8	65772.4	940.324	72496.5	37423.9	43334.1	37447.6	37456.6	39400.9	37423.9	45367.5
940.058	51098.7	40770.8	48742.1	40771.1	40850.5	42874.2	40770.7	50925.5	940.295	49773.6	48305.8	62275.5	48307.9	48347	52113	48305.8	66126	940.439	58858.7	49508.8	61892.7	49512.1	49516.3	52947.8	49508.8	65342.5	940.224	72268.6	37391.1	43130.6	37408.7	37430.3	39265.9	37391.1	45062
939.958	50296.7	40729	48275.4	40729.2	40823.8	42591.8	40729	50233.3	940.195	49348	48236	61623.2	48237.3	48286.1	51756.3	48236	65195	940.339	58726.2	49448.2	61420.2	49450.3	49457.6	52812.8	49448.2	64796.4	940.124	71330.7	37360.8	42920.4	37373.6	37407.5	39111.1	37360.8	44730.2
939.858	49598	40690.1	47814.1	40690.2	40802.6	42307.9	40690.1	49544.5	940.095	48730.4	48169.1	60958.8	48170	48230.1	51346.4	48169.1	64197.8	940.239	58180.9	49389.6	60925.5	49390.9	49401.5	52600.8	49389.6	64149.8	940.024	71227.5	37330.6	42703.7	37339.9	37386.1	38940	37330.5	44378.1
939.758	48894.8	40654.1	47360.5	40654.2	40787.2	42033.3	40654.1	48873	939.995	47779.7	48107.1	60288.8	48107.6	48180.9	50909.2	48107.1	63165.2	940.139	57542.8	49333.6	60413.2	49334.4	49348.6	52320.3	49333.6	63415.6	939.924	70827.2	37301.3	42483	37308	37367.2	38759.6	37301.2	44014.1
939.658	48222.3	40621	46916.9	40621	40778	41775.6	40620.9	48228.7	939.895	46873.9	48049.7	59617.8	48050	48139	50466.5	48049.7	62124.2	940.039	56593.4	49281.4	59888.9	49281.9	49300.1	51994	49281.4	62620.7	939.824	70557.4	37272.6	42258.9	37277.3	37350.7	38575.4	37272.5	43644.7
939.558	47182.2	40592.2	46486.9	40592.2	40777.1	41542.7	40592.2	47622.5	939.795	46144.4	47995.9	58949	47996.1	48103.6	50037	47995.9	61098.1	939.939	56022.6	49231.5	59355.1	49231.8	49254.8	51637.6	49231.5	61784.8	939.724	69087.8	37247.6	42035.5	37251	37339.9	38395.5	37247.6	43279.2
939.458	46434.1	40566.6	46070.8	40566.6	40784	41336.2	40566.5	47058	939.695	44997.9	47948	58288.9	47948.1	48077.6	49636.6	47948	60107.2	939.839	55470.3	49183.7	58815.6	49183.9	49212.7	51270.8	49183.7	60931.8	939.624	68767.2	37223.4	41810.4	37225.8	37332.1	38221.6	37223.4	42919.8
939.358	45971.1	40542.9	45669	40542.9	40797.8	41156	40542.8	46537.2	939.595	43846.7	47906	57641	47906.1	48061.4	49277.1	47906	59167.6	939.739	54357.8	49140.5	58276.6	49140.6	49176.4	50912.3	49140.5	60084.4	939.524	67949	37201.3	41586.7	37202.9	37329	38058.3	37201.2	42573.3
939.258	45169.4	40522.7	45285	40522.6	40820.7	41004	40522.6	46064.8	939.495	43241.5	47867.1	57006	47867.1	48052.9	48959.4	47867.1	58284.1	939.639	53475.6	49101	57740.8	49101	49145.2	50574.9	49101	59259.1	939.424	67646.2	37179.9	41363.8	37180.9	37329.6	37906.7	37179.8	42241.9
939.158	44823.6	40503.9	44917.5	40503.7	40851.5	40875.7	40503.7	45637.5	939.395	42458	47832.2	56387.9	47832.2	48053.6	48687.4	47832.2	57464.5	939.539	52607.4	49064.9	57211.5	49065	49119.5	50266.8	49064.9	58467.9	939.324	66894.2	37160.4	41143.8	37161	37335.4	37769.6	37160.2	41929.3
939.058	44234.5	40487.6	44567.9	40487.3	40892	40771.1	40487.3	45256.6	939.295	41920.9	47800	55789.1	47800	48063	48458.1	47800	56710.2	939.439	51965.2	49031.5	56690.6	49031.5	49098.5	49994.1	49031.5	57720.2	939.224	65819.4	37143.6	40928.1	37144	37347.8	37648.4	37143.4	41638.3
938.958	44190.3	40471.4	44234.4	40471.1	40940.7	40684.3	40471.1	44917.6	939.195	41115.8	47772	55212.3	47772	48083.6	48269.8	47772	56021.8	939.339	51010.3	49002.1	56182.2	49002.1	49084	49758.5	49002.1	57020.6	939.124	65243.8	37128.3	40717.1	37128.4	37365.9	37541.9	37128.1	41369.5
938.858	43727.1	40457.3	43919.2	40456.8	41000.3	40614.8	40456.8	44621.2	939.095	40935.7	47744.9	54656.2	47744.8	48113	48115.7	47744.8	55395.4	939.239	50144.8	48976.2	55688.5	48976.2	49076	49561.2	48976.2	56373.3	939.024	64822.6	37114.1	40510.7	37114	37389.8	37449.3	37113.8	41122.9
938.758	43551.8	40443.9	43621.3	40443.3	41070.6	40558.8	40443.3	44364.9	938.995	40433.8	47720.3	54123.9	47720.2	48154.7	47991.7	47720.2	54830	939.139	49443.3	48953.3	55210.8	48953.3	49074.5	49397.7	48953.3	55776.5	938.924	64505.6	37100.8	40308.8	37100.4	37419.8	37369.4	37100.2	40898.3
938.658	43204	40432.1	43341.2	40431.2	41153.5	40514.4	40431.2	44147.7	938.895	39865.4	47698.7	53616.8	47698.5	48209.7	47894.7	47698.5	54324.4	939.039	48789.3	48933	54750.8	48933	49080.2	49265.4	48933	55230.3	938.824	64223.4	37088.1	40112	37087.5	37456.5	37301.1	37087.4	40695.7
938.558	43058.4	40420.9	43078.2	40419.6	41249.1	40479	40419.6	43968.3	938.795	39672.9	47678	53133.9	47677.7	48277.3	47817	47677.7	53873	938.939	48377.8	48914.5	54308.8	48914.4	49092.3	49159.1	48914.4	54731.3	938.724	63889.1	37076.4	39920.7	37075.5	37500.5	37243.4	37075.4	40514.9
938.458	43292.4	40408.8	42830.2	40407	41357	40448.7	40407	43823.7	938.695	39506.8	47658.2	52675.6	47657.8	48358.8	47755.4	47657.8	53474.6	938.839	48138.6	48896.9	53885.4	48896.8	49110.9	49073.9	48896.8	54276.6	938.624	64259.5	37063.7	39735.2	37062.4	37550.8	37193.1	37062.3	40355.8
938.358	43006.9	40398.1	42599.2	40395.6	41480.8	40424.5	40395.6	43715.8	938.595	39034.7	47640.8	52243.7	47640.3	48457.5	47707.5	47640.3	53128.8	938.739	47926.7	48880.1	53482	48880.1	49136.8	49006.5	48880.1	53865.2	938.524	63933.6	37051.9	39556.3	37050.1	37610	37150.9	37050.1	40218.7
938.258	43326.3	40386.2	42382.1	40382.8	41619.2	40402.6	40382.8	43641.6	938.495	39141.2	47622.9	51835.4	47622.1	48571.9	47667.8	47622.1	52831.7	938.639	47419.7	48865.4	53100.2	48865.4	49172.2	48954.1	48865.4	53495.8	938.424	64091.7	37039.8	39382.7	37037.4	37677.4	37114.3	37037.4	40102
938.158	43496	40373.7	42179.1	40369.1	41774	40382.5	40369.1	43601.8	938.395	39198.1	47604.8	51450.6	47603.6	48704.2	47634.2	47603.6	52583	938.539	47412.5	48850.8	52738.1	48850.7	49217.1	48912.2	48850.7	53166.1	938.324	63597	37029.2	39216.3	37026	37755.7	37084.1	37026	40007.4
938.058	43632.4	40361.1	41989.6	40354.8	41946.8	40363.7	40354.8	43596.8	938.295	39055.2	47587.4	51090	47585.7	48857.2	47605.9	47585.7	52383.4	938.439	47350.6	48836.3	52395.9	48836.2	49272.1	48878.1	48836.2	52873.9	938.224	63604	37018.7	39056	37014.5	37844.4	37057.9	37014.4	39933.7
937.958	43498.9	40349.5	41814.4	40341	42140.3	40346.9	40341	43627.9	938.195	39278.8	47569	50751.4	47566.6	49031.4	47579.8	47566.6	52231.6	938.339	47227.5	48822.4	52073.9	48822.2	49338.8	48850.4	48822.2	52618.8	938.124	63528.5	37008.8	38904.2	37003.1	37944.5	37035.3	37003.1	39883.6
937.858	43948.7	40336.5	41650.2	40325.2	42353.2	40329	40325.2	43693.2	938.095	39326.9	47550.5	50434.9	47547.2	49231.7	47555.6	47547.2	52131.1	938.239	47219.8	48808.4	51771.4	48808.2	49417.9	48826.8	48808.2	52400.1	938.024	63929.8	36998.1	38757.6	36990.6	38055.7	37014.3	36990.6	39853.9
937.758	43995.8	40324.2	41498.8	40309.1	42588.7	40311.6	40309.1	43795.8	937.995	39470.2	47531.5	50139.3	47526.9	49458.1	47532.2	47526.9	52080.3	938.139	46937	48795.7	51489.3	48795.3	49512.4	48807.4	48795.3	52219	937.924	63833.4	36988.2	38617.5	36978.3	38180.3	36995.6	36978.3	39846.5
937.658	44075.7	40312.5	41358.7	40292.6	42848.5	40294.2	40292.6	43936	937.895	39346.7	47513.6	49865.1	47507.2	49714.3	47510.5	47507.2	52081.9	938.039	47093.2	48782.2	51225.2	48781.7	49624	48789.5	48781.7	52075.9	937.824	64183.5	36978	38482.6	36965.1	38318.4	36977.5	36965.1	39861.3
937.558	44499.5	40300.5	41227.4	40274.2	43132.5	40275.1	40274.2	44113	937.795	39549.5	47495.1	49609.8	47486.4	50000.8	47488.4	47486.4	52135.1	937.939	47097.6	48768.8	50979.2	48768	49753.9	48773	48768	51970.9	937.724	64536.5	36967.7	38353.2	36950.9	38470.4	36959.7	36950.8	39898.4
937.458	44825.3	40288.8	41104.8	40254.2	43441.6	40254.8	40254.2	44327.3	937.695	39578.6	47477.3	49374	47465.3	50321	47466.5	47465.3	52243	937.839	47340.9	48754.5	50749.5	48753.2	49902.8	48756.3	48753.2	51903.5	937.624	64843.8	36957.5	38230.9	36935.7	38637.3	36942	36935.7	39960.5
937.358	45124.9	40278	40990.2	40232.9	43776.8	40233.2	40232.9	44579.7	937.595	40169.4	47457.3	49153.4	47440.9	50674.1	47441.7	47440.9	52403.6	937.739	47478	48739.6	50536	48737.8	50073.2	48739.7	48737.8	51875.1	937.524	65251	36947.6	38113.3	36919.5	38819.6	36923.9	36919.5	40046
937.258	45123.6	40270.2	40884.3	40211.4	44140.3	40211.6	40211.4	44872.2	937.495	40211.3	47438.4	48949.4	47416.3	51065.2	47416.7	47416.3	52620.9	937.639	47496	48724.8	50338.4	48722.3	50267.7	48723.4	48722.3	51887.5	937.424	65421.3	36938.8	38001	36902.7	39018.6	36905.8	36902.7	40156
937.158	45344.9	40264.9	40785.6	40188.9	44531.7	40189	40188.9	45204.5	937.395	40495.3	47419.9	48759.7	47390	51495.3	47390.3	47390	52895	937.539	47666.4	48709.5	50155.2	48706	50489.9	48706.7	48706	51943.4	937.324	65873.1	36931	37893.1	36884.7	39234.2	36886.8	36884.7	40291
937.058	45628.1	40262.9	40693	40165	44950.8	40165.1	40165	45576.7	937.295	40840.6	47401.7	48582.8	47361.8	51965.9	47362	47361.8	53226.9	937.439	47845.7	48693.9	49985.4	48688.8	50742.4	48689.2	48688.8	52044.5	937.224	66272.5	36924.3	37789.9	36865.5	39467	36867	36865.5	40451.5
936.958	46426.1	40263	40603.8	40137.6	45395.5	40137.6	40137.6	45987.1	937.195	41195.9	47384.8	48417.7	47331.6	52482.8	47331.7	47331.6	53622.1	937.339	48297.6	48676.8	49827.2	48669.6	51024.4	48669.9	48669.6	52189.3	937.124	66797	36919.5	37691.9	36844.9	39717	36845.9	36844.9	40639.5
936.858	46763.5	40268.3	40519.3	40108.5	45867.2	40108.6	40108.5	46437.8	937.095	40982.2	47372.7	48266.5	47302.4	53046.3	47302.5	47302.4	54080.7	937.239	48401.3	48660	49681.1	48650	51339.8	48650.1	48650	52381.1	937.024	67048.5	36917.6	37598.1	36823.5	39985	36824.2	36823.5	40854.2
936.758	46925.9	40281.4	40439.9	40078.7	46366.1	40078.7	40078.7	46930.1	936.995	41589	47362.7	48123.9	47269.9	53653.1	47269.9	47269.9	54599.9	937.139	48904.5	48642	49544.5	48628	51689	48628.1	48628	52619.5	936.924	67499	36918.9	37507.9	36800.9	40270.6	36801.3	36800.9	41096
936.658	47664.8	40301	40362.3	40045.4	46888.2	40045.4	40045.4	47460.9	936.895	41917	47356.9	47990.4	47235.5	54305.1	47235.5	47235.5	55181.4	937.039	48714.4	48626.1	49419.7	48606.9	52078.2	48606.9	48606.9	52910.2	936.824	68123.7	36924.1	37420.4	36776.5	40572.9	36776.8	36776.5	41364.8
936.558	47878.2	40332.2	40288.6	40011	47434.2	40011	40011	48032.9	936.795	42711.2	47354.8	47862.6	47196.7	54999.7	47196.7	47196.7	55823.6	936.939	49184.4	48610.1	49302.9	48583.6	52509.9	48583.6	48583.6	53255.6	936.724	68673.3	36933.8	37336.3	36750.5	40891.7	36750.7	36750.5	41660.9
936.458	48569.4	40374.4	40216	39973.5	47999.7	39973.5	39973.5	48643.1	936.695	43133.6	47360.5	47741.7	47155.6	55738.1	47155.6	47155.6	56529.1	936.839	49612.5	48594.5	49193.5	48558.4	52981.6	48558.4	48558.4	53652.9	936.624	68981.9	36951.2	37256.3	36723.7	41226.8	36723.8	36723.7	41987.1
936.358	49194.3	40431.6	40144.6	39933.1	48582.1	39933.1	39933.1	49292.2	936.595	43684.5	47374.7	47626.1	47111.3	56518.2	47111.3	47111.3	57296.4	936.739	49898.5	48580.8	49091.5	48531.9	53495.1	48531.9	48531.9	54103.6	936.524	69252.5	36976.1	37179.4	36696	41577.2	36696	36696	42340.8
936.258	50252.4	40503.9	40072.2	39887.8	49176.1	39887.8	39887.8	49976.5	936.495	44098.3	47402.7	47515.9	47064.6	57338.4	47064.6	47064.6	58127.8	936.639	50671.3	48568	48994.3	48502	54049.2	48502	48502	54607.6	936.424	70370.2	37009.3	37103	36665.2	41939.1	36665.2	36665.2	42721.1
936.158	50761.7	40598.4	40000.5	39840.2	49780.3	39840.2	39840.2	50698.9	936.395	44919	47443.3	47408.2	47013.4	58193.6	47013.4	47013.4	59018.2	936.539	50804.5	48559.8	48903.6	48471.3	54646.9	48471.4	48471.3	55167.6	936.324	70929.4	37053.1	37028.6	36632.8	42312.3	36632.8	36632.8	43128.3
936.058	51466.7	40716.6	39928.3	39789.2	50389.2	39789.2	39789.2	51455.8	936.295	45675.6	47503.1	47302.5	46958	59082.5	46958	46958	59972.2	936.439	51338.2	48555.8	48817.1	48438.3	55291.5	48438.3	48438.3	55787.8	936.224	72088.5	37107.9	36954.5	36597.2	42692.9	36597.2	36597.2	43560.9
935.958	52355.7	40863.8	39854.6	39734.1	50997	39734.1	39734.1	52247.2	936.195	46265.2	47585.6	47199.3	46899.2	59997.8	46899.2	46899.2	60984.2	936.339	51976.1	48557.9	48733.7	48402.5	55976.4	48402.5	48402.5	56463.1	936.124	72181.8	37179.8	36883.8	36561.3	43081.4	36561.3	36561.3	44022.5
935.858	52940.9	41043.7	39780.3	39676.2	51599.4	39676.2	39676.2	53071.1	936.095	46802	47696.4	47098.2	46837.3	60933.3	46837.3	46837.3	62053.3	936.239	52498.6	48568.6	48653.2	48364.2	56699.7	48364.2	48364.2	57193.1	936.024	73190.1	37266.3	36813	36522.5	43472.3	36522.5	36522.5	44506.7
935.758	54247.6	41260.7	39702.1	39612.3	52186.5	39612.3	39612.3	53924.8	935.995	47672.8	47841.2	46997.1	46770.5	61880.1	46770.5	46770.5	63177.3	936.139	53214.6	48589.3	48574.4	48322.8	57457.5	48322.8	48322.8	57975.7	935.924	74813.9	37372.4	36740.4	36479.2	43860.9	36479.2	36479.2	45015.3
935.658	55193.5	41518.4	39621.3	39544	52753.7	39544	39544	54805.4	935.895	48828.5	48020.6	46893.7	46697.4	62828.6	46697.4	46697.4	64348.1	936.039	53809.1	48624.1	48497.3	48278.6	58246.8	48278.6	48278.6	58811	935.824	74802.2	37500.7	36670.1	36435.8	44247.8	36435.8	36435.8	45547
935.558	55606.1	41828.1	39539.9	39473.5	53296.5	39473.5	39473.5	55717.5	935.795	49767.8	48250.6	46788.7	46618.9	63770.7	46618.9	46618.9	65572.3	935.939	54598.6	48676.8	48420.5	48230.9	59064	48230.9	48230.9	59699.5	935.724	75717.4	37654.7	36599.9	36389.9	44626.9	36389.9	36389.9	46101.9
935.458	56893	42187.2	39454.1	39397.1	53804.3	39397.1	39397.1	56651.2	935.695	50547.5	48531.2	46682.5	46535.9	64697.7	46535.9	46535.9	66839.6	935.839	55693.9	48748.9	48342.4	48178.3	59900	48178.3	48178.3	60634.6	935.624	76686.9	37835.8	36529.4	36341.1	44993.8	36341.1	36341.1	46676.8
935.358	57870.1	42607	39364.8	39316.1	54271.6	39316.1	39316.1	57611.1	935.595	51242	48878.1	46575.2	46449	65599.3	46449	46449	68154.7	935.739	56455.1	48847.3	48263.9	48122.3	60747.8	48122.3	48122.3	61614.4	935.524	77515.4	38046.4	36458.3	36290	45344.1	36290	36290	47268.9
935.258	58890.5	43086.7	39271.9	39230.3	54691.4	39230.3	39230.3	58589.4	935.495	52418.5	49293.7	46463.9	46355.4	66462	46355.4	46355.4	69508.8	935.639	57279.2	48980.2	48184.6	48062.5	61599	48062.5	48062.5	62638.7	935.424	78245	38293	36386.9	36236.7	45674	36236.7	36236.7	47880.5
935.158	59965.3	43636.7	39174.8	39139.4	55057.1	39139.4	39139.4	59589.8	935.395	53565.5	49786.6	46348.5	46255.3	67270	46255.3	46255.3	70894.4	935.539	58048.8	49151.2	48104.2	47999.2	62445	47999.2	47999.2	63702	935.324	79674.4	38570.8	36313.2	36179.4	45977.1	36179.4	36179.4	48502.3
935.058	61302.3	44252.6	39072.3	39042.2	55361.3	39042.2	39042.2	60601.8	935.295	54895.5	50371	46227.5	46147.8	68013	46147.8	46147.8	72315.9	935.439	59387.8	49364.7	48020	47929.9	63272.7	47929.9	47929.9	64797.6	935.224	80428.5	38891.5	36239	36119.9	46251.1	36119.9	36119.9	49141.7
934.958	62231.9	44945.7	38966.1	38940.5	55600.5	38940.5	38940.5	61631.1	935.195	55633	51047	46104	46035.9	68683.2	46035.9	46035.9	73762.4	935.339	60406.8	49636.4	47933.1	47856	64070.2	47856	47856	65927.8	935.124	81044.6	39250.4	36164.5	36058.5	46491.9	36058.5	36058.5	49789.7
934.858	63142.2	45709.4	38856.1	38834.4	55769.8	38834.4	38834.4	62666.4	935.095	57091.5	51836.9	45973.9	45915.8	69265.8	45915.8	45915.8	75245	935.239	61892.4	49967	47841.4	47775.5	64825.7	47775.5	47775.5	67083.1	935.024	82242.7	39651.5	36087.8	35993.7	46694.3	35993.7	35993.7	50446.2
934.758	64391.4	46549.3	38740.7	38722.4	55863.8	38722.4	38722.4	63709	934.995	58064.5	52732.7	45839.5	45790.1	69753.5	45790.1	45790.1	76745.5	935.139	62605.8	50367.7	47747.7	47691.5	65531.2	47691.5	47691.5	68263.6	934.924	83202.2	40095.2	36009.4	35926.1	46855.2	35926.1	35926.1	51107.6
934.658	65296.5	47455.8	38621.3	38605.8	55881	38605.8	38605.8	64746.4	934.895	59351	53749.2	45698.9	45657	70135.2	45657	45657	78269.3	935.039	63756	50853.8	47650.2	47602.4	66173.7	47602.4	47602.4	69473	934.824	84818.6	40577.3	35927.6	35853.9	46969.7	35853.9	35853.9	51766.7
934.558	66405.5	48430.3	38497	38483.9	55818.5	38483.9	38483.9	65777.9	934.795	60480	54886.5	45552.8	45517.3	70404	45517.3	45517.3	79808.7	934.939	65130.6	51427.9	47547.6	47507	66741.1	47507	47507	70702.6	934.724	85379.2	41104.8	35845.1	35780	47038.1	35780	35780	52428
934.458	67285.3	49458.1	38368.6	38357.7	55676.4	38357.7	38357.7	66787.8	934.695	61720	56140.7	45400.5	45370.5	70552.7	45370.5	45370.5	81353	934.839	66302.4	52096.9	47440.6	47406.2	67212	47406.2	47406.2	71937	934.624	86302.4	41667.2	35760.8	35703.3	47057.3	35703.3	35703.3	53078.8
934.358	67990	50535	38236.9	38227.7	55455.6	38227.7	38227.7	67772.1	934.595	62622	57521.6	45243.7	45218.3	70578.5	45218.3	45218.3	82907.1	934.739	67086	52877.3	47330.8	47301.7	67588.4	47301.7	47301.7	73193	934.524	86946.4	42268.4	35675.3	35624.5	47026.7	35624.5	35624.5	53721.2
934.258	69441.3	51638.1	38098.6	38090.9	55154.2	38090.9	38090.9	68709.2	934.495	63880.5	59004.3	45080.2	45058.8	70467.5	45058.8	45058.8	84434.3	934.639	68476.2	53770.3	47215.4	47190.9	67859.7	47190.9	47190.9	74463.7	934.424	87528.8	42897.9	35588.5	35543.9	46945.7	35543.9	35543.9	54344.2
934.158	69700	52758.5	37958.7	37952.3	54779.8	37952.3	37952.3	69592.4	934.395	64800	60594.7	44911.7	44893.8	70227.4	44893.8	44893.8	85946.3	934.539	69695.4	54775.1	47095.1	47074.4	68020.3	47074.4	47074.4	75741.7	934.324	88085.9	43551	35500.7	35461.5	46814.4	35461.5	35461.5	54942.9
934.058	70924.7	53870	37813.1	37807.7	54331.5	37807.7	37807.7	70399.1	934.295	66016	62260.5	44736.7	44721.6	69860	44721.6	44721.6	87413.9	934.439	70727.4	55898.7	46970.4	46953	68065.9	46953	46953	77029	934.224	88652	44219.1	35411.6	35377.3	46633.4	35377.3	35377.3	55509.5
933.958	71590	54950.7	37664	37659.6	53814.3	37659.6	37659.6	71110	934.195	66912.5	63986.8	44556.6	44544	69370.1	44544	44544	88825.5	934.339	71515.2	57141.1	46842.4	46827.8	67983.4	46827.8	46827.8	78311.4	934.124	89705.3	44890.1	35320	35289.9	46402.9	35289.9	35289.9	56033.2
933.858	72189.3	55980.3	37511.9	37508.2	53234.5	37508.2	37508.2	71710.4	934.095	67615.5	65743.7	44372.5	44362	68763.7	44362	44362	90156	934.239	73258.2	58483.2	46706.9	46694.6	67774.4	46694.6	46694.6	79575.2	934.024	90517.1	45552.7	35226.4	35200	46125.6	35200	35200	56504.7
933.758	71807.3	56929.2	37360.8	37357.8	52603.4	37357.8	37357.8	72177.9	933.995	68279.5	67499	44184.4	44175.6	68047.6	44175.6	44175.6	91379.7	934.139	73574.4	59921.4	46569.9	46559.6	67450.8	46559.6	46559.6	80822.9	933.924	90834.2	46197.5	35131.9	35108.9	45805.3	35108.9	35108.9	56916.9
933.658	71865.3	57780.3	37209	37206.5	51925.5	37206.5	37206.5	72501.9	933.895	69175.5	69207.9	43991.1	43983.8	67228.6	43983.8	43983.8	92460.1	934.039	74614.8	61438.3	46428.2	46419.6	67012.9	46419.6	46419.6	82040.1	933.824	91324	46806.1	35036.1	35016.1	45444.7	35016.1	35016.1	57254.7
933.558	72556	58490.4	37053.6	37051.5	51204.6	37051.5	37051.5	72645.6	933.795	69379.5	70840.5	43796.2	43790.1	66319.6	43790.1	43790.1	93376.1	933.939	75706.2	63001.7	46281.5	46274.4	66465.6	46274.4	46274.4	83200	933.724	91028	47370.5	34941.2	34923.7	45049.4	34923.7	34923.7	57513.7
933.458	72300	59059	36898.6	36896.9	50451.5	36896.9	36896.9	72615.3	933.695	69880	72337.7	43598	43593	65329.3	43593	43593	94079.2	933.839	76005	64587.8	46133.3	46127.4	65814	46127.4	46127.4	84280.3	933.624	91664.5	47872.1	34844.4	34829.2	44621	34829.2	34829.2	57679.1
933.358	71884.7	59444.4	36744.9	36743.5	49673.9	36743.5	36743.5	72376.3	933.595	70591.5	73665	43395.5	43391.3	64263.8	43391.3	43391.3	94541.7	933.739	76709.4	66155.9	45981.7	45976.8	65064	45976.8	45976.8	85248.1	933.524	92372	48294.5	34745.7	34732.5	44163.4	34732.5	34732.5	57738.6
933.258	71302	59657	36593.1	36592	48879.3	36592	36592	71945.6	933.495	70419	74780.2	43193.1	43189.7	63143.2	43189.7	43189.7	94737.2	933.639	77453.4	67665.3	45826.5	45822.4	64232.9	45822.4	45822.4	86079.9	933.424	92161.8	48636.5	34647.3	34635.9	43683.3	34635.9	34635.9	57695.4
933.158	70475.3	59659.5	36444.4	36443.4	48075.3	36443.4	36443.4	71292.3	933.395	70551	75633.8	42989.4	42986.6	61978.8	42986.6	42986.6	94629	933.539	77878.8	69077.6	45668.9	45665.6	63332.5	45665.6	45665.6	86747.8	933.324	91870.2	48870.2	34549.5	34539.6	43185.2	34539.6	34539.6	57525.7
933.058	70032	59475	36296.9	36296.1	47266.4	36296.1	36296.1	70446	933.295	70071	76221.8	42787.6	42785.2	60785.4	42785.2	42785.2	94224.3	933.439	77708.4	70337	45511.7	45508.9	62376.3	45508.9	45508.9	87207.1	933.224	91636.3	49006.4	34452.2	34443.6	42673.3	34443.6	34443.6	57244.6
932.958	68722	59078.1	36154.6	36153.9	46462.3	36153.9	36153.9	69387.1	933.195	69501	76473.7	42588	42586.1	59574.3	42586.1	42586.1	93463.8	933.339	78022.2	71404	45352.6	45350.3	61373	45350.3	45350.3	87428.9	933.124	91246.1	49023.3	34355.6	34348.2	42152.7	34348.2	34348.2	56835.2
932.858	68050	58504	36014.6	36014.1	45665.6	36014.1	36014.1	68156	933.095	69182.5	76423.5	42389.4	42387.9	58354.7	42387.9	42387.9	92391.9	933.239	77994	72246.7	45193.1	45191.2	60333.2	45191.2	45191.2	87390.6	933.024	90714.2	48928.2	34260.2	34253.8	41627.9	34253.8	34253.8	56308.7
932.758	66988.7	57737.7	35878.7	35878.3	44882.8	35878.3	35878.3	66742.7	932.995	67909	76032.7	42196.9	42195.6	57141.3	42195.6	42195.6	90979.7	933.139	78056.4	72813	45032.7	45031.2	59272.7	45031.2	45031.2	87056	932.924	89893	48720.4	34166.7	34161.2	41103.5	34161.2	34161.2	55668.2
932.658	65243	56827.9	35749.8	35749.5	44121.2	35749.5	35749.5	65199.9	932.895	67448.5	75326.4	42006.1	42005.1	55938.9	42005.1	42005.1	89261.3	933.039	77614.2	73082.3	44873.7	44872.5	58203.7	44872.5	44872.5	86414.7	932.824	89582.1	48394.7	34073.7	34069	40581.6	34069	34069	54912
932.558	64012.8	55768.8	35625.9	35625.6	43382.4	35625.6	35625.6	63525.8	932.795	65846.5	74324.1	41823.2	41822.3	54761.5	41822.3	41822.3	87264.1	932.939	77130	73052.7	44716.3	44715.2	57136.2	44715.2	44715.2	85474.6	932.724	87803.8	47975.6	33985.2	33981.1	40069.4	33981.1	33981.1	54068
932.458	62255.5	54609	35509	35508.8	42671.7	35508.8	35508.8	61772.2	932.695	64818.5	73034.7	41644.9	41644.3	53614.9	41644.3	41644.3	85006	932.839	76579.2	72706.5	44560.6	44559.7	56079	44559.7	44559.7	84226.5	932.624	86855.8	47448.8	33898.8	33895.3	39567.6	33895.3	33895.3	53124.6
932.358	61058.3	53354.1	35397	35396.8	41989.5	35396.8	35396.8	59947	932.595	62715.5	71525.7	41477.3	41476.7	52510.6	41476.7	41476.7	82560.2	932.739	75484.2	72046.3	44409	44408.3	55045	44408.3	44408.3	82683.6	932.524	85260	46846.8	33816.4	33813.4	39080.4	33813.4	33813.4	52116.7
932.258	58918.6	52048.6	35293.8	35293.6	41341.9	35293.6	35293.6	58096.9	932.495	61271.5	69797.6	41316.6	41316.1	51449.4	41316.1	41316.1	79931.3	932.639	74069.4	71112.5	44262.9	44262.4	54041.7	44262.4	44262.4	80892.4	932.424	84297.1	46169.3	33736.3	33733.7	38608.2	33733.7	33733.7	51046.4
932.158	57387.1	50706	35196.9	35196.8	40727.8	35196.8	35196.8	56237.2	932.395	59307.5	67929.1	41165.8	41165.4	50437.9	41165.4	41165.4	77202	932.539	72801	69925.1	44121.8	44121.3	53073.6	44121.3	44121.3	78877.8	932.324	81900.3	45438.1	33662.1	33660	38156.7	33660	33660	49937
932.058	55680.4	49356.6	35107	35106.9	40150.5	35106.9	35106.9	54400.2	932.295	57346	65948	41024.8	41024.5	49479.1	41024.5	41024.5	74402.9	932.439	71122.8	68509	43987.2	43986.9	52146.9	43986.9	43986.9	76669.4	932.224	80403.4	44665.7	33591.7	33589.9	37724.9	33589.9	33589.9	48802.6
931.958	53815.3	48022	35025	35024.9	39610	35024.9	35024.9	52607.1	932.195	54925.5	63907.9	40896.2	40895.9	48577.7	40895.9	40895.9	71589.9	932.339	69112.2	66927.7	43860.8	43860.5	51266.7	43860.5	43860.5	74334.2	932.124	78796.6	43863.4	33525.3	33523.7	37314.3	33523.7	33523.7	47655.6
931.858	51716.1	46719.9	34951.8	34951.7	39107.5	34951.7	34951.7	50875.7	932.095	52898	61846.7	40777.8	40777.6	47732.8	40777.6	40777.6	68802.1	932.239	66765.6	65223	43744	43743.7	50440.2	43743.7	43743.7	71919.7	932.024	76799.5	43049.5	33463.9	33462.6	36926.7	33462.6	33462.6	46515
931.758	49715.6	45472.2	34887	34887	38642.5	34887	34887	49227.7	931.995	50729	59804.7	40670.6	40670.4	46946.1	40670.4	40670.4	66080.6	932.139	64924.2	63429.8	43634.6	43634.4	49667.1	43634.4	43634.4	69462.7	931.924	74917.4	42234.7	33407.3	33406.2	36562.4	33406.2	33406.2	45392
931.658	48175.5	44281.1	34828.8	34828.7	38212.6	34828.7	34828.7	47665	931.895	48480.1	57811.6	40574.9	40574.7	46217.9	40574.7	40574.7	63454.9	932.039	62393.4	61605.4	43535.6	43535.4	48948.4	43535.4	43535.4	67018.6	931.824	73061.3	41430.7	33355.4	33354.4	36221.5	33354.4	33354.4	44298.8
931.558	46619.3	43167.9	34777.1	34777	37817.3	34777	34777	46208.2	931.795	46109.6	55904.3	40491.4	40491.3	45551	40491.3	40491.3	60964.2	931.939	59830.1	59786	43447.2	43447.1	48284.6	43447.1	43447.1	64623.6	931.724	70859.2	40649.6	33309	33308.2	35905	33308.2	33308.2	43247.2
931.458	45072	42126.6	34731.9	34731.9	37455.6	34731.9	34731.9	44850.4	931.695	44180	54093.6	40417.9	40417.8	44941.1	40417.8	40417.8	58617	931.839	57521.2	58008.2	43368.3	43368.2	47674.2	43368.2	43368.2	62314.3	931.624	69088.2	39898.1	33267.2	33266.5	35611.7	33266.5	33266.5	42244
931.358	43347.5	41176.9	34694.1	34694.1	37127.4	34694.1	34694.1	43610.3	931.595	41938.1	52403.6	40356	40355.9	44386.7	40355.9	40355.9	56434.4	931.739	55232.8	56301.3	43299	43298.9	47117.5	43298.9	43298.9	60120	931.524	66957.6	39182.9	33230.8	33230.3	35342.1	33230.3	33230.3	41295.3
931.258	41912.8	40304.2	34662.5	34662.5	36830.2	34662.5	34662.5	42472	931.495	40462.9	50841.2	40301.7	40301.6	43882.1	40301.6	40301.6	54421.7	931.639	52684.5	54686.3	43240.3	43240.2	46617.4	43240.2	43240.2	58063.5	931.424	65221.3	38512.4	33198.9	33198.4	35094.8	33198.4	33198.4	40409.3
931.158	40798.5	39523.1	34635.6	34635.6	36561.4	34635.6	34635.6	41449	931.395	38761.6	49407.8	40256.2	40256.2	43426.6	40256.2	40256.2	52578.2	931.539	50797	53183.6	43189.4	43189.4	46164.8	43189.4	43189.4	56159.1	931.324	63710.2	37883.5	33170.9	33170.5	34868.6	33170.5	33170.5	39582.1
931.058	39820.4	38815.3	34612.8	34612.8	36319.1	34612.8	34612.8	40521.6	931.295	37339.6	48118.9	40218.2	40218.2	43016.5	40218.2	40218.2	50917.3	931.439	48711.1	51805	43147.3	43147.2	45758.7	43147.2	43147.2	54416.5	931.224	62679.8	37305	33145.5	33145.1	34661.5	33145.1	33145.1	38821.7
930.958	38910.4	38193.4	34594	34594	36101.5	34594	34594	39701	931.195	36181.6	46954.3	40186.2	40186.1	42648.4	40186.1	40186.1	49416.6	931.339	47014.3	50549.7	43112.3	43112.2	45395.4	43112.2	43112.2	52832.9	931.124	61325.3	36772.3	33123.5	33123.2	34473.6	33123.2	33123.2	38123
930.858	38032.1	37638	34578.9	34578.9	35907.3	34578.9	34578.9	38966.4	931.095	34970.6	45927.9	40160.4	40160.4	42320.1	40160.4	40160.4	48087.6	931.239	46076.8	49421.5	43081.1	43081.1	45069.5	43081.1	43081.1	51409.9	931.024	59451	36290.5	33106.4	33106.2	34305.7	33106.2	33106.2	37490.2
930.758	37913.1	37155.8	34564.3	34564.3	35731.6	34564.3	34564.3	38323.2	930.995	34207.7	45018.7	40138.7	40138.7	42026.9	40138.7	40138.7	46907	931.139	44626.8	48424.5	43056.1	43056	44784.4	43056	43056	50152.9	930.924	58553.4	35856	33091.6	33091.4	34154.4	33091.4	33091.4	36919.2
930.658	36812.5	36732.2	34554.4	34554.4	35577.5	34554.4	34554.4	37755.3	930.895	33550.6	44224.1	40120.3	40120.3	41767.4	40120.3	40120.3	45871.2	931.039	44040.6	47542.4	43033.4	43033.4	44530.4	43033.4	43033.4	49039.5	930.824	57616.5	35464.5	33079.3	33079.1	34018.6	33079.1	33079.1	36404.1
930.558	36555.9	36371	34545.6	34545.6	35439.9	34545.6	34545.6	37265.2	930.795	32960	43536.9	40105.1	40105.1	41538.3	40105.1	40105.1	44970.2	930.939	42767.2	46774.4	43016.1	43016.1	44308	43016.1	43016.1	48066.2	930.724	57059	35119	33068.3	33068.2	33896.3	33068.2	33068.2	35947.3
930.458	36284.1	36055.2	34538	34538	35317.6	34538	34538	36834.8	930.695	32583.9	42939.8	40091.7	40091.7	41335.2	40091.7	40091.7	44183.3	930.839	42153.1	46116.6	43001.4	43001.4	44111.9	43001.4	43001.4	47227.1	930.624	56116.6	34811.1	33059.9	33059.7	33787.9	33059.7	33059.7	35539.4
930.358	36176.3	35789.3	34530.8	34530.8	35208.6	34530.8	34530.8	36467.1	930.595	32040.2	42436.6	40081.2	40081.2	41156.8	40081.2	40081.2	43512.2	930.739	41853.2	45549.8	42987.9	42987.9	43938.9	42987.9	42987.9	46500.7	930.524	55830.9	34542.5	33052.1	33052	33690.5	33052	33052	35181.1
930.258	36025.5	35559.1	34524.3	34524.3	35112.3	34524.3	34524.3	36147.2	930.495	31945	42003.3	40071.2	40071.2	40998.7	40071.2	40071.2	42930.9	930.639	41395.4	45066.2	42976.3	42976.3	43788.9	42976.3	42976.3	45878.7	930.424	56097.4	34304.6	33043.6	33043.5	33602.1	33043.5	33043.5	34863.2
930.158	35831.3	35368.1	34518.6	34518.6	35027.6	34518.6	34518.6	35877.2	930.395	31592.6	41641.4	40063	40063	40860.5	40063	40063	42438.9	930.539	40822.8	44664.7	42967.2	42967.2	43659.6	42967.2	42967.2	45357.2	930.324	55726.6	34097.7	33036	33036	33523.3	33036	33036	34585.1
930.058	35683.7	35204.7	34513.4	34513.4	34953	34513.4	34513.4	35644.2	930.295	31309.6	41337.2	40056.3	40056.3	40739.8	40056.3	40056.3	42020.7	930.439	40918.4	44325.8	42957.5	42957.5	43545.5	42957.5	42957.5	44913.7	930.224	55140.6	33920.3	33030	33029.9	33454.1	33029.9	33029.9	34344.5
929.958	35564.9	35070.6	34508.8	34508.8	34887.3	34508.8	34508.8	35449.2	930.195	31223.8	41083.1	40050	40050	40634.1	40050	40050	41667.2	930.339	40252.9	44044.6	42950.7	42950.7	43448	42950.7	42950.7	44541.9	930.124	54974.6	33765.9	33024.4	33024.3	33392.5	33024.3	33024.3	34134.1
929.858	35059.6	34958.8	34506.4	34506.4	34831.6	34506.4	34506.4	35284	930.095	31190.8	40873.5	40043.9	40043.9	40541.4	40043.9	40043.9	41371.1	930.239	40013.4	43815.6	42944.9	42944.9	43363.9	42944.9	42944.9	44234.6	930.024	54722.1	33635.9	33019.4	33019.3	33338.1	33019.3	33019.3	33954.7
929.758	35044.6	34868.1	34504.1	34504.1	34782.7	34504.1	34504.1	35146.7	929.995	30974.2	40699.3	40038.9	40038.8	40461.8	40038.8	40038.8	41122.3	930.139	40091.6	43627.1	42938.8	42938.8	43290.7	42938.8	42938.8	43979	929.924	54382.6	33524.1	33015.3	33015.2	33290.6	33015.2	33015.2	33799.5
929.658	35145.9	34791.3	34501.2	34501.2	34739.3	34501.2	34501.2	35029.4	929.895	30702.7	40560.4	40035.3	40035.3	40394.1	40035.3	40035.3	40919.3	930.039	39695.7	43473.9	42934.3	42934.3	43229.5	42934.3	42934.3	43769.1	929.824	54373.9	33430	33011.2	33011.2	33248.4	33011.2	33011.2	33667.2
929.558	35010	34730.1	34499	34499	34702	34499	34499	34933.1	929.795	30893.3	40444.5	40030.7	40030.7	40334.3	40030.7	40030.7	40748.1	929.939	39645.7	43350.9	42930	42930	43176.7	42930	42930	43597.7	929.724	53762.9	33351.5	33008.7	33008.7	33212.5	33008.7	33008.7	33555.4
929.458	34591.1	34680.9	34498.6	34498.6	34671.2	34498.6	34498.6	34853.5	929.695	30429.6	40353.4	40028.5	40028.5	40284.6	40028.5	40028.5	40609.4	929.839	39507.4	43252.8	42926.2	42926.2	43131.7	42926.2	42926.2	43458.2	929.624	53845.9	33285.1	33006	33005.9	33180.7	33005.9	33005.9	33459.8
929.358	34681.9	34641.6	34497.8	34497.8	34644.2	34497.8	34497.8	34788	929.595	30267.2	40280.6	40027.2	40027.2	40242.5	40027.2	40027.2	40496	929.739	39509.8	43173.7	42922.5	42922.5	43092.8	42922.5	42922.5	43344	929.524	53841.8	33229.9	33003.2	33003.2	33152.6	33003.2	33003.2	33379.3
929.258	34577.3	34609.7	34497.5	34497.5	34621.3	34497.5	34497.5	34733.5	929.495	30246.2	40222.3	40026	40026	40206.5	40026	40026	40402.9	929.639	39535.2	43110.6	42918.6	42918.6	43059.3	42918.6	42918.6	43251.3	929.424	53742.9	33183.3	33000.7	33000.7	33128.2	33000.7	33000.7	33310.7
929.158	34555.2	34584.9	34497.2	34497.2	34601.7	34497.2	34497.2	34689.4	929.395	30299.9	40176.2	40024.5	40024.5	40175.4	40024.5	40024.5	40327.1	929.539	39350.2	43061.7	42915.5	42915.5	43031.7	42915.5	42915.5	43177.9	929.324	53812.3	33145.1	32998.1	32998.1	33106.5	32998.1	32998.1	33253.6
929.058	34573.9	34654.1	34586.3	34586.3	34674.2	34586.3	34586.3	34742	929.295	30187.9	40139.7	40023.6	40023.6	40149.3	40023.6	40023.6	40265.4	929.439	39159.3	43023.6	42913.2	42913.2	43008.8	42913.2	42913.2	43119.2	929.224	53515.8	33113.7	32996.2	32996.2	33088.2	32996.2	32996.2	33205.7
928.958	34637.9	34624.6	34572.2	34572.2	34646	34572.2	34572.2	34698.4	929.195	29942.4	40112	40023.2	40023.2	40127.6	40023.2	40023.2	40216.4	929.339	38993.2	42994.3	42911.6	42911.6	42990	42911.6	42911.6	43072.7	929.124	53638.2	33087.6	32993.9	32993.9	33071.8	32993.9	32993.9	33165.5
928.858	34822.4	34543.8	34503.7	34503.7	34565.5	34503.7	34503.7	34605.6	929.095	30151.7	40089.8	40022.5	40022.5	40109	40022.5	40022.5	40176.3	929.239	39029.5	42971.7	42909.9	42909.9	42973.9	42909.9	42909.9	43035.6	929.024	53177.9	33067.2	32992.9	32992.9	33058.7	32992.9	32992.9	33132.9
928.758	34535.8	34525.7	34495	34495	34546.6	34495	34495	34577.3	928.995	30082.7	40116.7	40065.9	40065.9	40137.6	40065.9	40065.9	40188.4	929.139	39122	42953.5	42907.7	42907.7	42959.7	42907.7	42907.7	43005.5	928.924	53197.3	33050.3	32991.8	32991.8	33047.2	32991.8	32991.8	33105.7
928.658	34387.7	34499.3	34476	34476	34519	34476	34476	34542.2	928.895	29933.8	40078.5	40040.4	40040.4	40099.5	40040.4	40040.4	40137.6	929.039	38727	42940.9	42907.3	42907.3	42949.5	42907.3	42907.3	42983.1	928.824	53591.4	33035.8	32989.7	32989.7	33036.2	32989.7	32989.7	33082.3
928.558	34559.1	34470.9	34453.3	34453.3	34489	34453.3	34453.3	34506.6	928.795	30290.2	39982.9	39954.5	39954.5	40003.2	39954.5	39954.5	40031.6	928.939	39026.8	42930.2	42905.5	42905.5	42939.7	42905.5	42905.5	42964.4	928.724	53631	33023.4	32987.5	32987.5	33026.5	32987.5	32987.5	33062.4
928.458	34281.7	34436.1	34422.9	34422.9	34452.5	34422.9	34422.9	34465.7	928.695	29821.5	39943.8	39922.6	39922.6	39962.6	39922.6	39922.6	39983.7	928.839	38771.7	42922.8	42904.8	42904.8	42932.5	42904.8	42904.8	42950.4	928.624	52953.8	33015	32987	32987	33019.7	32987	32987	33047.7
928.358	34311.3	34413.1	34403.2	34403.2	34427.7	34403.2	34403.2	34437.6	928.595	29790.7	39904.8	39889.2	39889.2	39921.9	39889.2	39889.2	39937.4	928.739	38699.4	42986.9	42974	42974	42996.2	42974	42974	43009.1	928.524	53193.6	33007.6	32985.9	32985.9	33013.2	32985.9	32985.9	33034.9
928.258	34208.5	34376.1	34368.8	34368.8	34389	34368.8	34368.8	34396.4	928.495	29645	39840.6	39829.2	39829.2	39855.8	39829.2	39829.2	39867.2	928.639	38570.3	42966	42956.7	42956.7	42974.5	42956.7	42956.7	42983.8	928.424	53538.4	33000.7	32983.9	32983.9	33006.6	32983.9	32983.9	33023.4
928.158	34140	34333.8	34328.3	34328.3	34345	34328.3	34328.3	34350.4	928.395	29825.8	39827.3	39819	39819	39840.6	39819	39819	39848.9	928.539	38571.9	42948.9	42942.2	42942.2	42956.4	42942.2	42942.2	42963	928.324	53455.8	32995	32982.1	32982.1	33001	32982.1	32982.1	33013.8
928.058	34144.5	34299.8	34295.8	34295.8	34309.5	34295.8	34295.8	34313.5	928.295	29920.8	39806.4	39800.3	39800.3	39817.8	39800.3	39800.3	39823.9	928.439	38482.3	42920	42915.3	42915.3	42926.6	42915.3	42915.3	42931.3	928.224	52867.4	32991.7	32981.9	32981.9	32997.5	32981.9	32981.9	33007.3
927.958	34316.3	34293.2	34290.2	34290.2	34301.4	34290.2	34290.2	34304.4	928.195	29799.9	39793.6	39789.2	39789.2	39803.4	39789.2	39789.2	39807.7	928.339	38456.7	42891.5	42888.2	42888.2	42897.2	42888.2	42888.2	42900.5	928.124	52485.6	32988.6	32981.1	32981.1	32994	32981.1	32981.1	33001.5
927.858	34143.2	34266.4	34264.2	34264.2	34273.4	34264.2	34264.2	34275.5	928.095	29956.7	39754.4	39751.3	39751.3	39762.7	39751.3	39751.3	39765.8	928.239	38645	42880	42877.7	42877.7	42884.8	42877.7	42877.7	42887.1	928.024	53021.3	32986.1	32980.4	32980.4	32991.1	32980.4	32980.4	32996.8
927.758	34077.9	34232.8	34231.3	34231.3	34238.7	34231.3	34231.3	34240.3	927.995	29778.2	39745.7	39743.5	39743.5	39752.7	39743.5	39743.5	39754.9	928.139	38481.4	42861.6	42860	42860	42865.6	42860	42860	42867.2	927.924	52637	32984.4	32980.1	32980.1	32988.9	32980.1	32980.1	32993.1
927.658	34179.7	34223.3	34222.2	34222.2	34228.2	34222.2	34222.2	34229.4	927.895	29742.8	39730.7	39729.2	39729.2	39736.6	39729.2	39729.2	39738.1	928.039	38587.6	42858	42856.9	42856.9	42861.3	42856.9	42856.9	42862.4	927.824	52857.8	32977.5	32974.3	32974.3	32981.5	32974.3	32974.3	32984.7
927.558	34055.7	34193.5	34192.7	34192.7	34197.6	34192.7	34192.7	34198.5	927.795	29737.4	39717.2	39716	39716	39722	39716	39716	39723.1	927.939	38433	42835.2	42834.5	42834.5	42837.9	42834.5	42834.5	42838.7	927.724	52808.6	32973.6	32971.2	32971.2	32977.1	32971.2	32971.2	32979.5
927.458	34206.4	34189.6	34189	34189	34193	34189	34189	34193.5	927.695	29565.4	39667.9	39667.1	39667.1	39671.8	39667.1	39667.1	39672.6	927.839	38441.3	42817.2	42816.6	42816.6	42819.3	42816.6	42816.6	42819.9	927.624	52637	32966.9	32965.1	32965.1	32969.9	32965.1	32965.1	32971.7
927.358	34338.2	34148.6	34148.2	34148.2	34151.4	34148.2	34148.2	34151.8	927.595	29772.2	39660.4	39659.9	39659.9	39663.6	39659.9	39659.9	39664.2	927.739	38851.9	42744.2	42743.9	42743.9	42746	42743.9	42743.9	42746.3	927.524	53164	32940.4	32939.1	32939.1	32943	32939.1	32939.1	32944.3
927.258	34089.9	34138.1	34137.9	34137.9	34140.4	34137.9	34137.9	34140.7	927.495	29567.6	39621.1	39620.7	39620.7	39623.7	39620.7	39620.7	39624.1	927.639	38517.1	42733.2	42732.9	42732.9	42734.6	42732.9	42732.9	42734.8	927.424	53005.9	32921.3	32920.3	32920.3	32923.5	32920.3	32920.3	32924.4
927.158	34177.1	34127.3	34127.1	34127.1	34129.2	34127.1	34127.1	34129.4	927.395	29359.7	39542.4	39542.1	39542.1	39544.5	39542.1	39542.1	39544.8	927.539	38383.9	42720.8	42720.6	42720.6	42721.9	42720.6	42720.6	42722	927.324	52796	32913.3	32912.6	32912.6	32915.2	32912.6	32912.6	32915.9
927.058	34266.2	34089.2	34089.1	34089.1	34090.7	34089.1	34089.1	34090.9	927.295	29781.5	39501.1	39500.9	39500.9	39502.8	39500.9	39500.9	39503	927.439	38331.3	42701.7	42701.6	42701.6	42702.5	42701.6	42701.6	42702.6	927.224	53016.2	32891.1	32890.5	32890.5	32892.6	32890.5	32890.5	32893.1
926.958	34117.1	34081.5	34081.4	34081.4	34082.7	34081.4	34081.4	34082.8	927.195	29680.7	39482.9	39482.8	39482.8	39484.2	39482.8	39482.8	39484.4	927.339	38332.2	42685.5	42685.4	42685.4	42686.2	42685.4	42685.4	42686.3	927.124	52550.7	32887.1	32886.7	32886.7	32888.4	32886.7	32886.7	32888.8
926.858	34026.1	34071.7	34071.6	34071.6	34072.7	34071.6	34071.6	34072.7	927.095	29479.7	39453.6	39453.6	39453.6	39454.7	39453.6	39453.6	39454.8	927.239	38295.3	42665.7	42665.7	42665.7	42666.3	42665.7	42665.7	42666.3	927.024	52658.1	32884.5	32884.3	32884.3	32885.6	32884.3	32884.3	32885.9
926.758	34065.8	34070.6	34070.6	34070.6	34071.4	34070.6	34070.6	34071.5	926.995	29610.1	39480.2	39480.1	39480.1	39481	39480.1	39480.1	39481.1	927.139	38119.3	42620.3	42620.2	42620.2	42620.7	42620.2	42620.2	42620.7	926.924	52819.5	32871.8	32871.6	32871.6	32872.6	32871.6	32871.6	32872.8
926.658	34119.9	34119.9	34119.9	34119.9	34120.5	34119.9	34119.9	34120.6	926.895	29576.8	39435.8	39435.7	39435.7	39436.4	39435.7	39435.7	39436.5	927.039	38432.3	42603.2	42603.2	42603.2	42603.5	42603.2	42603.2	42603.6	926.824	52726.6	32863.5	32863.4	32863.4	32864.2	32863.4	32863.4	32864.4
926.558	34075	34075	34075	34075	34075.5	34075	34075	34075.5	926.795	29520.4	39360.6	39360.5	39360.5	39361.1	39360.5	39360.5	39361.1	926.939	38366.3	42597.8	42597.8	42597.8	42598.1	42597.8	42597.8	42598.1	926.724	52661	32858.5	32858.4	32858.4	32859.1	32858.4	32858.4	32859.2
926.458	34221.3	34221.3	34221.3	34221.3	34221.7	34221.3	34221.3	34221.7	926.695	29356.4	39141.9	39141.9	39141.9	39142.4	39141.9	39141.9	39142.4	926.839	38222.7	42579.1	42579.1	42579.1	42579.3	42579.1	42579.1	42579.3	926.624	52913.4	32837.4	32837.4	32837.4	32837.9	32837.4	32837.4	32838
926.358	34056.1	34056.1	34056.1	34056.1	34056.4	34056.1	34056.1	34056.4	926.595	29539.7	39386.2	39386.2	39386.2	39386.5	39386.2	39386.2	39386.5	926.739	38374.6	42638.4	42638.4	42638.4	42638.5	42638.4	42638.4	42638.6	926.524	52861.3	32817.5	32817.4	32817.4	32817.9	32817.4	32817.4	32817.9
926.258	33926.1	33926.1	33926.1	33926.1	33926.4	33926.1	33926.1	33926.4	926.495	29467.7	39290.3	39290.3	39290.3	39290.5	39290.3	39290.3	39290.5	926.639	38279.2	42532.4	42532.4	42532.4	42532.5	42532.4	42532.4	42532.5	926.424	52747.7	32802.6	32802.5	32802.5	32802.9	32802.5	32802.5	32802.9
926.158	33990.5	33990.5	33990.5	33990.5	33990.7	33990.5	33990.5	33990.7	926.395	29490.8	39321.1	39321.1	39321.1	39321.3	39321.1	39321.1	39321.3	926.539	38500.9	42778.8	42778.8	42778.8	42778.9	42778.8	42778.8	42778.9	926.324	52438.4	32800.2	32800.2	32800.2	32800.5	32800.2	32800.2	32800.5
926.058	34115.7	34115.7	34115.7	34115.7	34115.8	34115.7	34115.7	34115.8	926.295	29612.8	39483.7	39483.7	39483.7	39483.8	39483.7	39483.7	39483.8	926.439	38338.7	42598.5	42598.5	42598.5	42598.6	42598.5	42598.5	42598.6	926.224	52587.8	32793.5	32793.5	32793.5	32793.7	32793.5	32793.5	32793.7
925.958	34118.5	34118.5	34118.5	34118.5	34118.7	34118.5	34118.5	34118.7	926.195	29356.1	39141.5	39141.5	39141.5	39141.6	39141.5	39141.5	39141.6	926.339	38404.9	42672.1	42672.1	42672.1	42672.1	42672.1	42672.1	42672.1	926.124	52382.6	32739.1	32739.1	32739.1	32739.3	32739.1	32739.1	32739.3
925.858	34142.5	34142.5	34142.5	34142.5	34142.6	34142.5	34142.5	34142.6	926.095	29577.1	39436.1	39436.1	39436.1	39436.2	39436.1	39436.1	39436.2	926.239	38396.2	42662.5	42662.5	42662.5	42662.5	42662.5	42662.5	42662.5	926.024	53019	33136.9	33136.9	33136.9	33137.1	33136.9	33136.9	33137.1
925.758	33949.4	33949.4	33949.4	33949.4	33949.5	33949.4	33949.4	33949.5	925.995	29593.8	39458.4	39458.4	39458.4	39458.5	39458.4	39458.4	39458.5	926.139	38503.2	42781.3	42781.3	42781.3	42781.4	42781.3	42781.3	42781.4	925.924	52771.4	32982.1	32982.1	32982.1	32982.2	32982.1	32982.1	32982.2
925.658	33774.3	33774.3	33774.3	33774.3	33774.4	33774.3	33774.3	33774.4	925.895	29454.2	39272.3	39272.3	39272.3	39272.3	39272.3	39272.3	39272.3	926.039	38333.7	42593	42593	42593	42593	42593	42593	42593	925.824	52406.1	32753.8	32753.8	32753.8	32753.9	32753.8	32753.8	32753.9
925.558	33923	33923	33923	33923	33923	33923	33923	33923	925.795	29438.3	39251.1	39251.1	39251.1	39251.2	39251.1	39251.1	39251.2	925.939	38429.1	42699	42699	42699	42699	42699	42699	42699	925.724	52612.3	32882.7	32882.7	32882.7	32882.8	32882.7	32882.7	32882.8
925.458	33985.6	33985.6	33985.6	33985.6	33985.6	33985.6	33985.6	33985.6	925.695	29605.2	39473.6	39473.6	39473.6	39473.6	39473.6	39473.6	39473.6	925.839	38295.8	42550.9	42550.9	42550.9	42550.9	42550.9	42550.9	42550.9	925.624	52871.2	33044.5	33044.5	33044.5	33044.5	33044.5	33044.5	33044.5
925.358	34002.1	34002.1	34002.1	34002.1	34002.2	34002.1	34002.1	34002.2	925.595	29600.8	39467.7	39467.7	39467.7	39467.7	39467.7	39467.7	39467.7	925.739	38153	42392.2	42392.2	42392.2	42392.2	42392.2	42392.2	42392.2	925.524	52743.5	32964.7	32964.7	32964.7	32964.7	32964.7	32964.7	32964.7
925.258	34019.3	34019.3	34019.3	34019.3	34019.3	34019.3	34019.3	34019.3	925.495	29437.9	39250.5	39250.5	39250.5	39250.5	39250.5	39250.5	39250.5	925.639	38432.6	42702.9	42702.9	42702.9	42702.9	42702.9	42702.9	42702.9	925.424	52609.1	32880.7	32880.7	32880.7	32880.8	32880.7	32880.7	32880.8
925.158	33964.4	33964.4	33964.4	33964.4	33964.4	33964.4	33964.4	33964.4	925.395	29538.4	39384.5	39384.5	39384.5	39384.5	39384.5	39384.5	39384.5	925.539	38456.1	42729	42729	42729	42729	42729	42729	42729	925.324	52338.1	32711.3	32711.3	32711.3	32711.4	32711.3	32711.3	32711.4

## Sheet: Figure 1c (ii)
CuO90ZnO10			CuO70ZnO30			CuO50ZnO50			ZnO
BE_Zn2p Scan	CPS_Zn2p Scan	Background_Zn2p Scan	BE_Zn2p Scan	CPS_Zn2p Scan	Background_Zn2p Scan	BE_Zn2p Scan	CPS_Zn2p Scan	Background_Zn2p Scan	BE_Zn2p Scan	CPS_Zn2p Scan	Background_Zn2p Scan
1057.4	69035.3	69035.3	1057.54	74212.7	74212.7	1057.32	59350.9	59350.9	1056.36	72897.3	72897.3
1057.3	68670	68670	1057.44	74198.7	74198.7	1057.22	59605.7	59605.7	1056.26	72209.3	72209.3
1057.2	68884	68884	1057.34	74018.7	74018.7	1057.12	59523.5	59523.5	1056.16	72361.3	72361.3
1057.1	68980.7	68980.7	1057.24	74270.7	74270.7	1057.02	59468.8	59468.8	1056.06	72506	72506
1057	69118.7	69118.7	1057.14	74096.7	74096.7	1056.92	59777.9	59777.9	1055.96	72432.7	72432.7
1056.9	69202	69202	1057.04	74514	74514	1056.82	59928.1	59928.1	1055.86	72113.3	72113.3
1056.8	68545.3	68545.3	1056.94	74153.3	74153.3	1056.72	59675.1	59675.1	1055.76	72189.3	72189.3
1056.7	68781.3	68781.3	1056.84	73879.3	73879.3	1056.62	59591.2	59591.2	1055.66	71753.3	71753.3
1056.6	68984.7	68984.7	1056.74	73902	73902	1056.52	59455.7	59455.7	1055.56	71937.3	71937.3
1056.5	68953.3	68953.3	1056.64	73994	73994	1056.42	59406.3	59406.3	1055.46	71839.3	71839.3
1056.4	68821.3	68821.3	1056.54	74171.3	74171.3	1056.32	59264	59264	1055.36	71861.3	71861.3
1056.3	68987.3	68987.3	1056.44	74008	74008	1056.22	59270.7	59270.7	1055.26	71875.3	71875.3
1056.2	68909.3	68909.3	1056.34	73969.3	73969.3	1056.12	59455	59455	1055.16	71636.7	71636.7
1056.1	68786	68786	1056.24	73714.7	73714.7	1056.02	59287.4	59287.4	1055.06	71534.7	71534.7
1056	68829.3	68829.3	1056.14	74172	74172	1055.92	59570.1	59570.1	1054.96	71596	71596
1055.9	69086	69086	1056.04	73928.7	73928.7	1055.82	59043.1	59043.1	1054.86	71584.7	71584.7
1055.8	68566.7	68566.7	1055.94	73846	73846	1055.72	59388.9	59388.9	1054.76	71663.3	71663.3
1055.7	68786.7	68786.7	1055.84	73658	73658	1055.62	59412.7	59412.7	1054.66	71045.3	71045.3
1055.6	69089.3	69089.3	1055.74	73793.3	73793.3	1055.52	58926.1	58926.1	1054.56	71094.7	71094.7
1055.5	69052.7	69052.7	1055.64	73932.7	73932.7	1055.42	58867.7	58867.7	1054.46	71770.7	71770.7
1055.4	68710	68710	1055.54	73456.7	73456.7	1055.32	58789.6	58789.6	1054.36	71641.3	71641.3
1055.3	68719.3	68719.3	1055.44	73802.7	73802.7	1055.22	59247.3	59247.3	1054.26	70693.3	70693.3
1055.2	69097.3	69097.3	1055.34	73626	73626	1055.12	59128.9	59128.9	1054.16	71131.3	71131.3
1055.1	69043.3	69043.3	1055.24	73993.3	73993.3	1055.02	58939.3	58939.3	1054.06	70947.3	70947.3
1055	68858	68858	1055.14	73812	73812	1054.92	59046.7	59046.7	1053.96	71032.7	71032.7
1054.9	68843.3	68843.3	1055.04	73640	73640	1054.82	59194.3	59194.3	1053.86	70739.3	70739.3
1054.8	68808.7	68808.7	1054.94	74020	74020	1054.72	58856.5	58856.5	1053.76	71109.3	71109.3
1054.7	68737.3	68737.3	1054.84	73652.7	73652.7	1054.62	58846.4	58846.4	1053.66	70866.7	70866.7
1054.6	68846	68846	1054.74	74171.3	74171.3	1054.52	58743.7	58743.7	1053.56	70997.3	70997.3
1054.5	68857.3	68857.3	1054.64	73910	73910	1054.42	58999.7	58999.7	1053.46	70646	70646
1054.4	69266	69266	1054.54	73544.7	73544.7	1054.32	58905.1	58905.1	1053.36	71176.7	71176.7
1054.3	68684	68684	1054.44	73830.7	73830.7	1054.22	58854.8	58854.8	1053.26	70674	70674
1054.2	69025.3	69025.3	1054.34	73925.3	73925.3	1054.12	58924.6	58924.6	1053.16	70386.7	70386.7
1054.1	68642	68642	1054.24	74094	74094	1054.02	58862.9	58862.9	1053.06	70652.7	70652.7
1054	69000.7	69000.7	1054.14	73927.3	73927.3	1053.92	58523.9	58523.9	1052.96	70527.3	70527.3
1053.9	68824	68824	1054.04	73526	73526	1053.82	58707.9	58707.9	1052.86	70940	70940
1053.8	69120	69120	1053.94	73937.3	73937.3	1053.72	58941.6	58941.6	1052.76	70690.7	70690.7
1053.7	68930.7	68930.7	1053.84	73432	73432	1053.62	58889.3	58889.3	1052.66	70130.7	70130.7
1053.6	68928	68928	1053.74	73856.7	73856.7	1053.52	59087.1	59087.1	1052.56	70327.3	70327.3
1053.5	68713.3	68713.3	1053.64	73789.3	73789.3	1053.42	58638.9	58638.9	1052.46	70626.7	70626.7
1053.4	68717.3	68717.3	1053.54	74030	74030	1053.32	58509.5	58509.5	1052.36	69907.3	69907.3
1053.3	68832	68832	1053.44	73317.3	73317.3	1053.22	58639.8	58639.8	1052.26	70066	70066
1053.2	68942	68942	1053.34	73717.3	73717.3	1053.12	58434.7	58434.7	1052.16	70107.3	70107.3
1053.1	68918	68918	1053.24	73925.3	73925.3	1053.02	58917.7	58917.7	1052.06	69650	69650
1053	68760.7	68760.7	1053.14	73240.7	73240.7	1052.92	58734.7	58734.7	1051.96	70051.3	70051.3
1052.9	68594.7	68594.7	1053.04	73535.3	73535.3	1052.82	58601.5	58601.5	1051.86	70054.7	70054.7
1052.8	68996	68996	1052.94	73509.3	73509.3	1052.72	58676.1	58676.1	1051.76	69960.7	69960.7
1052.7	68709.3	68709.3	1052.84	73318.7	73318.7	1052.62	58568.2	58568.2	1051.66	69832	69832
1052.6	68769.3	68769.3	1052.74	73522.7	73522.7	1052.52	58415.3	58415.3	1051.56	69554.7	69554.7
1052.5	68646	68646	1052.64	73406.7	73406.7	1052.42	58623.3	58623.3	1051.46	69842	69842
1052.4	68882	68882	1052.54	73280.7	73280.7	1052.32	58413.6	58413.6	1051.36	69666	69666
1052.3	68938.7	68938.7	1052.44	73570	73570	1052.22	58579.9	58579.9	1051.26	69463.3	69463.3
1052.2	68914	68914	1052.34	73372	73372	1052.12	58556.1	58556.1	1051.16	69491.3	69491.3
1052.1	68964.7	68964.7	1052.24	73642	73642	1052.02	58478.7	58478.7	1051.06	69690	69690
1052	68676	68676	1052.14	73600	73600	1051.92	58358.1	58358.1	1050.96	69611.3	69611.3
1051.9	69216.7	69216.7	1052.04	73644.7	73644.7	1051.82	58221.5	58221.5	1050.86	69656.7	69656.7
1051.8	68789.3	68789.3	1051.94	73243.3	73243.3	1051.72	58436	58436	1050.76	69401.3	69401.3
1051.7	68798	68798	1051.84	73818	73818	1051.62	58214.3	58214.3	1050.66	69047.3	69047.3
1051.6	68738	68738	1051.74	73369.3	73369.3	1051.52	58467.7	58467.7	1050.56	69195.3	69195.3
1051.5	68854.7	68854.7	1051.64	73276.7	73276.7	1051.42	58372.6	58372.6	1050.46	69401.3	69401.3
1051.4	69112	69112	1051.54	73797.3	73797.3	1051.32	58392.1	58392.1	1050.36	69383.3	69383.3
1051.3	68794.7	68794.7	1051.44	73702	73702	1051.22	58341.5	58341.5	1050.26	69115.3	69115.3
1051.2	69148	69148	1051.34	73408	73408	1051.12	58371.4	58371.4	1050.16	69582	69582
1051.1	68954.7	68954.7	1051.24	73320.7	73320.7	1051.02	58390.6	58390.6	1050.06	69377.3	69377.3
1051	69040.7	69040.7	1051.14	73199.3	73199.3	1050.92	58575.1	58575.1	1049.96	69388	69388
1050.9	68605.3	68605.3	1051.04	73126.7	73126.7	1050.82	58332	58332	1049.86	69348	69348
1050.8	69008	69008	1050.94	73805.3	73805.3	1050.72	58198.1	58198.1	1049.76	68960.7	68960.7
1050.7	68697.3	68697.3	1050.84	73225.3	73225.3	1050.62	58463.3	58463.3	1049.66	69397.3	69397.3
1050.6	69069.3	69069.3	1050.74	73710.7	73710.7	1050.52	58698.7	58698.7	1049.56	69188.7	69188.7
1050.5	68892.7	68892.7	1050.64	73180.7	73180.7	1050.42	58608.3	58608.3	1049.46	69084	69084
1050.4	68748	68748	1050.54	73487.3	73487.3	1050.32	58937.7	58937.7	1049.36	69175.3	69175.3
1050.3	69403.3	69403.3	1050.44	73130.7	73130.7	1050.22	58872.9	58872.9	1049.26	69114	69114
1050.2	69010	69010	1050.34	73481.3	73481.3	1050.12	58740.2	58740.2	1049.16	68969.3	68969.3
1050.1	68856	68856	1050.24	73640.7	73640.7	1050.02	58308.3	58308.3	1049.06	69260	69260
1050	68944	68944	1050.14	73571.3	73571.3	1049.92	58615.3	58615.3	1048.96	69470.7	69470.7
1049.9	69098.7	69098.7	1050.04	73148	73148	1049.82	58752.8	58752.8	1048.86	69514	69514
1049.8	68605.3	68605.3	1049.94	73236.7	73236.7	1049.72	58915.5	58915.5	1048.76	69511.3	69511.3
1049.7	69040	69040	1049.84	73379.3	73379.3	1049.62	58644.6	58644.6	1048.66	69080	69080
1049.6	69001.3	69001.3	1049.74	73684.7	73684.7	1049.52	58579.6	58579.6	1048.56	69475.3	69475.3
1049.5	68865.3	68865.3	1049.64	73586.7	73586.7	1049.42	58790.3	58790.3	1048.46	69073.3	69073.3
1049.4	69446	69446	1049.54	73232	73232	1049.32	58664.7	58664.7	1048.36	69566	69566
1049.3	69329.3	69329.3	1049.44	73494.7	73494.7	1049.22	58777.7	58777.7	1048.26	69350	69350
1049.2	68875.3	68875.3	1049.34	73628	73628	1049.12	59035.1	59035.1	1048.16	69716	69716
1049.1	69083.3	69083.3	1049.24	73209.3	73209.3	1049.02	58986.5	58986.5	1048.06	69715.3	69715.3
1049	68884.7	68884.7	1049.14	73894	73894	1048.92	59309.1	59309.1	1047.96	69494.7	69494.7
1048.9	69300	69300	1049.04	73724	73724	1048.82	59551.8	59551.8	1047.86	69848	69848
1048.8	69325.3	69325.3	1048.94	73714	73714	1048.72	59751.1	59751.1	1047.76	69556.7	69556.7
1048.7	69359.3	69359.3	1048.84	73629.3	73629.3	1048.62	59610.3	59610.3	1047.66	70031.3	70031.3
1048.6	69299.3	69299.3	1048.74	73532.7	73532.7	1048.52	60026.7	60026.7	1047.56	70208.7	70208.7
1048.5	69730.7	69730.7	1048.64	74149.3	74149.3	1048.42	60514.6	60514.6	1047.46	70642	70642
1048.4	69742.7	69742.7	1048.54	73919.3	73919.3	1048.32	59982.3	59982.3	1047.36	70620.7	70620.7
1048.3	69655.3	69655.3	1048.44	73973.3	73973.3	1048.22	60407.3	60407.3	1047.26	70758	70758
1048.2	69090	69090	1048.34	74112.7	74112.7	1048.12	60940.9	60940.9	1047.16	70957.3	70957.3
1048.1	69578	69578	1048.24	74108	74108	1048.02	61475.7	61475.7	1047.06	71516	71516
1048	69802.7	69802.7	1048.14	73864	73864	1047.92	61619.5	61619.5	1046.96	72014.7	72014.7
1047.9	69550.7	69550.7	1048.04	74242.7	74242.7	1047.82	62381.5	62381.5	1046.86	72670	72670
1047.8	69746	69746	1047.94	74297.3	74297.3	1047.72	62473.9	62473.9	1046.76	72813.3	72813.3
1047.7	69508.7	69508.7	1047.84	74269.3	74269.3	1047.62	62824.9	62824.9	1046.66	73529.3	73529.3
1047.6	70142.7	70142.7	1047.74	74417.3	74417.3	1047.52	63430.9	63430.9	1046.56	74352.7	74352.7
1047.5	69616	69616	1047.64	74387.3	74387.3	1047.42	63887.5	63887.5	1046.46	75343.3	75343.3
1047.4	70116.7	70116.7	1047.54	74553.3	74553.3	1047.32	64253.4	64253.4	1046.36	76281.3	76281.3
1047.3	70068.7	70068.7	1047.44	74771.3	74771.3	1047.22	64933.5	64933.5	1046.26	77554.7	77554.7
1047.2	70506.7	70506.7	1047.34	75041.3	75041.3	1047.12	65476.1	65476.1	1046.16	78691.3	78691.3
1047.1	70686	70686	1047.24	75117.3	75117.3	1047.02	66230.6	66230.6	1046.06	80182.7	80182.7
1047	70682.7	70682.7	1047.14	75170.7	75170.7	1046.92	66962	66962	1045.96	82230.7	82230.7
1046.9	70785.3	70785.3	1047.04	75547.3	75547.3	1046.82	67696.7	67696.7	1045.86	84603.3	84603.3
1046.8	70920.7	70920.7	1046.94	75761.3	75761.3	1046.72	68622.7	68622.7	1045.76	87281.3	87281.3
1046.7	70953.3	70953.3	1046.84	76223.3	76223.3	1046.62	69286.7	69286.7	1045.66	90003.3	90003.3
1046.6	71527.3	71527.3	1046.74	76778.7	76778.7	1046.52	69588	69588	1045.56	93225.3	93225.3
1046.5	71506	71506	1046.64	76780.7	76780.7	1046.42	70816.7	70816.7	1045.46	97515.3	97515.3
1046.4	71624	71624	1046.54	77168	77168	1046.32	71808	71808	1045.36	101647	101647
1046.3	72272.7	72272.7	1046.44	77887.3	77887.3	1046.22	72629.3	72629.3	1045.26	106715	106715
1046.2	72794.7	72794.7	1046.34	78491.3	78491.3	1046.12	73566	73566	1045.16	112183	112183
1046.1	72796.7	72796.7	1046.24	79122.7	79122.7	1046.02	74873.3	74873.3	1045.06	117892	117892
1046	73425.3	73425.3	1046.14	80128.7	80128.7	1045.92	76112	76112	1044.96	123959	123959
1045.9	73770.7	73770.7	1046.04	81190	81190	1045.82	76910.7	76910.7	1044.86	130283	130283
1045.8	74224.7	74224.7	1045.94	81636.7	81636.7	1045.72	77900	77900	1044.76	135974	135974
1045.7	74962	74962	1045.84	83332.7	83332.7	1045.62	79488	79488	1044.66	141686	141686
1045.6	75410.7	75410.7	1045.74	84582	84582	1045.52	80769.3	80769.3	1044.56	146327	146327
1045.5	76256.7	76256.7	1045.64	85736	85736	1045.42	81938.7	81938.7	1044.46	151602	151602
1045.4	76857.3	76857.3	1045.54	87352.7	87352.7	1045.32	84192.7	84192.7	1044.36	153791	153791
1045.3	77175.3	77175.3	1045.44	89042.7	89042.7	1045.22	85644.7	85644.7	1044.26	156469	156469
1045.2	78372	78372	1045.34	91046.7	91046.7	1045.12	87175.3	87175.3	1044.16	157461	157461
1045.1	79188.7	79188.7	1045.24	93283.3	93283.3	1045.02	87944	87944	1044.06	156690	156690
1045	79840.7	79840.7	1045.14	94928.7	94928.7	1044.92	89442	89442	1043.96	154763	154763
1044.9	80750.7	80750.7	1045.04	96727.3	96727.3	1044.82	90553.3	90553.3	1043.86	152465	152465
1044.8	81288.7	81288.7	1044.94	98214.7	98214.7	1044.72	91465.3	91465.3	1043.76	149451	149451
1044.7	81412	81412	1044.84	99694	99694	1044.62	92578	92578	1043.66	146145	146145
1044.6	81716.7	81716.7	1044.74	100677	100677	1044.52	92673.3	92673.3	1043.56	143140	143140
1044.5	82326	82326	1044.64	101403	101403	1044.42	92771.3	92771.3	1043.46	139326	139326
1044.4	82132.7	82132.7	1044.54	101755	101755	1044.32	92899.3	92899.3	1043.36	135563	135563
1044.3	81499.3	81499.3	1044.44	102362	102362	1044.22	91871.3	91871.3	1043.26	132068	132068
1044.2	80898.7	80898.7	1044.34	101845	101845	1044.12	90382	90382	1043.16	128431	128431
1044.1	80544.7	80544.7	1044.24	100687	100687	1044.02	88917.3	88917.3	1043.06	124588	124588
1044	80096.7	80096.7	1044.14	99930	99930	1043.92	86976	86976	1042.96	120473	120473
1043.9	79353.3	79353.3	1044.04	98014.7	98014.7	1043.82	84923.3	84923.3	1042.86	115649	115649
1043.8	78302.7	78302.7	1043.94	96402.7	96402.7	1043.72	82886.7	82886.7	1042.76	110660	110660
1043.7	77424	77424	1043.84	94218	94218	1043.62	80262	80262	1042.66	106461	106461
1043.6	76369.3	76369.3	1043.74	92108	92108	1043.52	77624	77624	1042.56	101813	101813
1043.5	75631.3	75631.3	1043.64	90524	90524	1043.42	75560.7	75560.7	1042.46	96748	96748
1043.4	74487.3	74487.3	1043.54	88571.3	88571.3	1043.32	72996	72996	1042.36	92776	92776
1043.3	74209.3	74209.3	1043.44	86564	86564	1043.22	70904	70904	1042.26	88898	88898
1043.2	73360.7	73360.7	1043.34	84991.3	84991.3	1043.12	68828	68828	1042.16	85816.7	85816.7
1043.1	72778	72778	1043.24	83266	83266	1043.02	67014.7	67014.7	1042.06	83310.7	83310.7
1043	72073.3	72073.3	1043.14	81746.7	81746.7	1042.92	66134.1	66134.1	1041.96	80451.3	80451.3
1042.9	71278.7	71278.7	1043.04	81040.7	81040.7	1042.82	64342.3	64342.3	1041.86	78887.3	78887.3
1042.8	71489.3	71489.3	1042.94	79705.3	79705.3	1042.72	63562.9	63562.9	1041.76	77244.7	77244.7
1042.7	71184	71184	1042.84	78585.3	78585.3	1042.62	62591.1	62591.1	1041.66	76214	76214
1042.6	70506	70506	1042.74	77765.3	77765.3	1042.52	61803.5	61803.5	1041.56	74768	74768
1042.5	70179.3	70179.3	1042.64	77008	77008	1042.42	61581.5	61581.5	1041.46	74282.7	74282.7
1042.4	70284	70284	1042.54	76088	76088	1042.32	61146.1	61146.1	1041.36	73786.7	73786.7
1042.3	70088.7	70088.7	1042.44	75778	75778	1042.22	60436.1	60436.1	1041.26	73110	73110
1042.2	69462	69462	1042.34	75660	75660	1042.12	60257.5	60257.5	1041.16	72840.7	72840.7
1042.1	69562	69562	1042.24	75264.7	75264.7	1042.02	60068.4	60068.4	1041.06	72516.7	72516.7
1042	69598.7	69598.7	1042.14	75016	75016	1041.92	60058.5	60058.5	1040.96	72356	72356
1041.9	69662.7	69662.7	1042.04	74822.7	74822.7	1041.82	59968.5	59968.5	1040.86	71782	71782
1041.8	69517.3	69517.3	1041.94	74855.3	74855.3	1041.72	59536.5	59536.5	1040.76	72068	72068
1041.7	69586	69586	1041.84	74500	74500	1041.62	59419.9	59419.9	1040.66	71694	71694
1041.6	69452	69452	1041.74	74401.3	74401.3	1041.52	59402.8	59402.8	1040.56	71314	71314
1041.5	69346	69346	1041.64	74354.7	74354.7	1041.42	59444.6	59444.6	1040.46	71390	71390
1041.4	69376	69376	1041.54	74376	74376	1041.32	58697.5	58697.5	1040.36	71785.3	71785.3
1041.3	69546.7	69546.7	1041.44	74190.7	74190.7	1041.22	58830.1	58830.1	1040.26	71220.7	71220.7
1041.2	69047.3	69047.3	1041.34	73810	73810	1041.12	59158.1	59158.1	1040.16	71299.3	71299.3
1041.1	69531.3	69531.3	1041.24	73745.3	73745.3	1041.02	58750	58750	1040.06	70605.3	70605.3
1041	69030	69030	1041.14	74320	74320	1040.92	58677.2	58677.2	1039.96	70622	70622
1040.9	68994.7	68994.7	1041.04	73822	73822	1040.82	58658	58658	1039.86	70518.7	70518.7
1040.8	69182	69182	1040.94	73860.7	73860.7	1040.72	58624.5	58624.5	1039.76	70402.7	70402.7
1040.7	69242.7	69242.7	1040.84	73636.7	73636.7	1040.62	58276.7	58276.7	1039.66	70133.3	70133.3
1040.6	68718	68718	1040.74	73656	73656	1040.52	58726.1	58726.1	1039.56	70428	70428
1040.5	69151.3	69151.3	1040.64	73496.7	73496.7	1040.42	58513.5	58513.5	1039.46	70552.7	70552.7
1040.4	69228	69228	1040.54	73571.3	73571.3	1040.32	58332.9	58332.9	1039.36	70321.3	70321.3
1040.3	68944.7	68944.7	1040.44	73047.3	73047.3	1040.22	58307.8	58307.8	1039.26	70254.7	70254.7
1040.2	68931.3	68931.3	1040.34	73449.3	73449.3	1040.12	57890.5	57890.5	1039.16	70210.7	70210.7
1040.1	69090.7	69090.7	1040.24	73475.3	73475.3	1040.02	58300.7	58300.7	1039.06	70118.7	70118.7
1040	69174	69174	1040.14	73836	73836	1039.92	58509	58509	1038.96	69902.7	69902.7
1039.9	69094.7	69094.7	1040.04	73371.3	73371.3	1039.82	58230.3	58230.3	1038.86	69771.3	69771.3
1039.8	69246	69246	1039.94	73445.3	73445.3	1039.72	58007.9	58007.9	1038.76	69732.7	69732.7
1039.7	68762.7	68762.7	1039.84	73814	73814	1039.62	58311.9	58311.9	1038.66	69564.7	69564.7
1039.6	69404	69404	1039.74	73683.3	73683.3	1039.52	58306.7	58306.7	1038.56	69357.3	69357.3
1039.5	69130	69130	1039.64	73340.7	73340.7	1039.42	57981.8	57981.8	1038.46	68877.3	68877.3
1039.4	68976.7	68976.7	1039.54	73214	73214	1039.32	57854.9	57854.9	1038.36	68820	68820
1039.3	68918.7	68918.7	1039.44	73554.7	73554.7	1039.22	58043.6	58043.6	1038.26	68753.3	68753.3
1039.2	68816	68816	1039.34	73160	73160	1039.12	57882.7	57882.7	1038.16	68576	68576
1039.1	69060	69060	1039.24	73438	73438	1039.02	58167.7	58167.7	1038.06	68400.7	68400.7
1039	68818.7	68818.7	1039.14	73023.3	73023.3	1038.92	57942.1	57942.1	1037.96	68464.7	68464.7
1038.9	68668	68668	1039.04	73004	73004	1038.82	57887.7	57887.7	1037.86	68024	68024
1038.8	69137.3	69137.3	1038.94	73157.3	73157.3	1038.72	57792.3	57792.3	1037.76	68306.7	68306.7
1038.7	68926	68926	1038.84	73158.7	73158.7	1038.62	57611.2	57611.2	1037.66	67812	67812
1038.6	69058	69058	1038.74	73138	73138	1038.52	57501	57501	1037.56	67842	67842
1038.5	69441.3	69441.3	1038.64	72820.7	72820.7	1038.42	57423.3	57423.3	1037.46	67414.7	67414.7
1038.4	69097.3	69097.3	1038.54	73516	73516	1038.32	57001.6	57001.6	1037.36	66844.7	66844.7
1038.3	69288.7	69288.7	1038.44	73002	73002	1038.22	57120.7	57120.7	1037.26	67140.7	67140.7
1038.2	69118.7	69118.7	1038.34	73206.7	73206.7	1038.12	57279	57279	1037.16	66376.7	66376.7
1038.1	68486.7	68486.7	1038.24	72985.3	72985.3	1038.02	57186.1	57186.1	1037.06	66477.7	66477.7
1038	68997.3	68997.3	1038.14	72623.3	72623.3	1037.92	57245.5	57245.5	1036.96	66394.5	66394.5
1037.9	69139.3	69139.3	1038.04	72863.3	72863.3	1037.82	57364.1	57364.1	1036.86	66180.1	66180.1
1037.8	69072	69072	1037.94	72797.3	72797.3	1037.72	57059.6	57059.6	1036.76	65747.3	65747.3
1037.7	68813.3	68813.3	1037.84	72302.7	72302.7	1037.62	57290.5	57290.5	1036.66	65561.8	65561.8
1037.6	68553.3	68553.3	1037.74	72718.7	72718.7	1037.52	56696.9	56696.9	1036.56	65176.5	65176.5
1037.5	68732.7	68732.7	1037.64	72504	72504	1037.42	56930.4	56930.4	1036.46	65222.6	65222.6
1037.4	69083.3	69083.3	1037.54	72456.7	72456.7	1037.32	56750.8	56750.8	1036.36	65545.8	65545.8
1037.3	68763.3	68763.3	1037.44	72528	72528	1037.22	56582.6	56582.6	1036.26	65143.7	65143.7
1037.2	68918	68918	1037.34	72152	72152	1037.12	56625.5	56625.5	1036.16	64867.8	64867.8
1037.1	68942.7	68942.7	1037.24	72431.3	72431.3	1037.02	56709.2	56709.2	1036.06	64686.8	64686.8
1037	68793.3	68793.3	1037.14	72500.7	72500.7	1036.92	56229.5	56229.5	1035.96	64344.3	64344.3
1036.9	68589.3	68589.3	1037.04	72262	72262	1036.82	56115	56115	1035.86	64338.2	64338.2
1036.8	68745.3	68745.3	1036.94	72400.7	72400.7	1036.72	56460.5	56460.5	1035.76	64406.7	64406.7
1036.7	69010	69010	1036.84	72316	72316	1036.62	56345.2	56345.2	1035.66	64081.9	64081.9
1036.6	68916	68916	1036.74	72319.3	72319.3	1036.52	55736.9	55736.9	1035.56	63681.1	63681.1
1036.5	68832	68832	1036.64	72076.7	72076.7	1036.42	55851.9	55851.9	1035.46	63727.5	63727.5
1036.4	68629.3	68629.3	1036.54	72476.7	72476.7	1036.32	56009.7	56009.7	1035.36	63367.1	63367.1
1036.3	68859.3	68859.3	1036.44	72112	72112	1036.22	56064.5	56064.5	1035.26	63175.4	63175.4
1036.2	68967.3	68967.3	1036.34	72508	72508	1036.12	55789.3	55789.3	1035.16	63054.4	63054.4
1036.1	68907.3	68907.3	1036.24	72030.7	72030.7	1036.02	55744.8	55744.8	1035.06	62841.7	62841.7
1036	68931.3	68931.3	1036.14	72086.7	72086.7	1035.92	55628.8	55628.8	1034.96	62632.5	62632.5
1035.9	68970	68970	1036.04	71943.3	71943.3	1035.82	55509.9	55509.9	1034.86	62399.1	62399.1
1035.8	68824	68824	1035.94	72124	72124	1035.72	55776	55776	1034.76	62456.4	62456.4
1035.7	68645.3	68645.3	1035.84	71971.3	71971.3	1035.62	55698.4	55698.4	1034.66	62200.5	62200.5
1035.6	68746	68746	1035.74	71592.7	71592.7	1035.52	55389	55389	1034.56	61661.3	61661.3
1035.5	68804	68804	1035.64	71597.3	71597.3	1035.42	55620.4	55620.4	1034.46	62151.9	62151.9
1035.4	68480	68480	1035.54	72192.7	72192.7	1035.32	55488.1	55488.1	1034.36	62059.7	62059.7
1035.3	68708	68708	1035.44	71782.7	71782.7	1035.22	55330.5	55330.5	1034.26	61846	61846
1035.2	69100	69100	1035.34	71716.7	71716.7	1035.12	55306.5	55306.5	1034.16	61518.2	61518.2
1035.1	68828	68828	1035.24	71851.3	71851.3	1035.02	55189.9	55189.9	1034.06	61406.7	61406.7
1035	68765.3	68765.3	1035.14	71475.3	71475.3	1034.92	55247.2	55247.2	1033.96	61461.1	61461.1
1034.9	68597.3	68597.3	1035.04	71268	71268	1034.82	54940.4	54940.4	1033.86	61045.1	61045.1
1034.8	68739.3	68739.3	1034.94	71900	71900	1034.72	55196.9	55196.9	1033.76	60986.7	60986.7
1034.7	68586.7	68586.7	1034.84	71369.3	71369.3	1034.62	55178.1	55178.1	1033.66	61111.9	61111.9
1034.6	68531.3	68531.3	1034.74	71585.3	71585.3	1034.52	54841.7	54841.7	1033.56	60831.7	60831.7
1034.5	68625.3	68625.3	1034.64	71668	71668	1034.42	54769.5	54769.5	1033.46	60689.1	60689.1
1034.4	68687.3	68687.3	1034.54	71532.7	71532.7	1034.32	54787.2	54787.2	1033.36	60336.5	60336.5
1034.3	68826	68826	1034.44	71533.3	71533.3	1034.22	54632.5	54632.5	1033.26	60106.1	60106.1
1034.2	68586	68586	1034.34	71586	71586	1034.12	54487	54487	1033.16	59871.2	59871.2
1034.1	68659.3	68659.3	1034.24	71492	71492	1034.02	54461.3	54461.3	1033.06	59632.5	59632.5
1034	68594	68594	1034.14	71117.3	71117.3	1033.92	54473.7	54473.7	1032.96	59658.7	59658.7
1033.9	68467.3	68467.3	1034.04	71003.3	71003.3	1033.82	54138.8	54138.8	1032.86	59622.3	59622.3
1033.8	68627.3	68627.3	1033.94	71236.7	71236.7	1033.72	54378.5	54378.5	1032.76	59266.9	59266.9
1033.7	68542.7	68542.7	1033.84	71133.3	71133.3	1033.62	54464.7	54464.7	1032.66	59306.1	59306.1
1033.6	68589.3	68589.3	1033.74	71391.3	71391.3	1033.52	54488.5	54488.5	1032.56	58854.8	58854.8
1033.5	68606.7	68606.7	1033.64	70704	70704	1033.42	54093.4	54093.4	1032.46	58958.6	58958.6
1033.4	68829.3	68829.3	1033.54	70560.7	70560.7	1033.32	54455.3	54455.3	1032.36	58779.6	58779.6
1033.3	68541.3	68541.3	1033.44	70630	70630	1033.22	53908.2	53908.2	1032.26	58422.7	58422.7
1033.2	68286	68286	1033.34	71384	71384	1033.12	53977	53977	1032.16	58661.3	58661.3
1033.1	68442.7	68442.7	1033.24	71025.3	71025.3	1033.02	53904.2	53904.2	1032.06	58650	58650
1033	68646.7	68646.7	1033.14	71257.3	71257.3	1032.92	53667.3	53667.3	1031.96	57982.9	57982.9
1032.9	68466.7	68466.7	1033.04	70850	70850	1032.82	53785.3	53785.3	1031.86	57961.2	57961.2
1032.8	68658	68658	1032.94	71010.7	71010.7	1032.72	53966.6	53966.6	1031.76	58015.3	58015.3
1032.7	68385.3	68385.3	1032.84	70555.3	70555.3	1032.62	53484.9	53484.9	1031.66	57769.9	57769.9
1032.6	68416.7	68416.7	1032.74	70755.3	70755.3	1032.52	53216.3	53216.3	1031.56	57499.6	57499.6
1032.5	68460.7	68460.7	1032.64	70856	70856	1032.42	53621	53621	1031.46	57735.3	57735.3
1032.4	68346.7	68346.7	1032.54	70936	70936	1032.32	53520	53520	1031.36	57200.2	57200.2
1032.3	68094.7	68094.7	1032.44	70506.7	70506.7	1032.22	53405.9	53405.9	1031.26	56814.9	56814.9
1032.2	68230	68230	1032.34	70958	70958	1032.12	53573.9	53573.9	1031.16	57161.1	57161.1
1032.1	68735.3	68735.3	1032.24	70724	70724	1032.02	53433	53433	1031.06	57324.3	57324.3
1032	68378.7	68378.7	1032.14	70662	70662	1031.92	53727.7	53727.7	1030.96	57026.6	57026.6
1031.9	68280.7	68280.7	1032.04	70324	70324	1031.82	53407.9	53407.9	1030.86	57095.7	57095.7
1031.8	68314.7	68314.7	1031.94	70499.3	70499.3	1031.72	53323.9	53323.9	1030.76	56973.8	56973.8
1031.7	68800.7	68800.7	1031.84	69978.7	69978.7	1031.62	53357.1	53357.1	1030.66	56858.2	56858.2
1031.6	68388	68388	1031.74	70626.7	70626.7	1031.52	53384.4	53384.4	1030.56	56781.1	56781.1
1031.5	68326	68326	1031.64	70462	70462	1031.42	53343.7	53343.7	1030.46	56706.7	56706.7
1031.4	68502.7	68502.7	1031.54	70630.7	70630.7	1031.32	53303.1	53303.1	1030.36	56801.4	56801.4
1031.3	68541.3	68541.3	1031.44	70468.7	70468.7	1031.22	52984.1	52984.1	1030.26	57030.3	57030.3
1031.2	68494	68494	1031.34	70564	70564	1031.12	53019.7	53019.7	1030.16	56580.7	56580.7
1031.1	68560.7	68560.7	1031.24	70560.7	70560.7	1031.02	53222.9	53222.9	1030.06	56265.9	56265.9
1031	68438	68438	1031.14	70649.3	70649.3	1030.92	53162	53162	1029.96	56394.5	56394.5
1030.9	68291.3	68291.3	1031.04	70497.3	70497.3	1030.82	53268.8	53268.8	1029.86	56199.6	56199.6
1030.8	68356	68356	1030.94	70617.3	70617.3	1030.72	53103.9	53103.9	1029.76	56298.7	56298.7
1030.7	68308	68308	1030.84	70553.3	70553.3	1030.62	53028.1	53028.1	1029.66	56058.3	56058.3
1030.6	68466	68466	1030.74	70336.7	70336.7	1030.52	53185.3	53185.3	1029.56	55864.6	55864.6
1030.5	68088.7	68088.7	1030.64	70425.3	70425.3	1030.42	53037	53037	1029.46	55740.6	55740.6
1030.4	68284.7	68284.7	1030.54	70005.3	70005.3	1030.32	52834.4	52834.4	1029.36	55916.8	55916.8
1030.3	68094	68094	1030.44	70185.3	70185.3	1030.22	52876.3	52876.3	1029.26	55564.5	55564.5
1030.2	68566	68566	1030.34	70056	70056	1030.12	52441.5	52441.5	1029.16	55441.7	55441.7
1030.1	68424.7	68424.7	1030.24	70223.3	70223.3	1030.02	52982.3	52982.3	1029.06	55903.3	55903.3
1030	68155.3	68155.3	1030.14	70140	70140	1029.92	52933.7	52933.7	1028.96	55611	55611
1029.9	68373.3	68373.3	1030.04	70022	70022	1029.82	52748.5	52748.5	1028.86	55252.4	55252.4
1029.8	68407.3	68407.3	1029.94	70149.3	70149.3	1029.72	52983.9	52983.9	1028.76	54871.1	54871.1
1029.7	68534.7	68534.7	1029.84	69818	69818	1029.62	52643.6	52643.6	1028.66	54641.8	54641.8
1029.6	68148.7	68148.7	1029.74	70113.3	70113.3	1029.52	52558	52558	1028.56	55191.9	55191.9
1029.5	68408	68408	1029.64	69562.7	69562.7	1029.42	52195.1	52195.1	1028.46	54683.3	54683.3
1029.4	67941.3	67941.3	1029.54	69535.3	69535.3	1029.32	52217.3	52217.3	1028.36	54960.9	54960.9
1029.3	68057.3	68057.3	1029.44	69726	69726	1029.22	52017.7	52017.7	1028.26	54771.7	54771.7
1029.2	68008.7	68008.7	1029.34	69641.3	69641.3	1029.12	52208.4	52208.4	1028.16	54572	54572
1029.1	68182	68182	1029.24	69620	69620	1029.02	52658.2	52658.2	1028.06	54737.4	54737.4
1029	68288	68288	1029.14	69958.7	69958.7	1028.92	52441.5	52441.5	1027.96	54115.8	54115.8
1028.9	68208	68208	1029.04	69749.3	69749.3	1028.82	52360.1	52360.1	1027.86	54290.3	54290.3
1028.8	67830	67830	1028.94	69536.7	69536.7	1028.72	52633.3	52633.3	1027.76	54090.6	54090.6
1028.7	68163.3	68163.3	1028.84	69635.3	69635.3	1028.62	52336.1	52336.1	1027.66	54272.3	54272.3
1028.6	68335.3	68335.3	1028.74	69718.7	69718.7	1028.52	52279.3	52279.3	1027.56	53948.7	53948.7
1028.5	68157.3	68157.3	1028.64	69507.3	69507.3	1028.42	52172.5	52172.5	1027.46	53963.9	53963.9
1028.4	68042	68042	1028.54	69560	69560	1028.32	52477.7	52477.7	1027.36	54345.2	54345.2
1028.3	68140	68140	1028.44	69471.3	69471.3	1028.22	52157.9	52157.9	1027.26	54028.1	54028.1
1028.2	68299.3	68299.3	1028.34	69149.3	69149.3	1028.12	52239.1	52239.1	1027.16	53994.7	53994.7
1028.1	67858.7	67858.7	1028.24	69591.3	69591.3	1028.02	52299.7	52299.7	1027.06	54090.8	54090.8
1028	68136.7	68136.7	1028.14	69074.7	69074.7	1027.92	52205.9	52205.9	1026.96	53661.9	53661.9
1027.9	68099.3	68099.3	1028.04	68989.3	68989.3	1027.82	52275.1	52275.1	1026.86	53508.9	53508.9
1027.8	68264.7	68264.7	1027.94	69764.7	69764.7	1027.72	52217.8	52217.8	1026.76	53474.4	53474.4
1027.7	68346	68346	1027.84	69290	69290	1027.62	52399.3	52399.3	1026.66	53549.1	53549.1
1027.6	67890	67890	1027.74	69574	69574	1027.52	52147.2	52244.9	1026.56	53953.9	53953.9
1027.5	68178	68178	1027.64	69504.7	69504.7	1027.42	52188.5	52244.8	1026.46	53588.3	53588.3
1027.4	68256	68256	1027.54	69154	69154	1027.32	51967.1	52244.4	1026.36	53958	53958
1027.3	68124.7	68124.7	1027.44	69339.3	69339.3	1027.22	52385	52244.3	1026.26	53700.9	53700.9
1027.2	68278	68278	1027.34	69736.7	69736.7	1027.12	52496.5	52243.9	1026.16	53598	53718.1
1027.1	68110.7	68110.7	1027.24	69808	69808	1027.02	52136.4	52243.8	1026.06	53855.9	53717.9
1027	68093.3	68093.3	1027.14	69534.7	69534.7	1026.92	52401.4	52243.6	1025.96	53706.1	53717.9
1026.9	67861.3	67861.3	1027.04	69659.3	69659.3	1026.82	52191.7	52243.5	1025.86	53751.2	53717.8
1026.8	68239.3	68239.3	1026.94	69606.7	69606.7	1026.72	52074.5	52243.3	1025.76	53891	53717.6
1026.7	68234	68187.1	1026.84	69674.7	69674.7	1026.62	52263.3	52243.3	1025.66	53971	53717.2
1026.6	68088	68187.1	1026.74	69980.7	69980.7	1026.52	52675.1	52242.7	1025.56	53779.1	53717.1
1026.5	68462.7	68187.1	1026.64	69820	69820	1026.42	52634.8	52242.3	1025.46	53562	53716.9
1026.4	68234	68187	1026.54	69370	69616	1026.32	52758.7	52241.6	1025.36	53788.3	53716.8
1026.3	68675.3	68187	1026.44	69658.7	69615.9	1026.22	52814.9	52240.9	1025.26	53858.2	53716.6
1026.2	68238	68187	1026.34	69520.7	69615.8	1026.12	52975.3	52239.9	1025.16	53664.7	53716.5
1026.1	68230	68187	1026.24	69776	69615.7	1026.02	53168.3	52238.8	1025.06	53948.8	53716.2
1026	68553.3	68186.9	1026.14	69803.3	69615.5	1025.92	53418.1	52237.3	1024.96	54237.6	53715.4
1025.9	68533.3	68186.9	1026.04	69849.3	69615.2	1025.82	53516.4	52235.7	1024.86	54393.6	53714.4
1025.8	68735.3	68186.8	1025.94	69957.3	69614.9	1025.72	53726.5	52233.8	1024.76	54237.9	53713.7
1025.7	68636.7	68186.7	1025.84	69722	69614.8	1025.62	54217.3	52231.3	1024.66	54498.3	53712.5
1025.6	68759.3	68186.6	1025.74	69634.7	69614.8	1025.52	54652.3	52228.2	1024.56	54883.3	53710.8
1025.5	68680.7	68186.6	1025.64	69901.3	69614.5	1025.42	54691.3	52225.1	1024.46	55358.6	53708.4
1025.4	69183.3	68186.4	1025.54	70013.3	69614.1	1025.32	55241.3	52221.2	1024.36	55244.6	53706.1
1025.3	68616	68186.4	1025.44	70348	69613.3	1025.22	55582.1	52217	1024.26	55789.9	53703.1
1025.2	68926.7	68186.3	1025.34	70442.7	69612.5	1025.12	56354.5	52211.7	1024.16	56071.9	53699.6
1025.1	68502	68186.2	1025.24	70098.7	69612	1025.02	56711.5	52206.1	1024.06	56884.8	53694.9
1025	69125.3	68186.1	1025.14	70344.7	69611.2	1024.92	57172.9	52199.8	1023.96	57197.9	53689.8
1024.9	69172	68185.9	1025.04	70269.3	69610.6	1024.82	57818.3	52192.6	1023.86	57803.7	53683.8
1024.8	69120.7	68185.8	1024.94	70211.3	69609.9	1024.72	58651.1	52184.5	1023.76	58830.3	53676.2
1024.7	69136	68185.7	1024.84	70734.7	69608.8	1024.62	59966.9	52174.6	1023.66	59733.6	53667.4
1024.6	69008	68185.6	1024.74	70844.7	69607.5	1024.52	60750.2	52163.7	1023.56	60967	53656.7
1024.5	69242.7	68185.4	1024.64	70908	69606.2	1024.42	61791.5	52151.6	1023.46	62451.9	53643.8
1024.4	69873.3	68185.2	1024.54	71046	69604.8	1024.32	62737.5	52138.1	1023.36	64078.1	53628.5
1024.3	69753.3	68185	1024.44	71514	69602.8	1024.22	64208.1	52122.9	1023.26	65775.4	53610.7
1024.2	70133.3	68184.7	1024.34	71600	69600.8	1024.12	65403.8	52106	1023.16	67814.7	53589.9
1024.1	70192.7	68184.4	1024.24	71894.7	69598.4	1024.02	66756	52087.5	1023.06	71003.3	53564.4
1024	70122	68184.1	1024.14	71830	69596.2	1023.92	67756.7	52067.6	1022.96	73968.7	53534.5
1023.9	71098.7	68183.7	1024.04	72260.7	69593.4	1023.82	68702.7	52046.6	1022.86	77632.7	53499.2
1023.8	71264.7	68183.3	1023.94	72688.7	69590.3	1023.72	70212.7	52023.6	1022.76	82041.3	53457.4
1023.7	71428	68182.8	1023.84	73342.7	69586.5	1023.62	71786.7	51998.5	1022.66	87325.3	53407.8
1023.6	71736.7	68182.3	1023.74	73845.3	69582.1	1023.52	73389.3	51971.5	1022.56	93376.7	53349.2
1023.5	72043.3	68181.8	1023.64	74794	69576.8	1023.42	75204.7	51942	1022.46	100921	53279.5
1023.4	72917.3	68181.1	1023.54	75390	69570.9	1023.32	76666	51910.7	1022.36	109383	53197.3
1023.3	73365.3	68180.4	1023.44	76212	69564.1	1023.22	78084	51877.6	1022.26	118699	53101.4
1023.2	73704.7	68179.6	1023.34	76867.3	69556.7	1023.12	80284	51841.6	1022.16	129450	52989.5
1023.1	74230	68178.7	1023.24	78070.7	69548	1023.02	82368	51802.9	1022.06	140939	52860.7
1023	75313.3	68177.7	1023.14	79754.7	69537.6	1022.92	84268.7	51761.8	1021.96	153843	52712.8
1022.9	76632	68176.5	1023.04	81256.7	69525.7	1022.82	86307.3	51718.1	1021.86	166517	52546.1
1022.8	77366.7	68175.2	1022.94	83366	69511.6	1022.72	88654.7	51671.3	1021.76	180027	52359.3
1022.7	78477.3	68173.7	1022.84	84898	69495.9	1022.62	90943.3	51621.6	1021.66	193631	52152.4
1022.6	79271.3	68172.2	1022.74	88165.3	69476.9	1022.52	94131.3	51567.7	1021.56	205040	51928.4
1022.5	80702	68170.4	1022.64	91038	69455	1022.42	96904	51510.3	1021.46	216001	51688
1022.4	82996.7	68168.3	1022.54	94232	69429.7	1022.32	99620	51449.4	1021.36	224183	51435.4
1022.3	83807.3	68166.1	1022.44	97268.7	69401.4	1022.22	102854	51384.3	1021.26	230635	51172.8
1022.2	85782.7	68163.6	1022.34	101454	69368.7	1022.12	106255	51314.8	1021.16	234169	50904.8
1022.1	87319.3	68160.9	1022.24	105528	69331.9	1022.02	109776	51240.7	1021.06	234139	50636.3
1022	89248	68157.9	1022.14	109502	69291	1021.92	112803	51162.8	1020.96	232599	50369.8
1021.9	90453.3	68154.7	1022.04	113534	69245.9	1021.82	115463	51081.3	1020.86	228549	50108.8
1021.8	91828.7	68151.4	1021.94	117764	69196.5	1021.72	118391	50996.1	1020.76	222789	49855.8
1021.7	92920	68147.9	1021.84	120777	69144	1021.62	120682	50907.8	1020.66	215826	49612.7
1021.6	93976	68144.2	1021.74	123800	69088.3	1021.52	122185	50817.6	1020.56	208918	49379.3
1021.5	94309.3	68140.5	1021.64	126166	69030.1	1021.42	122761	50726.5	1020.46	201574	49156.3
1021.4	94934	68136.7	1021.54	127954	68970.1	1021.32	123065	50634.8	1020.36	195446	48942
1021.3	94688	68133	1021.44	128067	68909.9	1021.22	122283	50544.1	1020.26	187659	48738.8
1021.2	93724.7	68129.3	1021.34	128279	68849.5	1021.12	120295	50455.8	1020.16	180133	48546.4
1021.1	92921.3	68125.8	1021.24	126870	68790.4	1021.02	117775	50370.5	1020.06	172336	48365
1021	91610.7	68122.5	1021.14	125539	68732.6	1020.92	114628	50289.1	1019.96	164112	48195.5
1020.9	89956	68119.4	1021.04	122010	68678.3	1020.82	110415	50213	1019.86	155249	48038.6
1020.8	88352	68116.5	1020.94	119135	68626.9	1020.72	105275	50143.3	1019.76	145271	47896.2
1020.7	86527.3	68113.9	1020.84	115260	68579.4	1020.62	100038	50080.1	1019.66	135131	47768.4
1020.6	84684.7	68111.6	1020.74	111287	68535.9	1020.52	94966	50023.2	1019.56	124713	47655.7
1020.5	82639.3	68109.5	1020.64	106812	68496.9	1020.42	89380.7	49973.4	1019.46	114737	47557.4
1020.4	81086.7	68107.7	1020.54	103414	68461.4	1020.32	84670.7	49929.4	1019.36	105457	47472.6
1020.3	79154	68106.1	1020.44	98622	68430.6	1020.22	79592.7	49891.9	1019.26	96014	47401.5
1020.2	77761.3	68104.7	1020.34	94756.7	68403.8	1020.12	75032	49860	1019.16	88722.7	47341
1020.1	76097.3	68103.6	1020.24	91370.7	68380.4	1020.02	70906	49833.4	1019.06	82048	47290.1
1020	74709.3	68102.7	1020.14	87830	68360.6	1019.92	67557.3	49810.9	1018.96	75934.7	47248.1
1019.9	74078.7	68101.8	1020.04	85018	68343.7	1019.82	64995.9	49791.7	1018.86	71517.3	47212.6
1019.8	72724.7	68101.2	1019.94	82299.3	68329.5	1019.72	62340.2	49775.8	1018.76	67542.7	47182.8
1019.7	71966.7	68100.6	1019.84	80351.3	68317.2	1019.62	60192.8	49762.6	1018.66	64399.5	47157.6
1019.6	71172.7	68100.2	1019.74	78180	68307.2	1019.52	58801.7	49751.2	1018.56	61900.4	47136
1019.5	70998.7	68099.8	1019.64	76360	68299	1019.42	57604.3	49741.2	1018.46	59856.5	47117.4
1019.4	70307.3	68099.5	1019.54	75270	68291.9	1019.32	55841.3	49733.5	1018.36	58103.9	47101.3
1019.3	69618	68099.3	1019.44	74134	68285.9	1019.22	55197.7	49726.6	1018.26	56540.7	47087.4
1019.2	69422.7	68099.1	1019.34	73230.7	68280.9	1019.12	54411.5	49720.6	1018.16	55248.5	47075.5
1019.1	69456.7	68098.9	1019.24	72474.7	68276.6	1019.02	53823.9	49715.4	1018.06	54396.9	47064.8
1019	69380.7	68098.7	1019.14	71759.3	68273.1	1018.92	53279.8	49710.9	1017.96	53475	47055.4
1018.9	69556	68098.5	1019.04	71638.7	68269.6	1018.82	52791	49707	1017.86	52635.9	47047.2
1018.8	69026.7	68098.4	1018.94	70930	68266.9	1018.72	52126.8	49704	1017.76	51848.7	47040.2
1018.7	68858	68098.3	1018.84	70716.7	68264.4	1018.62	51945.3	49701.1	1017.66	51270.4	47034
1018.6	68961.3	68098.1	1018.74	70498.7	68262.1	1018.52	51566.8	49698.8	1017.56	51292.3	47027.7
1018.5	68604	68098.1	1018.64	69854	68260.5	1018.42	51347.1	49696.7	1017.46	50238	47023
1018.4	68428	68098	1018.54	69587.3	68259.2	1018.32	50767.7	49695.3	1017.36	50166	47018.4
1018.3	68384.7	68098	1018.44	69250.7	68258.2	1018.22	50834.9	49693.9	1017.26	49588.5	47014.7
1018.2	68388.7	68097.9	1018.34	69509.3	68256.9	1018.12	50548.7	49692.8	1017.16	49654.3	47010.8
1018.1	68384.7	68097.9	1018.24	69263.3	68255.9	1018.02	50386.3	49691.9	1017.06	49364.2	47007.3
1018	68508.7	68097.8	1018.14	69256.7	68254.8	1017.92	50045.9	49691.5	1016.96	49217.8	47004.1
1017.9	68138	68097.8	1018.04	68878.7	68254.2	1017.82	49935	49691.2	1016.86	48735.9	47001.6
1017.8	67856	68097.8	1017.94	68868.7	68253.6	1017.72	50138.1	49690.6	1016.76	48414.5	46999.5
1017.7	68190	68097.8	1017.84	68768	68253.1	1017.62	49843.7	49690.4	1016.66	48307.3	46997.6
1017.6	67655.3	68097.7	1017.74	68433.3	68252.9	1017.52	50121.8	49689.8	1016.56	48102.9	46996
1017.5	68148	68097.7	1017.64	68833.3	68252.3	1017.42	49955.7	49689.5	1016.46	47738.9	46994.9
1017.4	68554.7	68097.6	1017.54	68604	68251.9	1017.32	50058.3	49689	1016.36	47674.5	46993.9
1017.3	68358	68097.6	1017.44	68598.7	68251.6	1017.22	49701.5	49689	1016.26	47709.2	46992.8
1017.2	68242.7	68097.6	1017.34	68424.7	68251.4	1017.12	49953.7	49688.7	1016.16	47586	46992
1017.1	68192.7	68097.6	1017.24	68682.7	68251	1017.02	49631.5	49688.6	1016.06	47515.7	46991.2
1017	67971.3	68097.6	1017.14	68222	68250.9	1016.92	49480.7	49480.7	1015.96	47407.2	46990.6
1016.9	68128.7	68128.7	1017.04	68213.3	68250.9	1016.82	49737.6	49737.6	1015.86	47677.6	46989.6
1016.8	68496	68496	1016.94	68317.3	68317.3	1016.72	49294.5	49294.5	1015.76	47294.9	46989.1
1016.7	68202.7	68202.7	1016.84	68484	68484	1016.62	49042.9	49042.9	1015.66	47316.3	46988.6
1016.6	68023.3	68023.3	1016.74	68149.3	68149.3	1016.52	49117.8	49117.8	1015.56	47006.5	46988.6
1016.5	68230.7	68230.7	1016.64	68233.3	68233.3	1016.42	49191.9	49191.9	1015.46	47087.9	46988.5
1016.4	67997.3	67997.3	1016.54	68122	68122	1016.32	49626.4	49626.4	1015.36	46811.6	46988.2
1016.3	68371.3	68371.3	1016.44	68199.3	68199.3	1016.22	49420.7	49420.7	1015.26	47082.9	46988.1
1016.2	68518.7	68518.7	1016.34	67878	67878	1016.12	49318	49318	1015.16	47056.8	46988
1016.1	68211.3	68211.3	1016.24	68210	68210	1016.02	48951.4	48951.4	1015.06	46824.3	46824.3
1016	67750	67750	1016.14	67952.7	67952.7	1015.92	49131.7	49131.7	1014.96	47031.7	47031.7
1015.9	68032.7	68032.7	1016.04	68551.3	68551.3	1015.82	49116.9	49116.9	1014.86	46840.5	46840.5
1015.8	67801.3	67801.3	1015.94	68149.3	68149.3	1015.72	48958.7	48958.7	1014.76	46796.3	46796.3
1015.7	68338	68338	1015.84	68160.7	68160.7	1015.62	49444.9	49444.9	1014.66	46644.7	46644.7
1015.6	68313.3	68313.3	1015.74	67997.3	67997.3	1015.52	49072.7	49072.7	1014.56	46892.1	46892.1
1015.5	68292.7	68292.7	1015.64	67965.3	67965.3	1015.42	49103.7	49103.7	1014.46	46084.7	46084.7
1015.4	67911.3	67911.3	1015.54	68294.7	68294.7	1015.32	49246.9	49246.9	1014.36	46495.7	46495.7

## Sheet: Figure 3a
CuO		CuO90ZnO10		CuO70ZnO30		CuO50ZnO50		ZnO
EIR vs RHE (V)	j (mA/cm2)	EIR vs RHE (V)	j (mA/cm2)	EIR vs RHE (V)	j (mA/cm2)	EIR vs RHE (V)	j (mA/cm2)	EIR vs RHE (V)	j (mA/cm2)
-1.36354	-0.000278193	-1.36324	-0.000269825	-1.36385	-0.000361132	-1.36415	-0.000213068	-1.36354	-0.000528096
-1.36049	-0.00026714	-1.36141	-0.000221507	-1.3611	-0.000334313	-1.3611	-0.000192912	-1.3611	-0.000466583
-1.35897	-0.000255803	-1.35866	-0.000205854	-1.35866	-0.000322442	-1.35927	-0.000180681	-1.35866	-0.000419757
-1.35592	-0.000241674	-1.35592	-0.000197248	-1.35653	-0.000314616	-1.35592	-0.000173986	-1.35653	-0.000385991
-1.35347	-0.000218885	-1.35378	-0.000191309	-1.35317	-0.00030811	-1.35408	-0.000169499	-1.35378	-0.000355415
-1.35103	-0.00018607	-1.35134	-0.000186779	-1.35134	-0.00030301	-1.35073	-0.000165953	-1.35134	-0.000327066
-1.3489	-0.000153339	-1.3489	-0.000182853	-1.3489	-0.000298789	-1.3489	-0.000162985	-1.3489	-0.000301606
-1.34676	-0.000136362	-1.34645	-0.000179632	-1.34615	-0.00029492	-1.34676	-0.00016038	-1.34615	-0.000279216
-1.34432	-0.000126848	-1.34462	-0.000177468	-1.34371	-0.000291403	-1.34371	-0.000158064	-1.34401	-0.000259113
-1.34127	-0.00012115	-1.34188	-0.000175203	-1.34157	-0.000288237	-1.34157	-0.000155929	-1.34218	-0.000241538
-1.33883	-0.000118416	-1.33913	-0.000173139	-1.33883	-0.000285248	-1.33944	-0.000153939	-1.33944	-0.00022649
-1.33699	-0.000115824	-1.33669	-0.000171126	-1.33669	-0.000282434	-1.33669	-0.000152057	-1.33669	-0.000213369
-1.33425	-0.000114	-1.33425	-0.000169113	-1.33486	-0.000279708	-1.33455	-0.000150284	-1.33425	-0.000201873
-1.3315	-0.000112491	-1.3315	-0.0001672	-1.3315	-0.000277246	-1.33211	-0.000148619	-1.33181	-0.000191521
-1.32967	-0.000110895	-1.32998	-0.000166344	-1.32936	-0.000274784	-1.32967	-0.000147027	-1.32967	-0.000182191
-1.32692	-0.000109842	-1.32692	-0.000164935	-1.32631	-0.000272498	-1.32723	-0.000145543	-1.32692	-0.000173765
-1.32387	-0.000109044	-1.32448	-0.000163526	-1.32448	-0.000270299	-1.32448	-0.000144132	-1.32448	-0.00016588
-1.32235	-0.000108389	-1.32204	-0.000161966	-1.32204	-0.000268101	-1.32174	-0.000142757	-1.32174	-0.000158296
-1.31929	-0.000107335	-1.3196	-0.000160556	-1.3196	-0.000266079	-1.3199	-0.00014149	-1.31899	-0.000151194
-1.31716	-0.000106281	-1.31716	-0.000159751	-1.31746	-0.000264056	-1.31685	-0.00014026	-1.31685	-0.000144453
-1.31472	-0.000105369	-1.31472	-0.000158593	-1.31502	-0.000262122	-1.31472	-0.000139066	-1.31472	-0.000138254
-1.31227	-0.000104657	-1.31166	-0.000157486	-1.31258	-0.000260187	-1.31227	-0.000137872	-1.31258	-0.000132415
-1.30983	-0.00010403	-1.30953	-0.000156178	-1.30953	-0.000258429	-1.30983	-0.000136714	-1.30953	-0.000126818
-1.3077	-0.000103119	-1.3077	-0.000154919	-1.30739	-0.00025667	-1.30739	-0.000135592	-1.30739	-0.000121581
-1.30526	-0.000102692	-1.30495	-0.000154215	-1.30495	-0.000254824	-1.30495	-0.000134434	-1.30587	-0.000116525
-1.30251	-0.000101922	-1.30281	-0.000153258	-1.30251	-0.000253065	-1.3019	-0.000133312	-1.30281	-0.000111831
-1.29976	-0.000101267	-1.30037	-0.000152252	-1.30007	-0.000251394	-1.30037	-0.000132227	-1.30007	-0.000107557
-1.29793	-0.000100982	-1.29793	-0.000151144	-1.29824	-0.000249811	-1.29763	-0.000131141	-1.29793	-0.000103645
-1.29488	-0.000100327	-1.29488	-0.000149987	-1.29488	-0.000248229	-1.29488	-0.000130055	-1.29549	-0.000100034
-1.29274	-9.96436e-05	-1.29274	-0.000148729	-1.29274	-0.000246558	-1.29244	-0.00012897	-1.29274	-9.67595e-05
-1.2903	-9.88744e-05	-1.2903	-0.000148376	-1.2903	-0.000244975	-1.2903	-0.000127884	-1.29061	-9.37681e-05
-1.28817	-9.86466e-05	-1.28756	-0.00014747	-1.28786	-0.000243393	-1.28786	-0.000126799	-1.28817	-9.09934e-05
-1.28542	-9.79914e-05	-1.28542	-0.000146514	-1.28572	-0.000241898	-1.28542	-0.000125713	-1.28572	-8.84294e-05
-1.28267	-9.75356e-05	-1.28267	-0.000145356	-1.28328	-0.000240403	-1.28267	-0.000124664	-1.28298	-8.607e-05
-1.28023	-9.71368e-05	-1.28054	-0.0001444	-1.28084	-0.000238908	-1.28054	-0.000123614	-1.28054	-8.38791e-05
-1.2781	-9.63107e-05	-1.2781	-0.000143846	-1.27779	-0.000237501	-1.2781	-0.000122529	-1.27779	-8.18748e-05
-1.27565	-9.59689e-05	-1.27565	-0.000142991	-1.27565	-0.000235918	-1.27565	-0.000121479	-1.27565	-7.99608e-05
-1.27321	-9.58265e-05	-1.27321	-0.000142185	-1.27382	-0.000234512	-1.27291	-0.00012043	-1.27291	-7.82033e-05
-1.27077	-9.49149e-05	-1.27047	-0.000141129	-1.27077	-0.000233017	-1.27016	-0.00011938	-1.27077	-7.65361e-05
-1.26772	-9.42597e-05	-1.26863	-0.000140122	-1.26863	-0.00023161	-1.26802	-0.000118331	-1.26802	-7.49711e-05
-1.26589	-9.38324e-05	-1.26558	-0.000139568	-1.26589	-0.000230203	-1.26558	-0.000117318	-1.26589	-7.34724e-05
-1.26314	-9.32627e-05	-1.26345	-0.000138763	-1.26345	-0.000228796	-1.26345	-0.000116268	-1.26375	-7.2064e-05
-1.2607	-9.32342e-05	-1.2607	-0.000137958	-1.26131	-0.000227389	-1.26101	-0.000115255	-1.26131	-7.07399e-05
-1.25856	-9.21233e-05	-1.25856	-0.000137152	-1.25826	-0.00022607	-1.25887	-0.000114206	-1.25856	-6.94879e-05
-1.25582	-9.19239e-05	-1.25612	-0.000136095	-1.25551	-0.000224575	-1.25582	-0.000113192	-1.25582	-6.82481e-05
-1.25338	-9.13257e-05	-1.25307	-0.000135139	-1.25338	-0.000223256	-1.25368	-0.000112179	-1.25399	-6.70924e-05
-1.25063	-9.09839e-05	-1.25124	-0.000134636	-1.25154	-0.000221849	-1.25093	-0.000111202	-1.25124	-6.59729e-05
-1.2491	-9.04711e-05	-1.2488	-0.000133881	-1.2491	-0.000220531	-1.2491	-0.000110189	-1.24849	-6.48895e-05
-1.24636	-9.01008e-05	-1.24636	-0.000133076	-1.24605	-0.000219124	-1.24636	-0.000109212	-1.24666	-6.38422e-05
-1.24453	-8.9702e-05	-1.24422	-0.00013227	-1.24361	-0.000217805	-1.24422	-0.000108235	-1.24392	-6.28431e-05
-1.24147	-8.93886e-05	-1.24117	-0.000131264	-1.24117	-0.000216398	-1.24147	-0.000107258	-1.24086	-6.185e-05
-1.23934	-8.87904e-05	-1.23903	-0.000130358	-1.23903	-0.000215079	-1.23903	-0.000106281	-1.23903	-6.09171e-05
-1.23659	-8.78219e-05	-1.23629	-0.000129905	-1.2372	-0.00021376	-1.2369	-0.000105304	-1.23629	-5.99781e-05
-1.23446	-8.77934e-05	-1.23446	-0.000129099	-1.23446	-0.000212441	-1.23415	-0.000104363	-1.23384	-5.90873e-05
-1.23171	-8.74516e-05	-1.23201	-0.000128344	-1.2314	-0.000211122	-1.23171	-0.000103422	-1.2314	-5.82266e-05
-1.22927	-8.69674e-05	-1.22988	-0.000127589	-1.22896	-0.000209803	-1.23018	-0.000102445	-1.22927	-5.73479e-05
-1.22591	-8.64546e-05	-1.22683	-0.000126633	-1.22652	-0.000208396	-1.22713	-0.00010154	-1.22683	-5.65112e-05
-1.22438	-8.61982e-05	-1.22469	-0.000125727	-1.22408	-0.000207165	-1.22438	-0.000100599	-1.22469	-5.56806e-05
-1.22194	-8.58849e-05	-1.22194	-0.000125224	-1.22133	-0.000205758	-1.22194	-9.96585e-05	-1.22194	-5.48922e-05
-1.2195	-8.57425e-05	-1.2192	-0.000124469	-1.2195	-0.000204527	-1.21981	-9.87538e-05	-1.2192	-5.41097e-05
-1.21737	-8.44321e-05	-1.21706	-0.000123714	-1.21706	-0.00020312	-1.21767	-9.7813e-05	-1.21767	-5.33453e-05
-1.21431	-8.42042e-05	-1.21492	-0.000122959	-1.21462	-0.000201801	-1.21523	-9.69083e-05	-1.21462	-5.25869e-05
-1.21157	-8.3549e-05	-1.21218	-0.000122154	-1.21218	-0.000200482	-1.21248	-9.60036e-05	-1.21248	-5.18406e-05
-1.20974	-8.34636e-05	-1.21004	-0.000121248	-1.20943	-0.000199163	-1.20943	-9.51351e-05	-1.21004	-5.11244e-05
-1.2076	-8.32072e-05	-1.2079	-0.000120392	-1.2076	-0.000197932	-1.20729	-9.42305e-05	-1.20729	-5.04262e-05
-1.20485	-8.24381e-05	-1.20455	-0.000119889	-1.20455	-0.000196701	-1.20455	-9.3362e-05	-1.20485	-4.9746e-05
-1.20241	-8.20963e-05	-1.20211	-0.000119184	-1.20241	-0.000195382	-1.20241	-9.24573e-05	-1.20241	-4.90539e-05
-1.19967	-8.20393e-05	-1.19997	-0.000118429	-1.19967	-0.000194063	-1.20028	-9.15888e-05	-1.19967	-4.83858e-05
-1.19722	-8.13271e-05	-1.19753	-0.000117674	-1.19753	-0.00019292	-1.19722	-9.07203e-05	-1.19753	-4.77417e-05
-1.19509	-8.07859e-05	-1.19509	-0.000116819	-1.19509	-0.000191513	-1.19509	-8.98519e-05	-1.19509	-4.70917e-05
-1.19295	-8.03017e-05	-1.19265	-0.000115963	-1.19234	-0.000190282	-1.19326	-8.90196e-05	-1.19265	-4.64356e-05
-1.19051	-7.97889e-05	-1.1899	-0.000115409	-1.18959	-0.000188963	-1.1899	-8.81511e-05	-1.1899	-4.58157e-05
-1.18776	-7.92762e-05	-1.18807	-0.000114755	-1.18776	-0.000187732	-1.18776	-8.73188e-05	-1.18807	-4.52018e-05
-1.18502	-7.89343e-05	-1.18532	-0.00011405	-1.18502	-0.000186501	-1.18563	-8.64865e-05	-1.18532	-4.46059e-05
-1.18258	-7.85925e-05	-1.18258	-0.000113295	-1.18258	-0.00018527	-1.18319	-8.56542e-05	-1.18319	-4.3998e-05
-1.18074	-7.8621e-05	-1.18044	-0.000112591	-1.18013	-0.000184039	-1.18074	-8.48219e-05	-1.18044	-4.34202e-05
-1.17769	-7.79088e-05	-1.1783	-0.000111735	-1.17739	-0.000182808	-1.1783	-8.39896e-05	-1.178	-4.28364e-05
-1.17525	-7.77379e-05	-1.17525	-0.00011088	-1.17556	-0.000181577	-1.17556	-8.31573e-05	-1.17586	-4.22826e-05
-1.17342	-7.70258e-05	-1.17281	-0.000110376	-1.17373	-0.000180346	-1.17281	-8.23612e-05	-1.17311	-4.17168e-05
-1.17037	-7.63706e-05	-1.17037	-0.000109672	-1.17067	-0.000179115	-1.17067	-8.15289e-05	-1.17098	-4.11751e-05
-1.16793	-7.6627e-05	-1.16823	-0.000108917	-1.16793	-0.000177884	-1.16823	-8.07328e-05	-1.16823	-4.06274e-05
-1.1661	-7.63421e-05	-1.16579	-0.000108212	-1.16579	-0.000176653	-1.16549	-7.99367e-05	-1.16579	-4.01038e-05
-1.16335	-7.56015e-05	-1.16304	-0.000107507	-1.16335	-0.000175422	-1.16304	-7.91406e-05	-1.16365	-3.95922e-05
-1.1606	-7.53451e-05	-1.16091	-0.000106652	-1.16152	-0.000174191	-1.1606	-7.83083e-05	-1.16121	-3.90625e-05
-1.15847	-7.46899e-05	-1.15847	-0.000105846	-1.15877	-0.000173048	-1.15816	-7.75483e-05	-1.15877	-3.85569e-05
-1.15633	-7.45475e-05	-1.15664	-0.000105142	-1.15664	-0.000171729	-1.15602	-7.67522e-05	-1.15602	-3.80814e-05
-1.15328	-7.40633e-05	-1.15328	-0.000104588	-1.15389	-0.000170586	-1.15328	-7.59561e-05	-1.15328	-3.7618e-05
-1.15114	-7.29808e-05	-1.15114	-0.000103883	-1.15053	-0.000169443	-1.15145	-7.516e-05	-1.15145	-3.71365e-05
-1.1484	-7.29523e-05	-1.14809	-0.000103179	-1.1484	-0.000168388	-1.1487	-7.44001e-05	-1.1487	-3.6667e-05
-1.14595	-7.27244e-05	-1.14656	-0.000102474	-1.14656	-0.000166981	-1.14595	-7.36402e-05	-1.14595	-3.61855e-05
-1.14351	-7.18129e-05	-1.14382	-0.00010177	-1.14382	-0.000165838	-1.14412	-7.28802e-05	-1.14382	-3.57401e-05
-1.14107	-7.12432e-05	-1.14077	-0.000100914	-1.14168	-0.000164607	-1.14107	-7.21203e-05	-1.14138	-3.53007e-05
-1.13955	-7.10153e-05	-1.13894	-0.000100109	-1.13894	-0.000163463	-1.13894	-7.13604e-05	-1.13863	-3.48794e-05
-1.1368	-7.08159e-05	-1.13649	-9.96053e-05	-1.1368	-0.000162232	-1.13649	-7.06005e-05	-1.13649	-3.44521e-05
-1.13405	-7.05025e-05	-1.13405	-9.89007e-05	-1.13436	-0.000161089	-1.13405	-6.98406e-05	-1.13375	-3.40187e-05
-1.13161	-7.03031e-05	-1.13131	-9.81961e-05	-1.13131	-0.000159858	-1.13131	-6.91168e-05	-1.13161	-3.36094e-05
-1.12917	-6.96195e-05	-1.12947	-9.74914e-05	-1.12886	-0.000158715	-1.12917	-6.83569e-05	-1.12947	-3.32182e-05
-1.12703	-6.93631e-05	-1.12703	-9.68371e-05	-1.12612	-0.000157572	-1.12642	-6.7597e-05	-1.12673	-3.28149e-05
-1.12398	-6.87934e-05	-1.12429	-9.60822e-05	-1.12398	-0.000156341	-1.12429	-6.68732e-05	-1.12429	-3.24297e-05
-1.12215	-6.8594e-05	-1.12123	-9.52769e-05	-1.12185	-0.000155198	-1.12215	-6.61495e-05	-1.12185	-3.20445e-05
-1.1191	-6.82806e-05	-1.1191	-9.44716e-05	-1.1191	-0.000154055	-1.1191	-6.54258e-05	-1.11879	-3.16533e-05
-1.11635	-6.7483e-05	-1.11696	-9.39682e-05	-1.11727	-0.000152912	-1.11666	-6.4702e-05	-1.11666	-3.12741e-05
-1.11422	-6.75685e-05	-1.11422	-9.33139e-05	-1.11422	-0.000151769	-1.11452	-6.39783e-05	-1.11452	-3.0925e-05
-1.11177	-6.7483e-05	-1.11208	-9.26093e-05	-1.11238	-0.000150626	-1.11208	-6.32546e-05	-1.11208	-3.05699e-05
-1.10903	-6.66569e-05	-1.10964	-9.19047e-05	-1.10933	-0.000149482	-1.10994	-6.2567e-05	-1.10964	-3.02087e-05
-1.10689	-6.57169e-05	-1.1072	-9.12e-05	-1.1072	-0.000148339	-1.10689	-6.18433e-05	-1.10689	-2.98717e-05
-1.10476	-6.56599e-05	-1.10476	-9.05457e-05	-1.10445	-0.000147196	-1.10476	-6.11195e-05	-1.10506	-2.95407e-05
-1.10292	-6.54605e-05	-1.10262	-8.98411e-05	-1.10262	-0.000146053	-1.10231	-6.0432e-05	-1.10201	-2.91976e-05
-1.09957	-6.51757e-05	-1.09957	-8.90861e-05	-1.10018	-0.00014491	-1.10018	-5.97444e-05	-1.09987	-2.88605e-05
-1.09743	-6.4435e-05	-1.09743	-8.82808e-05	-1.09743	-0.000143855	-1.09713	-5.90967e-05	-1.09713	-2.85475e-05
-1.09468	-6.43781e-05	-1.09468	-8.78278e-05	-1.09529	-0.000142791	-1.09468	-5.84526e-05	-1.09499	-2.82406e-05
-1.09224	-6.4492e-05	-1.09224	-8.71232e-05	-1.09255	-0.000141665	-1.09163	-5.77831e-05	-1.09255	-2.79336e-05
-1.09011	-6.3552e-05	-1.09011	-8.64186e-05	-1.09011	-0.00014054	-1.0898	-5.711e-05	-1.09041	-2.76327e-05
-1.08767	-6.27828e-05	-1.08797	-8.57643e-05	-1.08767	-0.000139388	-1.08797	-5.64333e-05	-1.08706	-2.73377e-05
-1.08522	-6.2441e-05	-1.08522	-8.50596e-05	-1.08522	-0.000138324	-1.08522	-5.57603e-05	-1.08461	-2.70428e-05
-1.08278	-6.18428e-05	-1.08309	-8.44053e-05	-1.08248	-0.000137198	-1.08309	-5.50872e-05	-1.08248	-2.67539e-05
-1.08034	-6.1558e-05	-1.08065	-8.37007e-05	-1.08034	-0.000136152	-1.08034	-5.4425e-05	-1.08034	-2.6477e-05
-1.0779	-6.07604e-05	-1.0779	-8.29961e-05	-1.0779	-0.000135027	-1.07821	-5.37808e-05	-1.07821	-2.62002e-05
-1.07546	-6.04755e-05	-1.07576	-8.22763e-05	-1.07515	-0.000133971	-1.07576	-5.31222e-05	-1.07607	-2.59414e-05
-1.07393	-6.0504e-05	-1.07302	-8.1471e-05	-1.07332	-0.00013289	-1.07271	-5.24745e-05	-1.07271	-2.56826e-05
-1.07088	-6.00767e-05	-1.07088	-8.10835e-05	-1.07058	-0.000131791	-1.06997	-5.18195e-05	-1.07058	-2.54177e-05
-1.06813	-5.99627e-05	-1.06813	-8.04191e-05	-1.06813	-0.000130683	-1.06844	-5.11718e-05	-1.06844	-2.51589e-05
-1.06569	-5.89942e-05	-1.066	-7.97396e-05	-1.06569	-0.000129768	-1.06569	-5.05204e-05	-1.06569	-2.49001e-05
-1.06264	-5.86239e-05	-1.06325	-7.90652e-05	-1.06325	-0.000128546	-1.06264	-4.98871e-05	-1.06356	-2.46593e-05
-1.0605	-5.78833e-05	-1.06112	-7.84059e-05	-1.06081	-0.000127517	-1.06081	-4.92647e-05	-1.0605	-2.44126e-05
-1.05776	-5.71996e-05	-1.05806	-7.77264e-05	-1.05837	-0.000126453	-1.05806	-4.8617e-05	-1.05806	-2.41778e-05
-1.05562	-5.72566e-05	-1.05562	-7.70771e-05	-1.05593	-0.000125363	-1.05623	-4.79946e-05	-1.05562	-2.39431e-05
-1.05349	-5.70857e-05	-1.05318	-7.64228e-05	-1.05379	-0.000124325	-1.05379	-4.73685e-05	-1.05379	-2.37084e-05
-1.05104	-5.66299e-05	-1.05104	-7.56678e-05	-1.05104	-0.000123279	-1.05074	-4.6757e-05	-1.05135	-2.34736e-05
-1.0486	-5.62311e-05	-1.04891	-7.49431e-05	-1.0486	-0.00012225	-1.04921	-4.61418e-05	-1.0486	-2.32569e-05
-1.04677	-5.60032e-05	-1.04586	-7.44649e-05	-1.04616	-0.000121186	-1.04616	-4.55266e-05	-1.04616	-2.30282e-05
-1.04403	-5.58323e-05	-1.04372	-7.38106e-05	-1.04372	-0.000120166	-1.04342	-4.49187e-05	-1.04342	-2.28176e-05
-1.04128	-5.58608e-05	-1.04128	-7.31513e-05	-1.04128	-0.000119111	-1.04097	-4.43144e-05	-1.04128	-2.26069e-05
-1.03884	-5.5348e-05	-1.03884	-7.25121e-05	-1.03884	-0.000118012	-1.03884	-4.37318e-05	-1.03884	-2.23962e-05
-1.0364	-5.42941e-05	-1.0364	-7.18527e-05	-1.0364	-0.000117089	-1.0364	-4.31166e-05	-1.0367	-2.21916e-05
-1.03395	-5.36674e-05	-1.03365	-7.12135e-05	-1.03456	-0.000115963	-1.03426	-4.25231e-05	-1.03395	-2.19809e-05
-1.03182	-5.37813e-05	-1.03151	-7.05693e-05	-1.03121	-0.000114926	-1.03151	-4.19297e-05	-1.03182	-2.17883e-05
-1.02877	-5.29837e-05	-1.02877	-6.99301e-05	-1.02938	-0.000113932	-1.02907	-4.13434e-05	-1.02907	-2.15897e-05
-1.02663	-5.26989e-05	-1.02663	-6.92909e-05	-1.02663	-0.000112894	-1.02694	-4.07572e-05	-1.02663	-2.13971e-05
-1.02419	-5.23001e-05	-1.02419	-6.86215e-05	-1.02419	-0.000111883	-1.02388	-4.01746e-05	-1.02449	-2.12105e-05
-1.02175	-5.23001e-05	-1.02175	-6.79269e-05	-1.02175	-0.00011089	-1.02114	-3.95992e-05	-1.02175	-2.10179e-05
-1.01931	-5.15879e-05	-1.019	-6.72374e-05	-1.01931	-0.000109887	-1.019	-3.90311e-05	-1.019	-2.08313e-05
-1.01656	-5.10752e-05	-1.01656	-6.67794e-05	-1.01656	-0.000108902	-1.01686	-3.8463e-05	-1.01717	-2.06508e-05
-1.01412	-5.15024e-05	-1.01473	-6.61452e-05	-1.01503	-0.000107874	-1.01412	-3.79021e-05	-1.01442	-2.04702e-05
-1.01229	-5.05339e-05	-1.01229	-6.5506e-05	-1.01168	-0.000106854	-1.01168	-3.73448e-05	-1.01198	-2.02836e-05
-1.01015	-5.02206e-05	-1.00985	-6.48819e-05	-1.00954	-0.000105886	-1.00924	-3.67839e-05	-1.00954	-2.01151e-05
-1.00649	-5.03915e-05	-1.0071	-6.42477e-05	-1.00679	-0.00010484	-1.0071	-3.6223e-05	-1.0071	-1.99526e-05
-1.00527	-4.97078e-05	-1.00466	-6.36236e-05	-1.00466	-0.000103864	-1.00466	-3.56838e-05	-1.00466	-1.9772e-05
-1.00283	-4.89957e-05	-1.00222	-6.30045e-05	-1.00191	-0.000102914	-1.00222	-3.51374e-05	-1.00252	-1.96035e-05
-1.00008	-4.91951e-05	-0.99977	-6.23804e-05	-0.99916	-0.000101947	-0.99977	-3.4591e-05	-1.00008	-1.9435e-05
-0.99733	-4.89387e-05	-0.99733	-6.17664e-05	-0.99764	-0.000100989	-0.99733	-3.40518e-05	-0.99703	-1.92604e-05
-0.9955	-4.8426e-05	-0.99489	-6.11473e-05	-0.99489	-9.99861e-05	-0.99489	-3.35126e-05	-0.99459	-1.91039e-05
-0.99215	-4.85399e-05	-0.99245	-6.05333e-05	-0.99215	-9.90892e-05	-0.99215	-3.29807e-05	-0.99276	-1.89474e-05
-0.99001	-4.75999e-05	-0.9897	-5.99343e-05	-0.99001	-9.81132e-05	-0.99001	-3.24451e-05	-0.99031	-1.8797e-05
-0.98787	-4.76284e-05	-0.98757	-5.928e-05	-0.98757	-9.71811e-05	-0.98726	-3.19312e-05	-0.98757	-1.86164e-05
-0.98482	-4.64405e-05	-0.98513	-5.86307e-05	-0.98513	-9.62227e-05	-0.98543	-3.1421e-05	-0.98543	-1.84659e-05
-0.98299	-4.59164e-05	-0.98269	-5.81677e-05	-0.98269	-9.52115e-05	-0.98269	-3.09289e-05	-0.98269	-1.83034e-05
-0.97963	-4.67168e-05	-0.98085	-5.75738e-05	-0.97994	-9.42706e-05	-0.97994	-3.04223e-05	-0.97994	-1.81529e-05
-0.9775	-4.6469e-05	-0.9775	-5.69749e-05	-0.9778	-9.33474e-05	-0.97811	-2.98975e-05	-0.9778	-1.79964e-05
-0.97506	-4.57084e-05	-0.97536	-5.63709e-05	-0.97536	-9.24241e-05	-0.97536	-2.93909e-05	-0.97506	-1.784e-05
-0.97322	-4.47997e-05	-0.97292	-5.57719e-05	-0.97322	-9.14569e-05	-0.97292	-2.88771e-05	-0.97292	-1.76955e-05
-0.97048	-4.42727e-05	-0.97017	-5.51881e-05	-0.97017	-9.056e-05	-0.97048	-2.83777e-05	-0.97017	-1.7539e-05
-0.96834	-4.35264e-05	-0.96804	-5.45992e-05	-0.96773	-8.97422e-05	-0.96804	-2.78856e-05	-0.96804	-1.73825e-05
-0.96529	-4.30393e-05	-0.96498	-5.40103e-05	-0.96498	-8.87222e-05	-0.9659	-2.73934e-05	-0.96498	-1.7232e-05
-0.96315	-4.27573e-05	-0.96285	-5.34164e-05	-0.96346	-8.78957e-05	-0.96315	-2.69049e-05	-0.96315	-1.70816e-05
-0.9601	-4.23471e-05	-0.96041	-5.28326e-05	-0.96071	-8.68932e-05	-0.96071	-2.64272e-05	-0.96071	-1.69251e-05
-0.95827	-4.26975e-05	-0.95858	-5.22588e-05	-0.95797	-8.59612e-05	-0.95827	-2.59387e-05	-0.95827	-1.67686e-05
-0.95583	-4.24838e-05	-0.95613	-5.16951e-05	-0.95522	-8.51082e-05	-0.95552	-2.54538e-05	-0.95583	-1.66302e-05
-0.95278	-4.22901e-05	-0.95339	-5.11213e-05	-0.95339	-8.41762e-05	-0.95308	-2.4987e-05	-0.95308	-1.64737e-05
-0.95125	-4.21762e-05	-0.95095	-5.05425e-05	-0.95095	-8.32793e-05	-0.95064	-2.45129e-05	-0.95125	-1.63172e-05
-0.9482	-4.14555e-05	-0.94881	-4.99788e-05	-0.9482	-8.24264e-05	-0.9482	-2.40498e-05	-0.94851	-1.61727e-05
-0.94576	-4.05439e-05	-0.94606	-4.94101e-05	-0.94606	-8.1547e-05	-0.94606	-2.35938e-05	-0.94637	-1.60283e-05
-0.94362	-4.0806e-05	-0.94362	-4.88262e-05	-0.94454	-8.07996e-05	-0.94362	-2.31306e-05	-0.94362	-1.58778e-05
-0.94088	-4.02961e-05	-0.94118	-4.82374e-05	-0.94118	-7.98148e-05	-0.94088	-2.26638e-05	-0.94149	-1.57273e-05
-0.93874	-3.93418e-05	-0.93843	-4.77139e-05	-0.93874	-7.89443e-05	-0.93874	-2.22115e-05	-0.93813	-1.55708e-05
-0.93599	-3.91994e-05	-0.9363	-4.72458e-05	-0.9363	-7.80738e-05	-0.93599	-2.17628e-05	-0.9366	-1.54204e-05
-0.93355	-3.91595e-05	-0.93355	-4.66972e-05	-0.93386	-7.71945e-05	-0.93355	-2.1314e-05	-0.93325	-1.52518e-05
-0.93172	-3.93219e-05	-0.93142	-4.61436e-05	-0.93142	-7.63855e-05	-0.93142	-2.08689e-05	-0.93111	-1.51014e-05
-0.92897	-3.82964e-05	-0.92897	-4.56101e-05	-0.92897	-7.55502e-05	-0.92867	-2.04275e-05	-0.92928	-1.49328e-05
-0.92623	-3.75615e-05	-0.92653	-4.50564e-05	-0.92653	-7.46709e-05	-0.92714	-1.99824e-05	-0.92653	-1.47703e-05
-0.92409	-3.78093e-05	-0.92409	-4.45078e-05	-0.9244	-7.38531e-05	-0.92409	-1.95373e-05	-0.9244	-1.46259e-05
-0.92134	-3.74019e-05	-0.92165	-4.39643e-05	-0.92196	-7.29826e-05	-0.92134	-1.90994e-05	-0.92165	-1.44634e-05
-0.91921	-3.68037e-05	-0.91951	-4.34257e-05	-0.91951	-7.21912e-05	-0.91951	-1.86796e-05	-0.91921	-1.42948e-05
-0.91677	-3.62739e-05	-0.91677	-4.29073e-05	-0.91646	-7.14086e-05	-0.91707	-1.82382e-05	-0.91707	-1.41383e-05
-0.91372	-3.64106e-05	-0.91494	-4.23939e-05	-0.91433	-7.05557e-05	-0.91463	-1.78148e-05	-0.91463	-1.39819e-05
-0.91249	-3.59919e-05	-0.91219	-4.18755e-05	-0.91158	-6.9694e-05	-0.91219	-1.73914e-05	-0.91158	-1.38133e-05
-0.90944	-3.57782e-05	-0.90944	-4.13571e-05	-0.90975	-6.8885e-05	-0.90944	-1.69644e-05	-0.90914	-1.36568e-05
-0.907	-3.46217e-05	-0.9067	-4.08488e-05	-0.907	-6.812e-05	-0.907	-1.65374e-05	-0.90731	-1.34763e-05
-0.90425	-3.45761e-05	-0.90456	-4.03354e-05	-0.90487	-6.73023e-05	-0.90425	-1.61248e-05	-0.90456	-1.33138e-05
-0.90212	-3.37301e-05	-0.90242	-3.98371e-05	-0.90181	-6.65021e-05	-0.90242	-1.57123e-05	-0.90212	-1.31452e-05
-0.90029	-3.41175e-05	-0.89968	-3.93388e-05	-0.89937	-6.57547e-05	-0.89968	-1.52998e-05	-0.89998	-1.29707e-05
-0.89724	-3.31205e-05	-0.89724	-3.88456e-05	-0.89754	-6.49633e-05	-0.89724	-1.48873e-05	-0.89785	-1.27961e-05
-0.8951	-3.26619e-05	-0.89449	-3.83574e-05	-0.89449	-6.42335e-05	-0.89479	-1.44783e-05	-0.89479	-1.26396e-05
-0.89205	-3.24682e-05	-0.89235	-3.78742e-05	-0.89266	-6.34333e-05	-0.89266	-1.40731e-05	-0.89266	-1.2447e-05
-0.89022	-3.22887e-05	-0.88991	-3.7391e-05	-0.88991	-6.27035e-05	-0.89022	-1.3675e-05	-0.89022	-1.22725e-05
-0.88778	-3.18187e-05	-0.88747	-3.68927e-05	-0.88747	-6.19385e-05	-0.88778	-1.32697e-05	-0.88747	-1.20919e-05
-0.88442	-3.185e-05	-0.88564	-3.64146e-05	-0.88472	-6.11207e-05	-0.88533	-1.28789e-05	-0.88503	-1.19114e-05
-0.88228	-3.1662e-05	-0.88289	-3.59364e-05	-0.88198	-6.04261e-05	-0.88259	-1.24808e-05	-0.8832	-1.17248e-05
-0.87954	-3.11806e-05	-0.88015	-3.54684e-05	-0.88045	-5.96787e-05	-0.87954	-1.209e-05	-0.88045	-1.15442e-05
-0.8777	-3.12262e-05	-0.8777	-3.49952e-05	-0.8774	-5.894e-05	-0.8774	-1.16883e-05	-0.8774	-1.13516e-05
-0.87526	-3.07875e-05	-0.87526	-3.45221e-05	-0.87557	-5.81926e-05	-0.87465	-1.13011e-05	-0.87496	-1.1147e-05
-0.87282	-3.06793e-05	-0.87313	-3.40842e-05	-0.87282	-5.74804e-05	-0.87282	-1.09248e-05	-0.87282	-1.09604e-05
-0.87069	-3.0571e-05	-0.87038	-3.36816e-05	-0.87038	-5.6733e-05	-0.87069	-1.0534e-05	-0.87038	-1.07497e-05
-0.86763	-3.01181e-05	-0.86763	-3.32387e-05	-0.86763	-5.60911e-05	-0.86824	-1.01504e-05	-0.86855	-1.05511e-05
-0.8655	-2.92635e-05	-0.86611	-3.27958e-05	-0.8655	-5.53261e-05	-0.8658	-9.77044e-06	-0.8655	-1.03404e-05
-0.86336	-2.94202e-05	-0.86336	-3.23327e-05	-0.86275	-5.46314e-05	-0.86367	-9.39048e-06	-0.86306	-1.01358e-05
-0.86031	-2.97193e-05	-0.86092	-3.18797e-05	-0.86061	-5.39192e-05	-0.86092	-9.01414e-06	-0.86061	-9.91309e-06
-0.85817	-2.97051e-05	-0.85787	-3.14419e-05	-0.85848	-5.32421e-05	-0.85817	-8.64503e-06	-0.85817	-9.70243e-06
-0.85573	-2.84859e-05	-0.85604	-3.1009e-05	-0.85573	-5.26002e-05	-0.85573	-8.26869e-06	-0.85604	-9.48575e-06
-0.8536	-2.78991e-05	-0.8539	-3.05862e-05	-0.85299	-5.19144e-05	-0.85329	-7.89596e-06	-0.8539	-9.27509e-06
-0.85115	-2.82153e-05	-0.85085	-3.01534e-05	-0.85115	-5.12373e-05	-0.85085	-7.51962e-06	-0.85115	-9.04637e-06
-0.84841	-2.67995e-05	-0.84841	-2.97306e-05	-0.84841	-5.0613e-05	-0.84841	-7.1469e-06	-0.84841	-8.82969e-06
-0.84658	-2.65916e-05	-0.84597	-2.93179e-05	-0.84566	-4.98744e-05	-0.84627	-6.78503e-06	-0.84658	-8.60098e-06
-0.84322	-2.5982e-05	-0.84414	-2.89102e-05	-0.84383	-4.92588e-05	-0.84383	-6.4304e-06	-0.84414	-8.36624e-06
-0.84108	-2.63067e-05	-0.84108	-2.84925e-05	-0.84108	-4.86345e-05	-0.84139	-6.06491e-06	-0.84139	-8.13752e-06
-0.83864	-2.57028e-05	-0.83803	-2.80999e-05	-0.83895	-4.79663e-05	-0.83864	-5.6958e-06	-0.83864	-7.89677e-06
-0.8362	-2.52413e-05	-0.8362	-2.76922e-05	-0.8359	-4.74299e-05	-0.8362	-5.33394e-06	-0.83559	-7.67407e-06
-0.83406	-2.47628e-05	-0.83376	-2.72996e-05	-0.83376	-4.67528e-05	-0.83406	-4.97931e-06	-0.83376	-7.43933e-06
-0.83162	-2.48568e-05	-0.83162	-2.69121e-05	-0.83101	-4.61285e-05	-0.83193	-4.62106e-06	-0.83162	-7.19858e-06
-0.82827	-2.50077e-05	-0.82888	-2.65144e-05	-0.82888	-4.54778e-05	-0.82888	-4.26643e-06	-0.82918	-6.96986e-06
-0.82674	-2.49508e-05	-0.82644	-2.6137e-05	-0.82674	-4.49239e-05	-0.82644	-3.90818e-06	-0.82674	-6.72911e-06
-0.82399	-2.35948e-05	-0.8246	-2.57544e-05	-0.82399	-4.42556e-05	-0.82399	-3.55355e-06	-0.82399	-6.49437e-06
-0.82216	-2.3253e-05	-0.82216	-2.5387e-05	-0.82155	-4.36664e-05	-0.82094	-3.18806e-06	-0.82186	-6.25963e-06
-0.8185	-2.3253e-05	-0.81942	-2.50246e-05	-0.81911	-4.30597e-05	-0.81942	-2.84428e-06	-0.81972	-6.0249e-06
-0.81667	-2.29767e-05	-0.81667	-2.46623e-05	-0.81697	-4.24442e-05	-0.81697	-2.48242e-06	-0.81636	-5.79618e-06
-0.81453	-2.27289e-05	-0.81484	-2.43049e-05	-0.81423	-4.18815e-05	-0.81423	-2.12417e-06	-0.81423	-5.55542e-06
-0.81209	-2.29397e-05	-0.81209	-2.39425e-05	-0.81179	-4.12747e-05	-0.81179	-1.76592e-06	-0.81179	-5.33273e-06
-0.80965	-2.2068e-05	-0.80935	-2.36053e-05	-0.80935	-4.0712e-05	-0.80935	-1.40405e-06	-0.80965	-5.09799e-06
-0.8066	-2.18857e-05	-0.80721	-2.3258e-05	-0.80721	-4.01844e-05	-0.80629	-1.04942e-06	-0.80721	-4.86927e-06
-0.80446	-2.14869e-05	-0.80477	-2.29158e-05	-0.80477	-3.96568e-05	-0.80538	-6.94787e-07	-0.80446	-4.63454e-06
-0.80233	-2.18544e-05	-0.80172	-2.25786e-05	-0.80202	-3.91644e-05	-0.80233	-3.293e-07	-0.80172	-4.42388e-06
-0.79958	-2.15011e-05	-0.79958	-2.22464e-05	-0.79988	-3.8584e-05	-0.79958	3.61868e-08	-0.79897	-4.18914e-06
-0.79683	-2.14669e-05	-0.79744	-2.19192e-05	-0.79714	-3.80477e-05	-0.79714	3.98055e-07	-0.79714	-3.96042e-06
-0.795	-2.0658e-05	-0.79439	-2.16021e-05	-0.7947	-3.75377e-05	-0.7947	7.6716e-07	-0.79531	-3.72569e-06
-0.79195	-2.0111e-05	-0.79226	-2.1275e-05	-0.79256	-3.69925e-05	-0.79165	1.13265e-06	-0.79256	-3.50299e-06
-0.78951	-1.97806e-05	-0.79012	-2.0968e-05	-0.79012	-3.64825e-05	-0.78981	1.49813e-06	-0.78981	-3.27427e-06
-0.78707	-1.93448e-05	-0.78707	-2.06559e-05	-0.78768	-3.59549e-05	-0.78737	1.86724e-06	-0.78737	-3.0275e-06
-0.78554	-1.90627e-05	-0.78463	-2.03589e-05	-0.78493	-3.54625e-05	-0.78493	2.24358e-06	-0.78493	-2.78072e-06
-0.78279	-1.91397e-05	-0.78279	-2.00519e-05	-0.78249	-3.50228e-05	-0.78218	2.61269e-06	-0.78279	-2.54599e-06
-0.78035	-1.88121e-05	-0.78005	-1.9755e-05	-0.78005	-3.45041e-05	-0.78096	2.99265e-06	-0.78005	-2.28115e-06
-0.77761	-1.83819e-05	-0.77761	-1.94631e-05	-0.7773	-3.40468e-05	-0.77791	3.36537e-06	-0.77761	-2.02836e-06
-0.77517	-1.85842e-05	-0.77517	-1.91762e-05	-0.77578	-3.3572e-05	-0.77486	3.74534e-06	-0.77547	-1.77557e-06
-0.77303	-1.8513e-05	-0.77272	-1.89094e-05	-0.77242	-3.30796e-05	-0.77272	4.11806e-06	-0.77303	-1.51074e-06
-0.77028	-1.80914e-05	-0.77028	-1.86276e-05	-0.77059	-3.26575e-05	-0.76998	4.50526e-06	-0.77089	-1.25193e-06
-0.76815	-1.7157e-05	-0.76784	-1.83558e-05	-0.76815	-3.21915e-05	-0.76784	4.88884e-06	-0.76815	-9.81077e-07
-0.76571	-1.71741e-05	-0.76571	-1.8094e-05	-0.7654	-3.17342e-05	-0.7654	5.2688e-06	-0.76571	-7.04209e-07
-0.76296	-1.72453e-05	-0.76357	-1.78323e-05	-0.76265	-3.13737e-05	-0.76326	5.65238e-06	-0.76326	-4.33359e-07
-0.76052	-1.68693e-05	-0.76082	-1.75706e-05	-0.76143	-3.09077e-05	-0.76052	6.03958e-06	-0.76082	-1.50472e-07
-0.75869	-1.63794e-05	-0.75838	-1.73089e-05	-0.75777	-3.0468e-05	-0.75808	6.42678e-06	-0.75808	1.32415e-07
-0.75594	-1.58239e-05	-0.75594	-1.70472e-05	-0.75624	-3.0046e-05	-0.75563	6.8176e-06	-0.75563	4.03265e-07
-0.7535	-1.55561e-05	-0.75319	-1.68207e-05	-0.7535	-2.96415e-05	-0.7535	7.20479e-06	-0.75319	6.68095e-07
-0.75075	-1.58666e-05	-0.75136	-1.6569e-05	-0.75075	-2.92194e-05	-0.75075	7.58114e-06	-0.75075	9.44964e-07
-0.748	-1.63281e-05	-0.74831	-1.63274e-05	-0.74862	-2.88237e-05	-0.74831	7.97196e-06	-0.74862	1.19174e-06
-0.74587	-1.56758e-05	-0.74617	-1.60808e-05	-0.74587	-2.84017e-05	-0.74587	8.35192e-06	-0.74617	1.43249e-06
-0.74343	-1.49266e-05	-0.74312	-1.58744e-05	-0.74373	-2.79972e-05	-0.74373	8.73912e-06	-0.74343	1.65519e-06
-0.74129	-1.50861e-05	-0.74099	-1.56379e-05	-0.74129	-2.76279e-05	-0.7416	9.11908e-06	-0.74099	1.87187e-06
-0.73885	-1.46332e-05	-0.73885	-1.54164e-05	-0.73885	-2.72586e-05	-0.73793	9.49904e-06	-0.73854	2.05244e-06
-0.7358	-1.47671e-05	-0.73641	-1.5195e-05	-0.73641	-2.68629e-05	-0.73641	9.879e-06	-0.73641	2.21495e-06
-0.73366	-1.47414e-05	-0.73366	-1.49785e-05	-0.73366	-2.64936e-05	-0.73397	1.02517e-05	-0.73366	2.35338e-06
-0.73153	-1.42657e-05	-0.73061	-1.47621e-05	-0.73122	-2.61155e-05	-0.73122	1.06208e-05	-0.73122	2.47978e-06
-0.72908	-1.39267e-05	-0.72847	-1.45507e-05	-0.72908	-2.57901e-05	-0.72908	1.09972e-05	-0.72878	2.57006e-06
-0.72664	-1.42002e-05	-0.72634	-1.43393e-05	-0.72603	-2.5456e-05	-0.72664	1.13663e-05	-0.72695	2.63025e-06
-0.72451	-1.4072e-05	-0.7239	-1.4128e-05	-0.72359	-2.50955e-05	-0.7242	1.1739e-05	-0.7239	2.64831e-06
-0.72145	-1.36077e-05	-0.72176	-1.39216e-05	-0.72145	-2.47877e-05	-0.72145	1.21009e-05	-0.72176	2.64831e-06
-0.71962	-1.32516e-05	-0.71871	-1.37354e-05	-0.71932	-2.44799e-05	-0.71932	1.24627e-05	-0.71932	2.61219e-06
-0.71627	-1.32004e-05	-0.71688	-1.3524e-05	-0.71627	-2.42074e-05	-0.71688	1.28246e-05	-0.71749	2.552e-06
-0.71413	-1.28557e-05	-0.71413	-1.33428e-05	-0.71413	-2.38644e-05	-0.71474	1.3172e-05	-0.71413	2.44366e-06
-0.71138	-1.27674e-05	-0.7123	-1.31465e-05	-0.71138	-2.35567e-05	-0.71169	1.3523e-05	-0.71169	2.32329e-06
-0.70925	-1.27702e-05	-0.70955	-1.29502e-05	-0.70925	-2.32665e-05	-0.70925	1.38668e-05	-0.70925	2.15476e-06
-0.70681	-1.23002e-05	-0.70681	-1.2774e-05	-0.70711	-2.29324e-05	-0.70742	1.42033e-05	-0.70742	1.97419e-06
-0.70436	-1.24512e-05	-0.70406	-1.25878e-05	-0.70436	-2.26158e-05	-0.70436	1.45399e-05	-0.70498	1.75751e-06
-0.70223	-1.16821e-05	-0.70192	-1.24066e-05	-0.70223	-2.23168e-05	-0.70192	1.48692e-05	-0.70253	1.50472e-06
-0.69979	-1.15852e-05	-0.69979	-1.22405e-05	-0.69979	-2.20355e-05	-0.70009	1.51876e-05	-0.69979	1.24591e-06
-0.69674	-1.17931e-05	-0.69704	-1.20543e-05	-0.69735	-2.17365e-05	-0.69704	1.5506e-05	-0.69735	9.63021e-07
-0.6946	-1.12405e-05	-0.6949	-1.18932e-05	-0.6949	-2.14375e-05	-0.6949	1.58209e-05	-0.6946	6.62077e-07
-0.69216	-1.13602e-05	-0.69277	-1.17171e-05	-0.69216	-2.12089e-05	-0.69185	1.61248e-05	-0.69216	3.49095e-07
-0.69002	-1.14456e-05	-0.68972	-1.1556e-05	-0.68941	-2.08396e-05	-0.69033	1.64216e-05	-0.69002	3.61133e-08
-0.68697	-1.10326e-05	-0.68758	-1.13899e-05	-0.68727	-2.06374e-05	-0.68758	1.67038e-05	-0.68789	-2.40755e-07
-0.68483	-1.04942e-05	-0.68514	-1.12238e-05	-0.68483	-2.03912e-05	-0.68514	1.69861e-05	-0.68514	-5.05586e-07
-0.68239	-9.98145e-06	-0.6827	-1.10628e-05	-0.68239	-2.00922e-05	-0.68209	1.72611e-05	-0.6827	-7.34303e-07
-0.67965	-1.03518e-05	-0.68056	-1.09017e-05	-0.68056	-1.9846e-05	-0.67995	1.75253e-05	-0.67965	-9.38945e-07
-0.6772	-1.06594e-05	-0.67781	-1.07507e-05	-0.67751	-1.95822e-05	-0.67812	1.77822e-05	-0.67751	-1.10145e-06
-0.67537	-1.095e-05	-0.67507	-1.05997e-05	-0.67537	-1.93448e-05	-0.67507	1.80319e-05	-0.67507	-1.26998e-06
-0.67293	-1.04572e-05	-0.67324	-1.04588e-05	-0.67293	-1.90634e-05	-0.67263	1.82816e-05	-0.67293	-1.39036e-06
-0.67049	-1.0309e-05	-0.67019	-1.03028e-05	-0.67049	-1.87996e-05	-0.66988	1.85096e-05	-0.67049	-1.50472e-06
-0.66805	-1.00128e-05	-0.66774	-1.01619e-05	-0.66774	-1.85534e-05	-0.66805	1.87339e-05	-0.66805	-1.61306e-06
-0.66561	-9.68519e-06	-0.66561	-1.00209e-05	-0.66561	-1.83248e-05	-0.6653	1.89474e-05	-0.66561	-1.70334e-06
-0.66317	-9.17245e-06	-0.66317	-9.86994e-06	-0.66286	-1.8105e-05	-0.66347	1.91428e-05	-0.66317	-1.77557e-06
-0.66011	-9.11263e-06	-0.66042	-9.73404e-06	-0.66042	-1.78851e-05	-0.66072	1.93382e-05	-0.66011	-1.8478e-06
-0.65828	-9.13257e-06	-0.65798	-9.59815e-06	-0.65798	-1.76565e-05	-0.65767	1.95155e-05	-0.65798	-1.90798e-06
-0.65554	-9.21233e-06	-0.65584	-9.48239e-06	-0.65523	-1.74279e-05	-0.65615	1.96856e-05	-0.65584	-1.96817e-06
-0.6531	-8.99584e-06	-0.65401	-9.32133e-06	-0.6534	-1.72344e-05	-0.6534	1.98412e-05	-0.6534	-2.01632e-06
-0.65096	-9.02147e-06	-0.65035	-9.1955e-06	-0.65096	-1.70498e-05	-0.65126	1.99787e-05	-0.65035	-2.05244e-06
-0.64852	-8.46885e-06	-0.64821	-9.05457e-06	-0.64791	-1.68475e-05	-0.64852	2.01199e-05	-0.64791	-2.08855e-06
-0.64608	-8.25236e-06	-0.64577	-8.90861e-06	-0.64577	-1.66629e-05	-0.64577	2.02357e-05	-0.64608	-2.12466e-06
-0.64363	-8.07005e-06	-0.64302	-8.78782e-06	-0.64333	-1.64431e-05	-0.64363	2.03551e-05	-0.64333	-2.15476e-06
-0.64089	-7.58863e-06	-0.64119	-8.66199e-06	-0.64119	-1.62232e-05	-0.64089	2.04564e-05	-0.64119	-2.18485e-06
-0.63845	-7.81652e-06	-0.63784	-8.53113e-06	-0.63845	-1.6021e-05	-0.63814	2.05433e-05	-0.63845	-2.20893e-06
-0.63601	-7.93901e-06	-0.63662	-8.41033e-06	-0.63601	-1.581e-05	-0.63601	2.06373e-05	-0.63662	-2.23902e-06
-0.63387	-7.55445e-06	-0.63356	-8.28954e-06	-0.63387	-1.56165e-05	-0.63387	2.07025e-05	-0.63387	-2.27514e-06
-0.63143	-7.09583e-06	-0.63112	-8.15868e-06	-0.63112	-1.54494e-05	-0.63082	2.07676e-05	-0.63143	-2.28115e-06
-0.62929	-7.0588e-06	-0.62868	-8.03788e-06	-0.62868	-1.52472e-05	-0.62899	2.08364e-05	-0.62899	-2.29921e-06
-0.62624	-6.86509e-06	-0.62624	-7.91206e-06	-0.62593	-1.50362e-05	-0.62624	2.08979e-05	-0.62593	-2.31125e-06
-0.6241	-6.75115e-06	-0.6238	-7.79629e-06	-0.6241	-1.48603e-05	-0.6238	2.09449e-05	-0.6238	-2.32931e-06
-0.62197	-6.72266e-06	-0.62166	-7.68053e-06	-0.62136	-1.4702e-05	-0.62166	2.0992e-05	-0.62075	-2.34736e-06
-0.61953	-6.20992e-06	-0.61861	-7.58994e-06	-0.61892	-1.45174e-05	-0.61953	2.10282e-05	-0.61922	-2.35338e-06
-0.61708	-6.21562e-06	-0.61647	-7.45404e-06	-0.61647	-1.43591e-05	-0.61617	2.10716e-05	-0.61678	-2.37144e-06
-0.61464	-6.49763e-06	-0.61464	-7.33828e-06	-0.61434	-1.41657e-05	-0.61434	2.11042e-05	-0.61403	-2.38949e-06
-0.6119	-6.36659e-06	-0.61159	-7.21749e-06	-0.61159	-1.39898e-05	-0.61159	2.11295e-05	-0.6119	-2.40153e-06
-0.60946	-6.55175e-06	-0.61007	-7.11682e-06	-0.60976	-1.38139e-05	-0.60946	2.11657e-05	-0.60915	-2.41357e-06
-0.60762	-6.46914e-06	-0.60701	-6.99603e-06	-0.60701	-1.3682e-05	-0.6064	2.11838e-05	-0.6064	-2.42561e-06
-0.60488	-5.82536e-06	-0.60457	-6.88027e-06	-0.60457	-1.35062e-05	-0.60427	2.12127e-05	-0.60488	-2.43163e-06
-0.60213	-5.6402e-06	-0.60213	-6.77457e-06	-0.60213	-1.33479e-05	-0.60213	2.12308e-05	-0.60213	-2.43765e-06
-0.59938	-5.71996e-06	-0.59938	-6.66888e-06	-0.59938	-1.32072e-05	-0.59969	2.12525e-05	-0.59908	-2.44366e-06
-0.59694	-5.77693e-06	-0.59664	-6.56821e-06	-0.59755	-1.30313e-05	-0.59694	2.12742e-05	-0.59755	-2.44968e-06
-0.5945	-5.80257e-06	-0.59481	-6.46755e-06	-0.59481	-1.28379e-05	-0.5945	2.12923e-05	-0.59481	-2.46172e-06
-0.59206	-5.56329e-06	-0.59206	-6.36186e-06	-0.59206	-1.27148e-05	-0.59237	2.13068e-05	-0.59237	-2.46172e-06
-0.59023	-5.33255e-06	-0.58992	-6.25616e-06	-0.58962	-1.25389e-05	-0.58962	2.13177e-05	-0.59023	-2.47376e-06
-0.58687	-5.09612e-06	-0.58718	-6.14543e-06	-0.58779	-1.23895e-05	-0.58748	2.13213e-05	-0.58687	-2.47978e-06
-0.58535	-5.18443e-06	-0.58535	-6.05987e-06	-0.58474	-1.224e-05	-0.58443	2.13321e-05	-0.58535	-2.47978e-06
-0.58229	-5.32401e-06	-0.58229	-5.94411e-06	-0.58229	-1.20905e-05	-0.58229	2.13357e-05	-0.58321	-2.49783e-06
-0.58016	-5.10182e-06	-0.57985	-5.84848e-06	-0.58046	-1.19762e-05	-0.57985	2.13285e-05	-0.57985	-2.50385e-06
-0.57741	-4.79702e-06	-0.57711	-5.74782e-06	-0.57772	-1.18003e-05	-0.57772	2.13249e-05	-0.57741	-2.49182e-06
-0.57467	-4.57768e-06	-0.57497	-5.66729e-06	-0.57558	-1.16948e-05	-0.57528	2.13249e-05	-0.57467	-2.49783e-06
-0.57314	-4.67168e-06	-0.57253	-5.56159e-06	-0.57253	-1.15453e-05	-0.57253	2.13104e-05	-0.57283	-2.50385e-06
-0.5707	-4.59762e-06	-0.57009	-5.46596e-06	-0.5707	-1.1387e-05	-0.57039	2.12923e-05	-0.57039	-2.50987e-06
-0.56734	-4.48083e-06	-0.56826	-5.37537e-06	-0.56765	-1.12551e-05	-0.56795	2.12706e-05	-0.56826	-2.50987e-06
-0.5652	-4.42101e-06	-0.56551	-5.27974e-06	-0.5652	-1.10969e-05	-0.56551	2.12489e-05	-0.56551	-2.52191e-06
-0.56307	-4.3327e-06	-0.56307	-5.19417e-06	-0.56276	-1.09738e-05	-0.56276	2.12199e-05	-0.56276	-2.52191e-06
-0.56032	-4.06493e-06	-0.56063	-5.09351e-06	-0.56032	-1.08507e-05	-0.56063	2.1191e-05	-0.56093	-2.52793e-06
-0.55758	-4.17318e-06	-0.55788	-4.99788e-06	-0.55819	-1.07188e-05	-0.55819	2.11476e-05	-0.55819	-2.52793e-06
-0.55574	-4.25294e-06	-0.55574	-4.91232e-06	-0.55574	-1.06308e-05	-0.55544	2.11042e-05	-0.55574	-2.53997e-06
-0.553	-4.21591e-06	-0.553	-4.82676e-06	-0.5533	-1.04814e-05	-0.55269	2.10535e-05	-0.5533	-2.53997e-06
-0.55056	-4.1219e-06	-0.55056	-4.73616e-06	-0.55056	-1.03407e-05	-0.55056	2.10028e-05	-0.55117	-2.54599e-06
-0.54811	-4.139e-06	-0.54811	-4.64053e-06	-0.54873	-1.02176e-05	-0.54811	2.09449e-05	-0.54842	-2.552e-06
-0.54598	-4.07918e-06	-0.54567	-4.56e-06	-0.54567	-1.00769e-05	-0.54628	2.08762e-05	-0.54598	-2.552e-06
-0.54384	-4.0279e-06	-0.54323	-4.47444e-06	-0.54354	-9.94498e-06	-0.54323	2.08038e-05	-0.54323	-2.55802e-06
-0.54079	-3.98232e-06	-0.54049	-4.39391e-06	-0.5411	-9.82187e-06	-0.5411	2.0735e-05	-0.54079	-2.56404e-06
-0.53865	-3.86838e-06	-0.53835	-4.30835e-06	-0.53865	-9.69877e-06	-0.53865	2.06554e-05	-0.53896	-2.56404e-06
-0.53621	-3.68892e-06	-0.53621	-4.22782e-06	-0.53652	-9.61084e-06	-0.53591	2.05722e-05	-0.53591	-2.55802e-06
-0.53408	-3.78007e-06	-0.53347	-4.14225e-06	-0.53347	-9.51412e-06	-0.53377	2.0489e-05	-0.53438	-2.55802e-06
-0.53102	-4.01081e-06	-0.53133	-4.05669e-06	-0.53072	-9.4086e-06	-0.53133	2.03913e-05	-0.53133	-2.56404e-06
-0.52858	-3.79147e-06	-0.52889	-3.96609e-06	-0.52858	-9.2855e-06	-0.52858	2.0308e-05	-0.52858	-2.56404e-06
-0.52675	-3.61486e-06	-0.52584	-3.89563e-06	-0.52645	-9.17118e-06	-0.52614	2.02067e-05	-0.52645	-2.57006e-06
-0.52401	-3.58352e-06	-0.52431	-3.8151e-06	-0.5237	-9.06567e-06	-0.52431	2.0109e-05	-0.5237	-2.56404e-06
-0.52156	-3.75444e-06	-0.52156	-3.7396e-06	-0.52156	-8.96015e-06	-0.52156	1.99968e-05	-0.52187	-2.56404e-06
-0.51943	-3.88547e-06	-0.51912	-3.67417e-06	-0.51912	-8.85463e-06	-0.51943	1.98883e-05	-0.51912	-2.57006e-06
-0.51668	-3.66898e-06	-0.51668	-3.58358e-06	-0.51638	-8.74032e-06	-0.51668	1.97797e-05	-0.51638	-2.56404e-06
-0.51455	-3.88262e-06	-0.51424	-3.50808e-06	-0.51455	-8.62601e-06	-0.51424	1.96675e-05	-0.51424	-2.57006e-06
-0.5121	-3.68607e-06	-0.5121	-3.44768e-06	-0.5118	-8.52929e-06	-0.5118	1.95481e-05	-0.5118	-2.55802e-06
-0.50936	-3.55219e-06	-0.50905	-3.37722e-06	-0.50936	-8.41498e-06	-0.50905	1.94287e-05	-0.50997	-2.57006e-06
-0.50722	-3.36988e-06	-0.50692	-3.30172e-06	-0.50692	-8.28308e-06	-0.50692	1.93057e-05	-0.50692	-2.57006e-06
-0.50478	-3.15339e-06	-0.50417	-3.23629e-06	-0.50447	-8.17757e-06	-0.50417	1.91826e-05	-0.50417	-2.56404e-06
-0.50173	-3.08217e-06	-0.50234	-3.1759e-06	-0.50234	-8.08084e-06	-0.50173	1.90487e-05	-0.50173	-2.55802e-06
-0.4999	-3.13345e-06	-0.4999	-3.10543e-06	-0.49929	-7.98412e-06	-0.49959	1.89257e-05	-0.49929	-2.55802e-06
-0.49715	-3.29866e-06	-0.49715	-3.03497e-06	-0.49685	-7.89619e-06	-0.49685	1.87918e-05	-0.49685	-2.56404e-06
-0.49501	-3.29297e-06	-0.49501	-2.9645e-06	-0.4944	-7.83464e-06	-0.4944	1.86688e-05	-0.49501	-2.55802e-06
-0.49196	-3.12775e-06	-0.49257	-2.90411e-06	-0.49166	-7.79946e-06	-0.49227	1.85313e-05	-0.49166	-2.552e-06
-0.48952	-2.94829e-06	-0.48922	-2.84371e-06	-0.48952	-7.69395e-06	-0.49013	1.84046e-05	-0.49044	-2.552e-06
-0.48708	-3.10496e-06	-0.48677	-2.78331e-06	-0.48738	-7.57964e-06	-0.48708	1.82743e-05	-0.48708	-2.54599e-06
-0.48464	-3.10781e-06	-0.48494	-2.72291e-06	-0.48525	-7.49171e-06	-0.48433	1.81477e-05	-0.48464	-2.552e-06
-0.4825	-3.07932e-06	-0.48311	-2.66252e-06	-0.4822	-7.41257e-06	-0.4825	1.8021e-05	-0.4825	-2.552e-06
-0.48006	-3.0252e-06	-0.48006	-2.60715e-06	-0.48006	-7.32464e-06	-0.48037	1.78908e-05	-0.48006	-2.552e-06
-0.47762	-3.09357e-06	-0.47762	-2.55179e-06	-0.47762	-7.22791e-06	-0.47762	1.77533e-05	-0.47731	-2.54599e-06
-0.47487	-3.11066e-06	-0.47518	-2.49642e-06	-0.47487	-7.13998e-06	-0.47487	1.76266e-05	-0.47487	-2.53997e-06
-0.47304	-2.97962e-06	-0.47304	-2.44609e-06	-0.47304	-7.06964e-06	-0.47274	1.75036e-05	-0.47243	-2.53997e-06
-0.47029	-3.00241e-06	-0.4706	-2.39073e-06	-0.46999	-6.97291e-06	-0.46999	1.73805e-05	-0.47029	-2.53395e-06
-0.46785	-3.07932e-06	-0.46755	-2.33536e-06	-0.46755	-6.88498e-06	-0.46816	1.72575e-05	-0.46785	-2.52793e-06
-0.46511	-3.02805e-06	-0.46541	-2.29007e-06	-0.46541	-6.82343e-06	-0.46511	1.71308e-05	-0.46541	-2.52793e-06
-0.46328	-2.89986e-06	-0.46236	-2.2347e-06	-0.46267	-6.74429e-06	-0.46267	1.70078e-05	-0.46328	-2.52191e-06
-0.46022	-2.89416e-06	-0.46022	-2.2045e-06	-0.46083	-6.63878e-06	-0.46022	1.68884e-05	-0.46053	-2.51589e-06
-0.45748	-2.8315e-06	-0.45778	-2.14411e-06	-0.45778	-6.55964e-06	-0.45809	1.67762e-05	-0.45839	-2.50987e-06
-0.45565	-2.93404e-06	-0.45565	-2.10384e-06	-0.45565	-6.48929e-06	-0.45534	1.66568e-05	-0.45595	-2.50385e-06
-0.45321	-3.01665e-06	-0.45321	-2.06861e-06	-0.45321	-6.41895e-06	-0.45351	1.65374e-05	-0.45321	-2.49182e-06
-0.45107	-2.92265e-06	-0.45107	-2.02835e-06	-0.45137	-6.33102e-06	-0.45046	1.64324e-05	-0.45046	-2.49783e-06
-0.44832	-2.87707e-06	-0.44832	-1.98808e-06	-0.44832	-6.24309e-06	-0.44863	1.63203e-05	-0.44832	-2.49182e-06
-0.44558	-2.79731e-06	-0.44588	-1.95285e-06	-0.44588	-6.19033e-06	-0.44588	1.62153e-05	-0.44558	-2.49182e-06
-0.44313	-2.74034e-06	-0.44374	-1.91762e-06	-0.44344	-6.11119e-06	-0.44374	1.61104e-05	-0.44374	-2.4858e-06
-0.44069	-2.63209e-06	-0.441	-1.87735e-06	-0.44039	-6.03205e-06	-0.441	1.6009e-05	-0.4413	-2.47978e-06
-0.43856	-2.65203e-06	-0.43825	-1.84212e-06	-0.43886	-5.94412e-06	-0.43825	1.59186e-05	-0.43825	-2.47376e-06
-0.43673	-2.66058e-06	-0.43612	-1.81192e-06	-0.43642	-5.86499e-06	-0.43581	1.58209e-05	-0.43642	-2.4858e-06
-0.43337	-2.56943e-06	-0.43306	-1.79179e-06	-0.43367	-5.76826e-06	-0.43367	1.57268e-05	-0.43306	-2.4858e-06
-0.43123	-2.615e-06	-0.43154	-1.74649e-06	-0.43062	-5.69792e-06	-0.43154	1.56327e-05	-0.43154	-2.47978e-06
-0.42879	-2.59791e-06	-0.42879	-1.72636e-06	-0.42879	-5.62757e-06	-0.42879	1.55459e-05	-0.4291	-2.47376e-06
-0.42635	-2.63779e-06	-0.42635	-1.69113e-06	-0.42635	-5.56602e-06	-0.42665	1.5459e-05	-0.42604	-2.47376e-06
-0.42391	-2.66628e-06	-0.4233	-1.66596e-06	-0.42421	-5.50447e-06	-0.42391	1.53794e-05	-0.42391	-2.46172e-06
-0.42116	-2.7204e-06	-0.42177	-1.63576e-06	-0.42208	-5.42533e-06	-0.42116	1.52962e-05	-0.42177	-2.4557e-06
-0.41903	-2.80301e-06	-0.41903	-1.6106e-06	-0.41903	-5.34619e-06	-0.41933	1.52166e-05	-0.41903	-2.46172e-06
-0.41658	-2.76598e-06	-0.41658	-1.58543e-06	-0.41658	-5.27585e-06	-0.41658	1.51478e-05	-0.41597	-2.44968e-06
-0.41353	-2.67197e-06	-0.41384	-1.56027e-06	-0.41384	-5.19671e-06	-0.41445	1.5079e-05	-0.41414	-2.44968e-06
-0.4117	-2.60931e-06	-0.41201	-1.5351e-06	-0.4114	-5.12637e-06	-0.41109	1.50175e-05	-0.4117	-2.43765e-06
-0.40895	-2.66343e-06	-0.40956	-1.50993e-06	-0.40956	-5.07361e-06	-0.40895	1.49524e-05	-0.40895	-2.44968e-06
-0.40682	-2.58082e-06	-0.40712	-1.4898e-06	-0.40651	-5.01206e-06	-0.40651	1.48981e-05	-0.40682	-2.44366e-06
-0.40468	-2.6264e-06	-0.40377	-1.46967e-06	-0.40468	-4.94171e-06	-0.40346	1.48511e-05	-0.40438	-2.43765e-06
-0.40224	-2.59221e-06	-0.40194	-1.44954e-06	-0.40194	-4.87137e-06	-0.40194	1.4804e-05	-0.40194	-2.44366e-06
-0.39949	-2.50106e-06	-0.39888	-1.4294e-06	-0.3998	-4.80982e-06	-0.39949	1.47715e-05	-0.3998	-2.43163e-06
-0.39675	-2.43554e-06	-0.39675	-1.39921e-06	-0.39736	-4.75706e-06	-0.39705	1.47389e-05	-0.39736	-2.43163e-06
-0.39431	-2.43554e-06	-0.39492	-1.37907e-06	-0.39492	-4.68671e-06	-0.39431	1.47172e-05	-0.39492	-2.41959e-06
-0.39156	-2.37002e-06	-0.39217	-1.35894e-06	-0.39248	-4.61637e-06	-0.39186	1.47136e-05	-0.39217	-2.41959e-06
-0.38942	-2.33584e-06	-0.38942	-1.34384e-06	-0.39003	-4.55482e-06	-0.38912	1.47172e-05	-0.39003	-2.41357e-06
-0.38729	-2.33584e-06	-0.3879	-1.31868e-06	-0.38698	-4.48447e-06	-0.38729	1.47389e-05	-0.38759	-2.40153e-06
-0.38485	-2.33584e-06	-0.38485	-1.29854e-06	-0.38485	-4.43171e-06	-0.38515	1.47715e-05	-0.38454	-2.40153e-06
-0.38179	-2.3159e-06	-0.3824	-1.27841e-06	-0.3821	-4.37016e-06	-0.3824	1.48113e-05	-0.38271	-2.38949e-06
-0.38027	-2.32445e-06	-0.37966	-1.25828e-06	-0.37966	-4.28223e-06	-0.38027	1.48728e-05	-0.38027	-2.38348e-06
-0.37752	-2.34154e-06	-0.37722	-1.23815e-06	-0.37813	-4.23827e-06	-0.37752	1.49379e-05	-0.37813	-2.38348e-06
-0.37508	-2.33014e-06	-0.37477	-1.21801e-06	-0.37508	-4.18551e-06	-0.37569	1.50103e-05	-0.37539	-2.37144e-06
-0.37264	-2.33299e-06	-0.37294	-1.19285e-06	-0.37294	-4.10637e-06	-0.37294	1.50899e-05	-0.37233	-2.37144e-06
-0.3702	-2.35578e-06	-0.3702	-1.17775e-06	-0.3702	-3.99206e-06	-0.3702	1.51659e-05	-0.3702	-2.3594e-06
-0.36776	-2.36433e-06	-0.36837	-1.16265e-06	-0.36837	-3.92171e-06	-0.36776	1.52491e-05	-0.36806	-2.35338e-06
-0.36562	-2.3216e-06	-0.36531	-1.14252e-06	-0.36501	-3.86016e-06	-0.36562	1.5336e-05	-0.36531	-2.34134e-06
-0.36257	-2.3102e-06	-0.36348	-1.12238e-06	-0.36318	-3.79861e-06	-0.36318	1.54156e-05	-0.36287	-2.33532e-06
-0.36043	-2.29026e-06	-0.36104	-1.09722e-06	-0.36074	-3.73706e-06	-0.36043	1.55024e-05	-0.36074	-2.33532e-06
-0.3583	-2.26463e-06	-0.3583	-1.07709e-06	-0.3586	-3.6843e-06	-0.3583	1.55893e-05	-0.3583	-2.33532e-06
-0.35616	-2.25608e-06	-0.35616	-1.06199e-06	-0.35555	-3.64913e-06	-0.35585	1.56689e-05	-0.35524	-2.31727e-06
-0.3528	-2.28172e-06	-0.35341	-1.04689e-06	-0.35341	-3.57878e-06	-0.35311	1.57521e-05	-0.35311	-2.31125e-06
-0.35067	-2.26463e-06	-0.35067	-1.03682e-06	-0.35067	-3.53482e-06	-0.35067	1.58317e-05	-0.35067	-2.29921e-06
-0.34853	-2.25893e-06	-0.34853	-1.01166e-06	-0.34792	-3.48206e-06	-0.34792	1.59222e-05	-0.34822	-2.28717e-06
-0.34578	-2.27032e-06	-0.34639	-9.96557e-07	-0.34609	-3.42051e-06	-0.34578	1.60018e-05	-0.34548	-2.28717e-06
-0.34334	-2.27317e-06	-0.34365	-9.81457e-07	-0.34365	-3.37654e-06	-0.34273	1.60742e-05	-0.34334	-2.28717e-06
-0.3409	-2.25323e-06	-0.3406	-9.41192e-07	-0.3409	-3.32379e-06	-0.3409	1.61538e-05	-0.34121	-2.28115e-06
-0.33846	-2.23329e-06	-0.33815	-9.36159e-07	-0.33846	-3.27103e-06	-0.33846	1.62334e-05	-0.33907	-2.27514e-06
-0.33571	-2.23614e-06	-0.33571	-9.16027e-07	-0.33602	-3.21827e-06	-0.33602	1.63166e-05	-0.33602	-2.25708e-06
-0.33419	-2.21335e-06	-0.33358	-9.00927e-07	-0.33327	-3.16551e-06	-0.33388	1.63962e-05	-0.33358	-2.25106e-06
-0.33113	-2.14783e-06	-0.33083	-8.85828e-07	-0.33052	-3.13034e-06	-0.33113	1.64831e-05	-0.33144	-2.23902e-06
-0.32869	-2.12505e-06	-0.3293	-8.70729e-07	-0.329	-3.08637e-06	-0.32869	1.65663e-05	-0.32869	-2.22698e-06
-0.32625	-2.09371e-06	-0.32625	-8.50596e-07	-0.32656	-3.03361e-06	-0.32595	1.66351e-05	-0.32686	-2.233e-06
-0.32412	-2.07947e-06	-0.32381	-8.35497e-07	-0.32442	-2.98085e-06	-0.32351	1.67219e-05	-0.32381	-2.22097e-06
-0.32167	-2.09656e-06	-0.32106	-8.30464e-07	-0.32228	-2.9281e-06	-0.32106	1.68088e-05	-0.32167	-2.233e-06
-0.31862	-2.10226e-06	-0.31893	-8.15365e-07	-0.31893	-2.87534e-06	-0.31893	1.68811e-05	-0.31923	-2.21495e-06
-0.31618	-2.08232e-06	-0.31649	-7.95232e-07	-0.31649	-2.84017e-06	-0.3171	1.6968e-05	-0.31649	-2.21495e-06
-0.31404	-2.05668e-06	-0.31374	-7.80133e-07	-0.31404	-2.7962e-06	-0.31374	1.70512e-05	-0.31404	-2.20291e-06
-0.3116	-2.03389e-06	-0.3116	-7.80133e-07	-0.31221	-2.73465e-06	-0.31191	1.71381e-05	-0.31191	-2.20291e-06
-0.30886	-2.02535e-06	-0.30977	-7.65033e-07	-0.30947	-2.69068e-06	-0.30947	1.72249e-05	-0.30916	-2.20291e-06
-0.30672	-2.03104e-06	-0.30703	-7.49934e-07	-0.30672	-2.63792e-06	-0.30672	1.73045e-05	-0.30703	-2.1668e-06
-0.30397	-2.00256e-06	-0.30489	-7.44901e-07	-0.30489	-2.59396e-06	-0.30397	1.73914e-05	-0.30428	-2.1668e-06
-0.30184	-2.01395e-06	-0.30153	-7.24768e-07	-0.30214	-2.5412e-06	-0.30245	1.74891e-05	-0.30184	-2.13068e-06
-0.2994	-2.0054e-06	-0.2997	-7.34835e-07	-0.2997	-2.49724e-06	-0.2997	1.75723e-05	-0.2994	-2.11263e-06
-0.29787	-2.01395e-06	-0.29726	-7.24768e-07	-0.29726	-2.47086e-06	-0.29665	1.76628e-05	-0.29665	-2.10661e-06
-0.29451	-2.0054e-06	-0.29451	-7.19735e-07	-0.29451	-2.4093e-06	-0.29482	1.77569e-05	-0.29451	-2.13068e-06
-0.29207	-1.98262e-06	-0.29238	-7.14702e-07	-0.29207	-2.35655e-06	-0.29238	1.78546e-05	-0.29238	-2.1367e-06
-0.28994	-1.96268e-06	-0.28933	-6.99603e-07	-0.29024	-2.32137e-06	-0.29024	1.79523e-05	-0.28994	-2.1367e-06
-0.2878	-1.95128e-06	-0.28688	-7.04636e-07	-0.28749	-2.27741e-06	-0.28749	1.80427e-05	-0.2878	-2.1367e-06
-0.28505	-1.93704e-06	-0.28536	-6.99603e-07	-0.28444	-2.22465e-06	-0.28505	1.81368e-05	-0.28536	-2.1367e-06
-0.28231	-1.91995e-06	-0.28231	-7.04636e-07	-0.28292	-2.18068e-06	-0.282	1.82345e-05	-0.28292	-2.14874e-06
-0.28017	-1.90286e-06	-0.28048	-6.99603e-07	-0.27987	-2.14551e-06	-0.28048	1.83359e-05	-0.28017	-2.14272e-06
-0.27773	-1.88576e-06	-0.27742	-7.04636e-07	-0.27773	-2.08396e-06	-0.27742	1.84408e-05	-0.27803	-2.1367e-06
-0.27529	-1.87152e-06	-0.27529	-6.9457e-07	-0.27529	-2.04879e-06	-0.27529	1.85385e-05	-0.27498	-2.1367e-06
-0.27285	-1.85443e-06	-0.27254	-6.99603e-07	-0.27254	-2.00482e-06	-0.27285	1.86398e-05	-0.27285	-2.15476e-06
-0.2704	-1.84304e-06	-0.2701	-6.99603e-07	-0.2704	-1.96965e-06	-0.2704	1.87375e-05	-0.27071	-2.13068e-06
-0.26766	-1.83449e-06	-0.26766	-6.99603e-07	-0.26796	-1.92569e-06	-0.26796	1.88425e-05	-0.26735	-2.13068e-06
-0.26552	-1.8174e-06	-0.26552	-7.04636e-07	-0.26552	-1.89051e-06	-0.26552	1.89438e-05	-0.26552	-2.12466e-06
-0.26308	-1.806e-06	-0.26278	-7.19735e-07	-0.26308	-1.84655e-06	-0.26308	1.90487e-05	-0.26308	-2.11263e-06
-0.26064	-1.80031e-06	-0.26003	-7.09669e-07	-0.26064	-1.81137e-06	-0.26064	1.91537e-05	-0.26033	-2.11263e-06
-0.2582	-1.78891e-06	-0.25789	-7.09669e-07	-0.25759	-1.75862e-06	-0.2585	1.92622e-05	-0.25881	-2.11865e-06
-0.25576	-1.77182e-06	-0.25576	-7.09669e-07	-0.25545	-1.73224e-06	-0.25545	1.93744e-05	-0.25606	-2.12466e-06
-0.25301	-1.76043e-06	-0.25301	-7.14702e-07	-0.25331	-1.69706e-06	-0.25331	1.9483e-05	-0.25301	-2.12466e-06
-0.25087	-1.74903e-06	-0.25087	-7.24768e-07	-0.25087	-1.6531e-06	-0.25148	1.95952e-05	-0.25118	-2.11865e-06
-0.24843	-1.74334e-06	-0.24843	-7.14702e-07	-0.24843	-1.60034e-06	-0.24874	1.97037e-05	-0.24782	-2.12466e-06
-0.24599	-1.74049e-06	-0.24599	-7.14702e-07	-0.24569	-1.57396e-06	-0.24599	1.98159e-05	-0.24599	-2.11263e-06
-0.24324	-1.72909e-06	-0.24324	-7.09669e-07	-0.24324	-1.53879e-06	-0.24324	1.99281e-05	-0.24355	-2.13068e-06
-0.2408	-1.7177e-06	-0.24111	-7.24768e-07	-0.2405	-1.48603e-06	-0.2408	2.00511e-05	-0.2408	-2.11865e-06
-0.23836	-1.7063e-06	-0.23867	-7.24768e-07	-0.23836	-1.44207e-06	-0.23867	2.01524e-05	-0.23867	-2.11865e-06
-0.23623	-1.70061e-06	-0.23592	-7.24768e-07	-0.23653	-1.41569e-06	-0.23623	2.02682e-05	-0.23623	-2.11263e-06
-0.23378	-1.68921e-06	-0.23409	-7.29802e-07	-0.23378	-1.38051e-06	-0.23378	2.0384e-05	-0.23348	-2.10661e-06
-0.23134	-1.67782e-06	-0.23104	-7.24768e-07	-0.23134	-1.36293e-06	-0.23134	2.04962e-05	-0.23165	-2.10661e-06
-0.2286	-1.66357e-06	-0.2286	-7.09669e-07	-0.2289	-1.31017e-06	-0.2286	2.06084e-05	-0.2289	-2.08855e-06
-0.22646	-1.65788e-06	-0.22646	-7.09669e-07	-0.22615	-1.25741e-06	-0.22615	2.07206e-05	-0.22615	-2.07651e-06
-0.22402	-1.64079e-06	-0.22432	-7.14702e-07	-0.22402	-1.22224e-06	-0.22402	2.084e-05	-0.22432	-2.09457e-06
-0.22158	-1.63224e-06	-0.22158	-7.09669e-07	-0.22219	-1.20465e-06	-0.22188	2.09522e-05	-0.22188	-2.09457e-06
-0.21883	-1.62369e-06	-0.21883	-6.99603e-07	-0.21914	-1.16069e-06	-0.21944	2.1068e-05	-0.21883	-2.07651e-06
-0.217	-1.6123e-06	-0.21639	-6.99603e-07	-0.21639	-1.13431e-06	-0.21669	2.11693e-05	-0.217	-2.06448e-06
-0.21395	-1.60945e-06	-0.21425	-6.99603e-07	-0.21456	-1.09914e-06	-0.21395	2.12815e-05	-0.21395	-2.05244e-06
-0.21181	-1.60091e-06	-0.21181	-6.7947e-07	-0.21151	-1.06396e-06	-0.21212	2.13973e-05	-0.21181	-2.04642e-06
-0.20937	-1.59236e-06	-0.20967	-6.7947e-07	-0.20906	-1.03758e-06	-0.20967	2.15131e-05	-0.20967	-2.03438e-06
-0.20723	-1.57527e-06	-0.20693	-6.74437e-07	-0.20693	-9.84825e-07	-0.20693	2.16144e-05	-0.20662	-2.03438e-06
-0.20449	-1.56672e-06	-0.2051	-6.64371e-07	-0.20418	-9.49653e-07	-0.20449	2.17229e-05	-0.20449	-2.03438e-06
-0.20205	-1.55818e-06	-0.20205	-6.59338e-07	-0.20205	-9.05687e-07	-0.20174	2.18315e-05	-0.20235	-2.04642e-06
-0.1996	-1.54963e-06	-0.1993	-6.49272e-07	-0.1996	-8.88101e-07	-0.1993	2.19401e-05	-0.1993	-2.0404e-06
-0.19777	-1.53539e-06	-0.19716	-6.44239e-07	-0.19716	-8.61722e-07	-0.19686	2.20486e-05	-0.19747	-2.03438e-06
-0.19472	-1.52684e-06	-0.19472	-6.39206e-07	-0.19411	-8.17757e-07	-0.19472	2.21463e-05	-0.19472	-2.0404e-06
-0.19228	-1.51545e-06	-0.19258	-6.29139e-07	-0.19197	-7.82584e-07	-0.19258	2.22513e-05	-0.19197	-2.01031e-06
-0.19014	-1.50405e-06	-0.19045	-6.24106e-07	-0.19014	-7.47412e-07	-0.19014	2.23526e-05	-0.18984	-2.02836e-06
-0.1874	-1.49551e-06	-0.1874	-6.03974e-07	-0.1874	-7.21033e-07	-0.18679	2.24467e-05	-0.18709	-2.02234e-06
-0.18526	-1.48411e-06	-0.18496	-5.93907e-07	-0.18496	-6.94654e-07	-0.18496	2.2548e-05	-0.18496	-2.01031e-06
-0.18221	-1.47557e-06	-0.18251	-5.78808e-07	-0.18251	-6.68274e-07	-0.18221	2.26457e-05	-0.1819	-2.01632e-06
-0.18007	-1.46417e-06	-0.18007	-5.63709e-07	-0.18038	-6.24309e-07	-0.18038	2.27398e-05	-0.18007	-2.01031e-06
-0.17763	-1.46132e-06	-0.17794	-5.58676e-07	-0.17733	-5.89137e-07	-0.17733	2.28303e-05	-0.17763	-2.01031e-06
-0.1755	-1.44708e-06	-0.17488	-5.53643e-07	-0.17488	-5.7155e-07	-0.17519	2.29243e-05	-0.1755	-1.98623e-06
-0.17244	-1.43854e-06	-0.17244	-5.28477e-07	-0.17244	-5.36378e-07	-0.17214	2.30112e-05	-0.17275	-1.99225e-06
-0.17061	-1.42429e-06	-0.17031	-5.3351e-07	-0.17031	-5.01206e-07	-0.17	2.30944e-05	-0.17	-1.98623e-06
-0.16756	-1.4129e-06	-0.16787	-5.08345e-07	-0.16817	-4.8362e-07	-0.16787	2.31813e-05	-0.16787	-1.99225e-06
-0.16573	-1.39581e-06	-0.16481	-5.03311e-07	-0.16573	-4.5724e-07	-0.16542	2.32645e-05	-0.16481	-1.98021e-06
-0.16268	-1.38441e-06	-0.16268	-4.93245e-07	-0.16268	-4.13275e-07	-0.16298	2.33514e-05	-0.16329	-1.98623e-06
-0.16085	-1.37302e-06	-0.16054	-4.83179e-07	-0.16085	-3.86896e-07	-0.16085	2.3431e-05	-0.16085	-1.99827e-06
-0.15749	-1.36732e-06	-0.1581	-4.73113e-07	-0.15841	-3.60516e-07	-0.1581	2.35033e-05	-0.1581	-1.98623e-06
-0.15535	-1.35593e-06	-0.15596	-4.5298e-07	-0.15596	-3.34137e-07	-0.15566	2.35793e-05	-0.15566	-1.97419e-06
-0.15291	-1.34168e-06	-0.15352	-4.42914e-07	-0.15352	-2.90172e-07	-0.15291	2.36626e-05	-0.15322	-1.98623e-06
-0.15108	-1.33029e-06	-0.15047	-4.32848e-07	-0.15047	-2.72586e-07	-0.15078	2.37349e-05	-0.15078	-1.98021e-06
-0.14864	-1.3189e-06	-0.14864	-4.22782e-07	-0.14864	-2.46206e-07	-0.14833	2.38001e-05	-0.14894	-1.96215e-06
-0.14589	-1.3075e-06	-0.14589	-4.12715e-07	-0.1462	-2.19827e-07	-0.14589	2.38616e-05	-0.14559	-1.96215e-06
-0.14345	-1.29611e-06	-0.14345	-3.8755e-07	-0.14345	-1.84655e-07	-0.14345	2.39159e-05	-0.14376	-1.96215e-06
-0.14162	-1.28471e-06	-0.14101	-3.82517e-07	-0.14101	-1.58275e-07	-0.14101	2.39629e-05	-0.14132	-1.9441e-06
-0.13887	-1.27332e-06	-0.13826	-3.62384e-07	-0.13857	-1.40689e-07	-0.13918	2.40063e-05	-0.13826	-1.93808e-06
-0.13643	-1.25908e-06	-0.13643	-3.52318e-07	-0.13643	-9.67239e-08	-0.13613	2.40389e-05	-0.13613	-1.914e-06
-0.13399	-1.25338e-06	-0.13338	-3.27152e-07	-0.1343	-5.27585e-08	-0.1343	2.40751e-05	-0.13399	-1.90798e-06
-0.13185	-1.23344e-06	-0.13155	-3.22119e-07	-0.13124	-3.51723e-08	-0.13155	2.40968e-05	-0.13155	-1.90197e-06
-0.12941	-1.22204e-06	-0.1288	-3.01987e-07	-0.1288	-8.79308e-09	-0.1285	2.41221e-05	-0.1285	-1.88391e-06
-0.12636	-1.2135e-06	-0.12636	-2.91921e-07	-0.12667	3.51723e-08	-0.12667	2.41257e-05	-0.12728	-1.87789e-06
-0.12423	-1.19641e-06	-0.12392	-2.76821e-07	-0.12423	5.27585e-08	-0.12423	2.41294e-05	-0.12392	-1.85983e-06
-0.12148	-1.18786e-06	-0.12178	-2.61722e-07	-0.12148	7.91377e-08	-0.12178	2.41185e-05	-0.12209	-1.84178e-06
-0.11934	-1.17647e-06	-0.11904	-2.36556e-07	-0.11904	1.23103e-07	-0.11904	2.41077e-05	-0.11904	-1.83576e-06
-0.11635	-1.16222e-06	-0.11641	-2.31523e-07	-0.11641	1.49482e-07	-0.11641	2.40787e-05	-0.11635	-1.83576e-06
-0.114	-1.14798e-06	-0.114	-2.11391e-07	-0.11397	1.75862e-07	-0.11403	2.40461e-05	-0.11391	-1.84178e-06
-0.11144	-1.13659e-06	-0.11147	-1.96291e-07	-0.11156	2.02241e-07	-0.11156	2.40063e-05	-0.11153	-1.82974e-06
-0.10906	-1.13089e-06	-0.10915	-1.91258e-07	-0.10909	2.37413e-07	-0.10915	2.39484e-05	-0.10915	-1.82974e-06
-0.10668	-1.11665e-06	-0.10671	-1.76159e-07	-0.10668	2.81379e-07	-0.10665	2.38869e-05	-0.10662	-1.8177e-06
-0.10415	-1.1024e-06	-0.10424	-1.56027e-07	-0.10427	3.07758e-07	-0.10424	2.38182e-05	-0.10418	-1.81168e-06
-0.10176	-1.09101e-06	-0.10173	-1.4596e-07	-0.10183	3.4293e-07	-0.1018	2.37349e-05	-0.10183	-1.8177e-06
-0.09935	-1.08246e-06	-0.09932	-1.30861e-07	-0.09932	3.69309e-07	-0.09929	2.36481e-05	-0.09932	-1.81168e-06
-0.09694	-1.06537e-06	-0.09685	-1.05695e-07	-0.09694	3.78103e-07	-0.09691	2.35576e-05	-0.09694	-1.79363e-06
-0.0945	-1.04828e-06	-0.0945	-1.00662e-07	-0.09447	4.13275e-07	-0.09444	2.34599e-05	-0.0945	-1.77557e-06
-0.09197	-1.03973e-06	-0.09197	-8.05298e-08	-0.09209	4.39654e-07	-0.09203	2.33441e-05	-0.09206	-1.75751e-06
-0.08959	-1.02834e-06	-0.08956	-7.04636e-08	-0.08962	4.5724e-07	-0.08962	2.32319e-05	-0.08965	-1.75149e-06
-0.08712	-1.01695e-06	-0.08715	-5.03311e-08	-0.08712	4.92413e-07	-0.08709	2.31198e-05	-0.08718	-1.73946e-06
-0.08471	-9.99854e-07	-0.08464	-4.02649e-08	-0.08474	5.18792e-07	-0.08477	2.29895e-05	-0.08477	-1.76353e-06
-0.08226	-9.8846e-07	-0.08232	-2.51656e-08	-0.08223	5.27585e-07	-0.08229	2.28701e-05	-0.08229	-1.76353e-06
-0.07985	-9.79914e-07	-0.07991	-1.00662e-08	-0.07988	5.18792e-07	-0.07979	2.2747e-05	-0.07982	-1.76955e-06
-0.07741	-9.62822e-07	-0.07741	1.00662e-08	-0.07741	5.53964e-07	-0.07741	2.26168e-05	-0.07738	-1.76955e-06
-0.07497	-9.51428e-07	-0.07497	3.01987e-08	-0.07494	5.7155e-07	-0.075	2.24829e-05	-0.07491	-1.76955e-06
-0.07253	-9.37185e-07	-0.0725	4.02649e-08	-0.07253	5.89137e-07	-0.07256	2.23562e-05	-0.07253	-1.78761e-06
-0.07009	-9.28639e-07	-0.07012	6.54305e-08	-0.07015	6.15516e-07	-0.07009	2.22187e-05	-0.07009	-1.78159e-06
-0.06771	-9.14396e-07	-0.06765	8.05298e-08	-0.06765	6.24309e-07	-0.06765	2.20812e-05	-0.06765	-1.76353e-06
-0.06524	-8.97305e-07	-0.06524	1.00662e-07	-0.06524	6.41895e-07	-0.06514	2.19509e-05	-0.0652	-1.78159e-06
-0.06279	-8.8591e-07	-0.06273	1.10729e-07	-0.06276	6.59481e-07	-0.06273	2.18134e-05	-0.06273	-1.78761e-06
-0.06032	-8.68819e-07	-0.06041	1.30861e-07	-0.06035	6.68274e-07	-0.06041	2.16687e-05	-0.06038	-1.78761e-06
-0.05791	-8.54576e-07	-0.05788	1.50993e-07	-0.05794	6.94654e-07	-0.05791	2.15058e-05	-0.05791	-1.75751e-06
-0.05547	-8.37484e-07	-0.05544	1.76159e-07	-0.05544	7.03447e-07	-0.05544	2.13575e-05	-0.05547	-1.78159e-06
-0.05306	-8.2609e-07	-0.05306	1.86225e-07	-0.05303	7.38619e-07	-0.05303	2.12055e-05	-0.05303	-1.78159e-06
-0.05062	-8.08999e-07	-0.05065	2.11391e-07	-0.05059	7.56205e-07	-0.05062	2.10426e-05	-0.05062	-1.78159e-06
-0.04811	-7.94756e-07	-0.04815	2.31523e-07	-0.04815	7.82584e-07	-0.04811	2.08834e-05	-0.04815	-1.77557e-06
-0.04573	-7.77664e-07	-0.0457	2.41589e-07	-0.0457	7.73791e-07	-0.04567	2.07206e-05	-0.04573	-1.76955e-06
-0.04332	-7.60573e-07	-0.04326	2.56689e-07	-0.04326	8.00171e-07	-0.04329	2.05505e-05	-0.04323	-1.77557e-06
-0.04082	-7.4633e-07	-0.04091	2.81854e-07	-0.04082	8.35343e-07	-0.04085	2.03768e-05	-0.04085	-1.76353e-06
-0.03838	-7.23541e-07	-0.03835	3.12053e-07	-0.03841	8.61722e-07	-0.03838	2.02067e-05	-0.03838	-1.76353e-06
-0.03594	-7.09298e-07	-0.03591	3.22119e-07	-0.03594	8.79308e-07	-0.03597	2.0033e-05	-0.03603	-1.75149e-06
-0.03359	-6.83661e-07	-0.0335	3.52318e-07	-0.03353	9.14481e-07	-0.03347	1.98557e-05	-0.03353	-1.74547e-06
-0.03106	-6.63721e-07	-0.03109	3.67417e-07	-0.03112	9.49653e-07	-0.03109	1.9682e-05	-0.03115	-1.73946e-06
-0.02864	-6.38083e-07	-0.02861	3.92583e-07	-0.02868	9.67239e-07	-0.02864	1.94938e-05	-0.02874	-1.75751e-06
-0.02623	-6.06749e-07	-0.0262	4.12715e-07	-0.02626	1.00241e-06	-0.02617	1.93057e-05	-0.02629	-1.75149e-06
-0.02376	-5.75415e-07	-0.02373	4.32848e-07	-0.02376	1.04638e-06	-0.02376	1.91175e-05	-0.02382	-1.74547e-06
-0.02141	-5.38383e-07	-0.02135	4.73113e-07	-0.02129	1.09034e-06	-0.02132	1.89293e-05	-0.02135	-1.73946e-06
-0.01891	-5.01351e-07	-0.01897	4.88212e-07	-0.01891	1.13431e-06	-0.01891	1.87303e-05	-0.01888	-1.73344e-06
-0.01641	-4.72865e-07	-0.0165	5.18411e-07	-0.01641	1.18707e-06	-0.01644	1.85385e-05	-0.0165	-1.7214e-06
-0.01397	-4.38682e-07	-0.01406	5.48609e-07	-0.01403	1.22224e-06	-0.01406	1.83467e-05	-0.01409	-1.71538e-06
-0.01162	-4.01651e-07	-0.01159	5.73775e-07	-0.01152	1.29258e-06	-0.01162	1.81658e-05	-0.01155	-1.70334e-06
-0.00917	-3.64619e-07	-0.00911	5.98941e-07	-0.0092	1.37172e-06	-0.00917	1.7974e-05	-0.00917	-1.71538e-06
-0.00664	-3.30436e-07	-0.00676	6.29139e-07	-0.00673	1.42448e-06	-0.00679	1.7775e-05	-0.00676	-1.68529e-06
-0.00429	-2.90556e-07	-0.00426	6.54305e-07	-0.00429	1.46844e-06	-0.00429	1.7594e-05	-0.00432	-1.67325e-06
-0.00191	-2.56373e-07	-0.00185	6.7947e-07	-0.00182	1.53e-06	-0.00188	1.74059e-05	-0.00191	-1.66121e-06
0.000591309	-2.19341e-07	0.000560791	7.14702e-07	0.000591309	1.60913e-06	0.000591309	1.72213e-05	0.000530273	-1.64917e-06
0.003	-1.79461e-07	0.003	7.54967e-07	0.003	1.67069e-06	0.003	1.70259e-05	0.003	-1.6251e-06
0.00547	-1.39581e-07	0.0055	7.85166e-07	0.00541	1.74103e-06	0.00544	1.68486e-05	0.00544	-1.61306e-06
0.00795	-1.02549e-07	0.00785	8.15365e-07	0.00792	1.80258e-06	0.00792	1.66604e-05	0.00785	-1.61306e-06
0.0103	-5.41231e-08	0.0103	8.4053e-07	0.01033	1.88172e-06	0.0103	1.64686e-05	0.01033	-1.58898e-06
0.01274	-8.54576e-09	0.01277	8.80795e-07	0.01271	1.93448e-06	0.01277	1.62804e-05	0.01277	-1.57695e-06
0.01524	3.98802e-08	0.01524	9.16027e-07	0.01524	2.00482e-06	0.01521	1.6085e-05	0.01521	-1.56491e-06
0.01756	9.68519e-08	0.01768	9.51259e-07	0.01768	2.06637e-06	0.01759	1.58932e-05	0.01768	-1.58296e-06
0.02009	1.50975e-07	0.02003	9.8649e-07	0.02009	2.12793e-06	0.02006	1.5687e-05	0.02012	-1.57093e-06
0.02253	2.07947e-07	0.02253	1.01669e-06	0.02256	2.18068e-06	0.0225	1.54771e-05	0.02259	-1.54685e-06
0.02501	2.67767e-07	0.02488	1.06702e-06	0.02497	2.25103e-06	0.02488	1.52708e-05	0.02491	-1.55287e-06
0.02739	3.2189e-07	0.02742	1.10225e-06	0.02745	2.30379e-06	0.02739	1.50501e-05	0.02732	-1.54685e-06
0.02989	3.78862e-07	0.02983	1.15258e-06	0.0298	2.36534e-06	0.0298	1.48438e-05	0.02983	-1.55287e-06
0.03227	4.18742e-07	0.03227	1.18781e-06	0.03224	2.43568e-06	0.03224	1.46195e-05	0.0323	-1.54083e-06
0.03474	4.58622e-07	0.03471	1.23311e-06	0.03465	2.49724e-06	0.03474	1.4406e-05	0.03471	-1.54685e-06
0.03718	4.8426e-07	0.03718	1.26834e-06	0.03709	2.54999e-06	0.03712	1.41708e-05	0.03718	-1.54685e-06
0.03959	5.042e-07	0.03953	1.31868e-06	0.03956	2.62034e-06	0.03953	1.39428e-05	0.0395	-1.54083e-06
0.04206	5.15594e-07	0.04197	1.36397e-06	0.042	2.6731e-06	0.04203	1.37076e-05	0.04197	-1.5288e-06
0.04445	5.2414e-07	0.04445	1.41431e-06	0.04441	2.71706e-06	0.04448	1.34543e-05	0.04448	-1.52278e-06
0.04686	5.2414e-07	0.04689	1.45457e-06	0.04695	2.77861e-06	0.04689	1.32046e-05	0.04683	-1.51676e-06
0.04936	5.32686e-07	0.0493	1.5049e-06	0.04933	2.83137e-06	0.0493	1.29476e-05	0.04927	-1.52278e-06
0.0518	5.38383e-07	0.05174	1.55523e-06	0.05174	2.89292e-06	0.05171	1.26943e-05	0.05171	-1.51074e-06
0.05421	5.4408e-07	0.05424	1.5955e-06	0.05421	2.93689e-06	0.05427	1.24374e-05	0.05418	-1.51074e-06
0.05659	5.46929e-07	0.0565	1.64583e-06	0.05659	2.98085e-06	0.05662	1.21877e-05	0.05656	-1.48666e-06
0.05903	5.49777e-07	0.05906	1.70119e-06	0.05906	3.01603e-06	0.05906	1.19416e-05	0.05909	-1.46259e-06
0.0615	5.58323e-07	0.06147	1.74649e-06	0.06144	3.05999e-06	0.06147	1.16956e-05	0.0615	-1.46861e-06
0.06395	5.6402e-07	0.06398	1.79179e-06	0.06395	3.09517e-06	0.06395	1.14748e-05	0.06392	-1.47463e-06
0.06639	5.72566e-07	0.06633	1.85219e-06	0.06639	3.15672e-06	0.06636	1.12505e-05	0.06636	-1.46861e-06
0.06883	5.81112e-07	0.06883	1.90755e-06	0.0688	3.1743e-06	0.06883	1.10297e-05	0.06886	-1.44453e-06
0.07127	5.86809e-07	0.07127	1.95285e-06	0.07127	3.21827e-06	0.07124	1.0838e-05	0.07127	-1.42647e-06
0.07371	5.92506e-07	0.07368	2.00821e-06	0.07371	3.24465e-06	0.07368	1.06462e-05	0.07371	-1.41444e-06
0.07615	6.039e-07	0.07618	2.05351e-06	0.07615	3.28861e-06	0.07615	1.0458e-05	0.07609	-1.4024e-06
0.07862	6.12446e-07	0.07862	2.10384e-06	0.07856	3.31499e-06	0.07859	1.02807e-05	0.0785	-1.40842e-06
0.08104	6.20992e-07	0.08104	2.15417e-06	0.08104	3.35016e-06	0.08101	1.01251e-05	0.08097	-1.39638e-06
0.08345	6.26689e-07	0.08348	2.21457e-06	0.08348	3.39413e-06	0.08348	9.95861e-06	0.08345	-1.38434e-06
0.08598	6.38083e-07	0.08586	2.26993e-06	0.08586	3.42051e-06	0.08589	9.81025e-06	0.08589	-1.3723e-06
0.08833	6.49478e-07	0.0883	2.3253e-06	0.08833	3.44689e-06	0.08827	9.6655e-06	0.0883	-1.36027e-06
0.09077	6.58024e-07	0.09077	2.3706e-06	0.09071	3.47327e-06	0.09074	9.51713e-06	0.09071	-1.36027e-06
0.09321	6.69418e-07	0.09318	2.42093e-06	0.09318	3.50844e-06	0.09312	9.41219e-06	0.09318	-1.34221e-06
0.09562	6.77964e-07	0.09559	2.48636e-06	0.09565	3.54361e-06	0.09568	9.2783e-06	0.09556	-1.34823e-06
0.09806	6.86509e-07	0.09797	2.54172e-06	0.09806	3.56999e-06	0.09803	9.1625e-06	0.09806	-1.32415e-06
0.10051	6.97904e-07	0.10051	2.60212e-06	0.10054	3.61396e-06	0.10051	9.05756e-06	0.10054	-1.31212e-06
0.10298	7.14995e-07	0.10289	2.65748e-06	0.10295	3.65792e-06	0.10295	8.93814e-06	0.10292	-1.29406e-06
0.10539	7.29238e-07	0.10539	2.70782e-06	0.10539	3.71068e-06	0.10542	8.82235e-06	0.1053	-1.276e-06
0.10789	7.57724e-07	0.1078	2.76318e-06	0.10777	3.76344e-06	0.10783	8.73912e-06	0.10783	-1.26998e-06
0.11027	7.77664e-07	0.11024	2.81854e-06	0.11027	3.8162e-06	0.11021	8.63056e-06	0.11027	-1.23387e-06
0.11262	8.0615e-07	0.11265	2.88901e-06	0.11268	3.86896e-06	0.11271	8.54733e-06	0.11268	-1.20378e-06
0.11515	8.31787e-07	0.11509	2.95444e-06	0.11515	3.9393e-06	0.11509	8.44962e-06	0.11512	-1.20378e-06
0.11753	8.63122e-07	0.11753	3.00477e-06	0.11747	4.01844e-06	0.1175	8.38087e-06	0.1175	-1.17368e-06
0.12004	9.00153e-07	0.12001	3.0702e-06	0.11995	4.08878e-06	0.12004	8.30849e-06	0.12007	-1.17368e-06
0.12248	9.40034e-07	0.12239	3.1306e-06	0.12242	4.15033e-06	0.12236	8.23974e-06	0.12248	-1.15562e-06
0.12489	9.79914e-07	0.12489	3.20106e-06	0.12483	4.25585e-06	0.12492	8.16013e-06	0.12486	-1.14961e-06
0.1273	1.02264e-06	0.1273	3.27152e-06	0.1273	4.36137e-06	0.12733	8.08413e-06	0.12733	-1.11951e-06
0.12974	1.07107e-06	0.12974	3.34702e-06	0.12974	4.47568e-06	0.1298	8.02262e-06	0.12974	-1.09544e-06
0.13218	1.12519e-06	0.13212	3.42252e-06	0.13215	4.60758e-06	0.13215	7.95024e-06	0.13212	-1.0834e-06
0.13459	1.17647e-06	0.13453	3.49298e-06	0.13459	4.72189e-06	0.13462	7.89596e-06	0.13456	-1.07136e-06
0.13707	1.23344e-06	0.137	3.56848e-06	0.13707	4.88016e-06	0.13704	7.84168e-06	0.137	-1.04127e-06
0.13951	1.29611e-06	0.13945	3.65404e-06	0.13942	5.01206e-06	0.13948	7.78017e-06	0.13948	-1.01719e-06
0.14189	1.36162e-06	0.14192	3.74464e-06	0.14186	5.17033e-06	0.14189	7.72227e-06	0.14189	-9.87096e-07
0.1443	1.42429e-06	0.14433	3.82013e-06	0.14439	5.3374e-06	0.14436	7.65713e-06	0.14439	-9.57002e-07
0.1468	1.49551e-06	0.14674	3.91073e-06	0.14671	5.51326e-06	0.14677	7.61371e-06	0.14683	-9.38945e-07
0.14918	1.56957e-06	0.14915	4.00133e-06	0.14921	5.70671e-06	0.14915	7.54857e-06	0.14918	-8.90794e-07
0.15165	1.64933e-06	0.15159	4.09192e-06	0.15165	5.88257e-06	0.15165	7.48705e-06	0.15165	-8.90794e-07
0.15403	1.72339e-06	0.15413	4.19762e-06	0.15416	6.06723e-06	0.15409	7.42553e-06	0.154	-8.607e-07
0.15648	1.8117e-06	0.15654	4.27815e-06	0.15657	6.28705e-06	0.15654	7.38211e-06	0.15657	-8.48662e-07
0.15898	1.89146e-06	0.15889	4.37881e-06	0.15898	6.47171e-06	0.15901	7.33145e-06	0.15892	-8.24586e-07
0.16136	1.98546e-06	0.16133	4.4845e-06	0.16133	6.69154e-06	0.16136	7.29164e-06	0.16139	-7.88473e-07
0.16386	2.07947e-06	0.1638	4.59523e-06	0.1638	6.90257e-06	0.1638	7.24098e-06	0.1638	-7.5236e-07
0.16624	2.17347e-06	0.16627	4.70596e-06	0.16624	7.1224e-06	0.16621	7.20118e-06	0.16624	-7.28284e-07
0.16868	2.26747e-06	0.16874	4.81669e-06	0.16871	7.38619e-06	0.16868	7.16499e-06	0.16865	-6.9819e-07
0.17112	2.37287e-06	0.17115	4.92742e-06	0.17109	7.61481e-06	0.17112	7.12518e-06	0.17103	-6.62077e-07
0.17356	2.48112e-06	0.1735	5.04821e-06	0.17356	7.85222e-06	0.1735	7.06005e-06	0.17356	-6.38001e-07
0.17595	2.59221e-06	0.17598	5.15894e-06	0.17604	8.07205e-06	0.17601	7.0311e-06	0.17598	-6.13926e-07
0.17845	2.70331e-06	0.17845	5.27974e-06	0.17848	8.30067e-06	0.17845	6.99491e-06	0.17839	-5.83831e-07
0.18089	2.8201e-06	0.18086	5.41563e-06	0.18083	8.54688e-06	0.18089	6.96958e-06	0.18089	-5.41699e-07
0.1833	2.93974e-06	0.1833	5.52636e-06	0.18327	8.79308e-06	0.18324	6.92616e-06	0.18327	-5.11605e-07
0.18577	3.05653e-06	0.18577	5.65219e-06	0.18571	9.04808e-06	0.18571	6.87188e-06	0.18577	-4.8151e-07
0.18812	3.18472e-06	0.18821	5.78808e-06	0.18818	9.29429e-06	0.18821	6.85016e-06	0.18824	-4.63454e-07
0.19056	3.31006e-06	0.19059	5.91391e-06	0.19059	9.5317e-06	0.19062	6.82121e-06	0.19065	-4.15303e-07
0.19307	3.4297e-06	0.1931	6.04477e-06	0.19307	9.7867e-06	0.1931	6.79227e-06	0.19304	-3.79189e-07
0.19551	3.55219e-06	0.19542	6.1706e-06	0.19551	1.00329e-05	0.19548	6.7597e-06	0.19551	-3.25019e-07
0.19795	3.67753e-06	0.19792	6.30146e-06	0.19795	1.02879e-05	0.19792	6.73075e-06	0.19789	-2.88906e-07
0.20039	3.79717e-06	0.20033	6.42729e-06	0.20036	1.05165e-05	0.2003	6.71265e-06	0.20036	-2.34736e-07
0.20286	3.91681e-06	0.2028	6.55311e-06	0.20286	1.07891e-05	0.20283	6.69456e-06	0.20283	-2.10661e-07
0.20521	4.03645e-06	0.20527	6.68901e-06	0.20521	1.10265e-05	0.20518	6.66561e-06	0.20524	-1.74547e-07
0.20765	4.14184e-06	0.20762	6.81484e-06	0.20771	1.12815e-05	0.20765	6.65837e-06	0.20771	-1.38434e-07
0.21013	4.25009e-06	0.21016	6.95073e-06	0.21013	1.15189e-05	0.21013	6.62219e-06	0.21009	-9.63021e-08
0.21263	4.35834e-06	0.21257	7.07656e-06	0.21257	1.17564e-05	0.21251	6.60047e-06	0.21251	-6.62077e-08
0.21501	4.45519e-06	0.21504	7.20239e-06	0.21501	1.19938e-05	0.21501	6.56791e-06	0.21501	-1.20378e-08
0.21748	4.55204e-06	0.21745	7.32821e-06	0.21739	1.22312e-05	0.21745	6.54619e-06	0.21742	2.40755e-08
0.21983	4.64604e-06	0.21989	7.45908e-06	0.21989	1.2451e-05	0.21989	6.54981e-06	0.21986	6.62077e-08
0.2223	4.7315e-06	0.2223	7.5849e-06	0.22224	1.26708e-05	0.22236	6.5281e-06	0.22233	1.14359e-07
0.22477	4.81696e-06	0.22477	7.7057e-06	0.22471	1.28995e-05	0.22474	6.50277e-06	0.22477	1.38434e-07
0.22718	4.89387e-06	0.22715	7.83153e-06	0.22715	1.31193e-05	0.22725	6.4883e-06	0.22715	1.68529e-07
0.22966	4.97078e-06	0.22956	7.94225e-06	0.22963	1.33039e-05	0.22966	6.4702e-06	0.22963	2.04642e-07
0.23213	5.03915e-06	0.23207	8.05802e-06	0.23204	1.34886e-05	0.23207	6.45935e-06	0.23201	2.46774e-07
0.23448	5.10467e-06	0.23451	8.17881e-06	0.23448	1.36732e-05	0.23448	6.43763e-06	0.23445	2.76868e-07
0.23686	5.16164e-06	0.23695	8.28451e-06	0.23686	1.38667e-05	0.23689	6.43402e-06	0.23695	3.25019e-07
0.23936	5.22146e-06	0.23933	8.39523e-06	0.23936	1.40338e-05	0.23939	6.4123e-06	0.23936	3.49095e-07
0.24177	5.27558e-06	0.24177	8.4959e-06	0.2418	1.4192e-05	0.2418	6.38335e-06	0.24174	3.97246e-07
0.24427	5.32686e-06	0.24424	8.59656e-06	0.24421	1.43415e-05	0.24421	6.3725e-06	0.24424	4.39378e-07
0.24669	5.37243e-06	0.24669	8.69219e-06	0.24665	1.45086e-05	0.24669	6.36164e-06	0.24675	4.69472e-07
0.24907	5.41231e-06	0.2491	8.78782e-06	0.24903	1.46493e-05	0.24903	6.34355e-06	0.24916	4.99567e-07
0.25154	5.44935e-06	0.25151	8.87841e-06	0.25151	1.47636e-05	0.25157	6.33269e-06	0.25154	5.47718e-07
0.25398	5.48638e-06	0.25404	8.96901e-06	0.25404	1.48779e-05	0.25401	6.32546e-06	0.25395	5.71793e-07
0.25636	5.51771e-06	0.25645	9.04954e-06	0.25639	1.5001e-05	0.25645	6.31822e-06	0.25642	6.07907e-07
0.25889	5.54335e-06	0.25886	9.1502e-06	0.25889	1.50977e-05	0.25886	6.30736e-06	0.25883	6.50039e-07
0.26124	5.56899e-06	0.2613	9.21563e-06	0.2613	1.51857e-05	0.2613	6.30012e-06	0.26133	6.74114e-07
0.26374	5.59178e-06	0.26374	9.28106e-06	0.26374	1.52824e-05	0.26371	6.31098e-06	0.26371	7.04209e-07
0.26616	5.61456e-06	0.26619	9.34649e-06	0.26622	1.53703e-05	0.26619	6.29651e-06	0.26616	7.46341e-07
0.26866	5.62596e-06	0.2686	9.42199e-06	0.26857	1.54231e-05	0.26857	6.27841e-06	0.2686	7.64398e-07
0.27107	5.6402e-06	0.27104	9.48239e-06	0.27113	1.54846e-05	0.27104	6.26394e-06	0.27101	7.88473e-07
0.27348	5.65444e-06	0.27348	9.54782e-06	0.27348	1.55286e-05	0.27348	6.26032e-06	0.27348	8.24586e-07
0.27595	5.6516e-06	0.27586	9.60318e-06	0.27595	1.55813e-05	0.27589	6.2567e-06	0.27592	8.48662e-07
0.27842	5.66299e-06	0.27833	9.64848e-06	0.27842	1.56165e-05	0.27839	6.24223e-06	0.27839	8.72737e-07
0.28086	5.66584e-06	0.28083	9.71391e-06	0.2808	1.56517e-05	0.28077	6.22413e-06	0.28077	8.96813e-07
0.28325	5.66869e-06	0.28318	9.74914e-06	0.28325	1.56957e-05	0.28318	6.22051e-06	0.28325	9.14869e-07
0.28566	5.66299e-06	0.28572	9.79947e-06	0.28566	1.57132e-05	0.28566	6.22775e-06	0.28572	9.38945e-07
0.2881	5.65444e-06	0.28816	9.83974e-06	0.28816	1.57308e-05	0.2881	6.21689e-06	0.28813	9.69039e-07
0.2906	5.64875e-06	0.29057	9.87497e-06	0.29051	1.57396e-05	0.29048	6.21689e-06	0.29051	9.81077e-07
0.29295	5.63735e-06	0.29295	9.9253e-06	0.29298	1.57572e-05	0.29298	6.21689e-06	0.29295	1.00515e-06
0.29539	5.62596e-06	0.29548	9.96557e-06	0.29539	1.57572e-05	0.29539	6.19518e-06	0.29539	1.01719e-06
0.29783	5.61456e-06	0.29783	1.00008e-05	0.29786	1.5766e-05	0.29783	6.1988e-06	0.29783	1.03525e-06
0.30027	5.60032e-06	0.30033	1.00411e-05	0.30027	1.5766e-05	0.30024	6.18795e-06	0.30027	1.06534e-06
0.30275	5.58038e-06	0.30275	1.00763e-05	0.30272	1.57572e-05	0.30272	6.19156e-06	0.30268	1.08942e-06
0.30516	5.56329e-06	0.30513	1.01065e-05	0.30519	1.57572e-05	0.30513	6.18433e-06	0.30516	1.10747e-06
0.30754	5.54335e-06	0.30757	1.01367e-05	0.30763	1.57572e-05	0.30757	6.18795e-06	0.30757	1.12553e-06
0.31001	5.52056e-06	0.30995	1.0177e-05	0.31001	1.57572e-05	0.30998	6.18433e-06	0.31001	1.13757e-06
0.31248	5.50062e-06	0.31248	1.02122e-05	0.31248	1.57572e-05	0.31242	6.17709e-06	0.31245	1.16164e-06
0.31486	5.47783e-06	0.31492	1.02474e-05	0.31486	1.57396e-05	0.31492	6.16623e-06	0.31489	1.16766e-06
0.31736	5.45219e-06	0.3173	1.02877e-05	0.31739	1.57484e-05	0.3173	6.159e-06	0.31736	1.1797e-06
0.31981	5.42941e-06	0.31977	1.03229e-05	0.31968	1.57396e-05	0.31977	6.159e-06	0.31974	1.20378e-06
0.32222	5.40947e-06	0.32219	1.03531e-05	0.32225	1.5722e-05	0.32219	6.159e-06	0.32222	1.22785e-06
0.32475	5.37813e-06	0.32466	1.03883e-05	0.32463	1.57044e-05	0.32469	6.14814e-06	0.32469	1.23989e-06
0.32713	5.35534e-06	0.3271	1.04286e-05	0.32716	1.57132e-05	0.3271	6.14814e-06	0.3271	1.24591e-06
0.3296	5.33255e-06	0.32957	1.04789e-05	0.32954	1.57132e-05	0.32951	6.14814e-06	0.32957	1.25193e-06
0.33201	5.30407e-06	0.33201	1.05142e-05	0.33198	1.56869e-05	0.33198	6.16261e-06	0.33195	1.26998e-06
0.33445	5.27558e-06	0.33436	1.05544e-05	0.33445	1.56693e-05	0.33445	6.14814e-06	0.33445	1.26998e-06
0.33686	5.24995e-06	0.33693	1.05997e-05	0.33686	1.56693e-05	0.3369	6.14814e-06	0.33686	1.28202e-06
0.33931	5.22146e-06	0.33928	1.0645e-05	0.33931	1.56605e-05	0.33931	6.15176e-06	0.33928	1.30008e-06
0.34181	5.19297e-06	0.34172	1.06853e-05	0.34175	1.56517e-05	0.34175	6.15538e-06	0.34175	1.31813e-06
0.34416	5.17018e-06	0.34419	1.07256e-05	0.3441	1.56253e-05	0.34416	6.16261e-06	0.34425	1.33017e-06
0.3466	5.14455e-06	0.34666	1.07759e-05	0.34663	1.56165e-05	0.3466	6.16985e-06	0.3466	1.34221e-06
0.34907	5.11606e-06	0.34907	1.08313e-05	0.34904	1.56077e-05	0.34904	6.18433e-06	0.34901	1.35425e-06
0.35148	5.09327e-06	0.35148	1.08766e-05	0.35145	1.55989e-05	0.35145	6.18433e-06	0.35148	1.36629e-06
0.35395	5.06194e-06	0.35389	1.09269e-05	0.35395	1.55725e-05	0.35389	6.19156e-06	0.35386	1.37832e-06
0.35637	5.042e-06	0.35633	1.09873e-05	0.35637	1.55638e-05	0.35637	6.19518e-06	0.35637	1.38434e-06
0.35878	5.01351e-06	0.35884	1.10326e-05	0.35881	1.55374e-05	0.35884	6.20966e-06	0.35881	1.4024e-06
0.36128	4.99072e-06	0.36122	1.10829e-05	0.36125	1.55286e-05	0.36125	6.22413e-06	0.36119	1.43249e-06
0.36369	4.97363e-06	0.3636	1.11383e-05	0.36369	1.55022e-05	0.36363	6.24223e-06	0.36372	1.43249e-06
0.3661	4.95084e-06	0.3661	1.11936e-05	0.36613	1.54758e-05	0.36613	6.24584e-06	0.36604	1.43851e-06
0.36857	4.9309e-06	0.36851	1.1244e-05	0.36851	1.5467e-05	0.36854	6.2567e-06	0.36851	1.44453e-06
0.37092	4.90527e-06	0.37101	1.12993e-05	0.37095	1.54582e-05	0.37092	6.28203e-06	0.37098	1.44453e-06
0.37346	4.88248e-06	0.37336	1.13547e-05	0.37342	1.54319e-05	0.37342	6.28927e-06	0.37339	1.45657e-06
0.37577	4.87108e-06	0.3758	1.14201e-05	0.37584	1.54055e-05	0.37587	6.30736e-06	0.37587	1.46861e-06
0.37828	4.84829e-06	0.37831	1.14755e-05	0.37825	1.54055e-05	0.37822	6.33269e-06	0.37831	1.47463e-06
0.38072	4.8312e-06	0.38072	1.15409e-05	0.38072	1.53703e-05	0.38069	6.35802e-06	0.3806	1.47463e-06
0.38316	4.81696e-06	0.38313	1.15963e-05	0.38313	1.53703e-05	0.3831	6.37974e-06	0.38313	1.49268e-06
0.38557	4.80272e-06	0.3856	1.16617e-05	0.38554	1.53439e-05	0.38554	6.4123e-06	0.38554	1.4987e-06
0.38804	4.79417e-06	0.38804	1.17221e-05	0.38801	1.53263e-05	0.38801	6.44125e-06	0.38804	1.53481e-06
0.39051	4.77993e-06	0.39039	1.17775e-05	0.39042	1.53175e-05	0.39042	6.47382e-06	0.39039	1.55287e-06
0.39289	4.76853e-06	0.39289	1.1848e-05	0.39299	1.52912e-05	0.39293	6.51363e-06	0.39289	1.55287e-06
0.39537	4.75714e-06	0.39534	1.19033e-05	0.39537	1.52736e-05	0.39534	6.54258e-06	0.39531	1.57093e-06
0.39769	4.74575e-06	0.39778	1.19637e-05	0.39775	1.52648e-05	0.39781	6.58962e-06	0.39772	1.57093e-06
0.40022	4.7372e-06	0.40022	1.20241e-05	0.40025	1.5256e-05	0.40019	6.61857e-06	0.40025	1.57695e-06
0.40266	4.7372e-06	0.40263	1.20845e-05	0.40266	1.52384e-05	0.40263	6.66561e-06	0.40263	1.58296e-06
0.4051	4.72865e-06	0.40513	1.21298e-05	0.4051	1.52208e-05	0.40504	6.70904e-06	0.40501	1.58296e-06
0.40754	4.72865e-06	0.40751	1.22003e-05	0.40754	1.52032e-05	0.4076	6.75246e-06	0.40754	1.60102e-06
0.41002	4.72581e-06	0.40998	1.22556e-05	0.40995	1.52032e-05	0.41002	6.79588e-06	0.40998	1.61306e-06
0.4124	4.72296e-06	0.41243	1.2316e-05	0.4124	1.51769e-05	0.4124	6.8574e-06	0.4124	1.63112e-06
0.4149	4.72865e-06	0.41487	1.23764e-05	0.41481	1.51593e-05	0.4149	6.90083e-06	0.41487	1.64315e-06
0.41725	4.72865e-06	0.41731	1.24268e-05	0.41728	1.51593e-05	0.41731	6.95511e-06	0.41722	1.64917e-06
0.41975	4.7315e-06	0.41975	1.24721e-05	0.41969	1.51505e-05	0.41963	7.02386e-06	0.41972	1.66121e-06
0.42219	4.73435e-06	0.4221	1.25274e-05	0.4221	1.51505e-05	0.4221	7.08176e-06	0.4221	1.67325e-06
0.4246	4.74859e-06	0.42463	1.25727e-05	0.42454	1.51329e-05	0.4246	7.1469e-06	0.42457	1.68529e-06
0.42698	4.75429e-06	0.42695	1.26231e-05	0.42704	1.51153e-05	0.42701	7.21203e-06	0.42695	1.69732e-06
0.42942	4.75999e-06	0.42939	1.26683e-05	0.42945	1.51153e-05	0.42952	7.27717e-06	0.42942	1.70936e-06
0.4319	4.76853e-06	0.43187	1.27086e-05	0.43187	1.51065e-05	0.43187	7.3423e-06	0.4319	1.73344e-06
0.43431	4.77708e-06	0.43434	1.27489e-05	0.43434	1.50977e-05	0.43437	7.40744e-06	0.43431	1.73946e-06
0.43681	4.79417e-06	0.43684	1.27942e-05	0.43675	1.51241e-05	0.43675	7.48343e-06	0.43684	1.74547e-06
0.43919	4.80272e-06	0.43919	1.28294e-05	0.43919	1.51241e-05	0.43919	7.55943e-06	0.43919	1.76955e-06
0.44166	4.81696e-06	0.4416	1.28697e-05	0.44163	1.51329e-05	0.44166	7.64989e-06	0.44163	1.78761e-06
0.44401	4.82835e-06	0.44407	1.2915e-05	0.44404	1.51593e-05	0.44407	7.7295e-06	0.4441	1.79363e-06
0.44651	4.84829e-06	0.44648	1.29502e-05	0.44651	1.51505e-05	0.44651	7.81273e-06	0.44651	1.79964e-06
0.44899	4.86254e-06	0.44893	1.29955e-05	0.44889	1.51505e-05	0.44896	7.91044e-06	0.44899	1.8177e-06
0.45137	4.88248e-06	0.45137	1.30307e-05	0.45134	1.51769e-05	0.4514	8.00814e-06	0.4514	1.85381e-06
0.45381	4.89957e-06	0.45381	1.30609e-05	0.45381	1.51857e-05	0.45381	8.11308e-06	0.45381	1.85983e-06
0.45631	4.92236e-06	0.45631	1.31062e-05	0.45628	1.5212e-05	0.45628	8.20355e-06	0.45628	1.85381e-06
0.45869	4.9366e-06	0.45869	1.31465e-05	0.45869	1.52208e-05	0.45869	8.31211e-06	0.45869	1.87789e-06
0.46119	4.96509e-06	0.46113	1.31817e-05	0.4611	1.52208e-05	0.4611	8.42791e-06	0.46116	1.90798e-06
0.46357	4.98503e-06	0.46357	1.3222e-05	0.46354	1.52472e-05	0.46367	8.54733e-06	0.4636	1.914e-06
0.46601	5.00782e-06	0.46598	1.32673e-05	0.46598	1.52824e-05	0.46601	8.68484e-06	0.46595	1.93206e-06
0.46843	5.02776e-06	0.4684	1.32975e-05	0.46843	1.53088e-05	0.4684	8.80787e-06	0.46849	1.93206e-06
0.4709	5.05624e-06	0.47087	1.33327e-05	0.47087	1.53351e-05	0.47087	8.94538e-06	0.47087	1.95614e-06
0.47334	5.07903e-06	0.47337	1.3373e-05	0.47331	1.53615e-05	0.47334	9.09375e-06	0.47337	1.98623e-06
0.47578	5.10182e-06	0.47578	1.34082e-05	0.47572	1.53879e-05	0.47578	9.25297e-06	0.47578	1.99827e-06
0.47813	5.12461e-06	0.47819	1.34434e-05	0.47819	1.54231e-05	0.47819	9.41219e-06	0.47819	2.00429e-06
0.48063	5.15024e-06	0.48066	1.34787e-05	0.48069	1.54494e-05	0.48066	9.58589e-06	0.4806	2.01632e-06
0.4831	5.17303e-06	0.48304	1.35139e-05	0.48304	1.54758e-05	0.4831	9.77044e-06	0.48301	2.0404e-06
0.48545	5.20152e-06	0.48542	1.35491e-05	0.48549	1.5511e-05	0.48545	9.96585e-06	0.48549	2.07049e-06
0.48802	5.22431e-06	0.48787	1.35743e-05	0.48793	1.55286e-05	0.48796	1.01721e-05	0.48796	2.08253e-06
0.49034	5.2357e-06	0.49028	1.36146e-05	0.49034	1.55901e-05	0.49037	1.0382e-05	0.49034	2.09457e-06
0.49284	5.25564e-06	0.49278	1.36397e-05	0.49281	1.56253e-05	0.49278	1.06027e-05	0.49278	2.10059e-06
0.49522	5.27843e-06	0.49528	1.3675e-05	0.49522	1.56429e-05	0.49522	1.08271e-05	0.49519	2.1367e-06
0.49775	5.28983e-06	0.49766	1.37052e-05	0.49766	1.56605e-05	0.49766	1.10551e-05	0.49769	2.16078e-06
0.5001	5.31261e-06	0.50016	1.37303e-05	0.5001	1.56869e-05	0.50013	1.12975e-05	0.50013	2.17282e-06
0.50261	5.32116e-06	0.50261	1.37505e-05	0.50257	1.57044e-05	0.50254	1.15472e-05	0.50257	2.20291e-06
0.50499	5.33255e-06	0.50502	1.37807e-05	0.50499	1.57308e-05	0.50499	1.18041e-05	0.50499	2.22698e-06
0.50749	5.33825e-06	0.50746	1.37958e-05	0.50737	1.57396e-05	0.50743	1.20611e-05	0.50734	2.22698e-06
0.50981	5.3468e-06	0.50984	1.38109e-05	0.5099	1.57572e-05	0.50987	1.23325e-05	0.50993	2.24504e-06
0.51225	5.35534e-06	0.51231	1.3826e-05	0.51234	1.57748e-05	0.51231	1.25966e-05	0.51228	2.25708e-06
0.51475	5.36104e-06	0.51478	1.38511e-05	0.51472	1.57836e-05	0.51475	1.28644e-05	0.51472	2.25708e-06
0.51713	5.36389e-06	0.51713	1.38511e-05	0.51716	1.58012e-05	0.51716	1.31467e-05	0.51719	2.29921e-06
0.51963	5.36389e-06	0.51957	1.38713e-05	0.51963	1.581e-05	0.51957	1.34325e-05	0.51957	2.31727e-06
0.52205	5.36104e-06	0.52205	1.38914e-05	0.52205	1.58188e-05	0.52205	1.3722e-05	0.52201	2.32931e-06
0.52443	5.36389e-06	0.52449	1.39015e-05	0.52449	1.58275e-05	0.52452	1.40079e-05	0.52446	2.32329e-06
0.52693	5.35819e-06	0.52693	1.39166e-05	0.5269	1.58275e-05	0.52696	1.4301e-05	0.52687	2.35338e-06
0.5294	5.35534e-06	0.5294	1.39166e-05	0.52928	1.581e-05	0.52931	1.45905e-05	0.52922	2.35338e-06
0.53175	5.35249e-06	0.53172	1.39266e-05	0.53175	1.58188e-05	0.53175	1.48764e-05	0.53178	2.37746e-06
0.53419	5.3411e-06	0.53419	1.39317e-05	0.53431	1.58275e-05	0.53416	1.51731e-05	0.53422	2.40153e-06
0.53663	5.3354e-06	0.5366	1.39317e-05	0.53666	1.58363e-05	0.53669	1.54662e-05	0.53669	2.40153e-06
0.53914	5.33255e-06	0.5391	1.39367e-05	0.5391	1.58275e-05	0.5391	1.57666e-05	0.53914	2.40755e-06
0.54155	5.32401e-06	0.54152	1.39518e-05	0.54155	1.58188e-05	0.54152	1.60742e-05	0.54155	2.41959e-06
0.54396	5.30977e-06	0.54399	1.39518e-05	0.54399	1.581e-05	0.54393	1.63673e-05	0.54393	2.43765e-06
0.54646	5.29837e-06	0.5464	1.39468e-05	0.5464	1.581e-05	0.5464	1.66713e-05	0.54643	2.44968e-06
0.54887	5.29267e-06	0.54887	1.39518e-05	0.54887	1.58012e-05	0.54887	1.6968e-05	0.54878	2.47376e-06
0.55128	5.27843e-06	0.55131	1.39468e-05	0.55128	1.58012e-05	0.55131	1.72539e-05	0.55125	2.46774e-06
0.55375	5.26989e-06	0.55369	1.39518e-05	0.55372	1.57748e-05	0.55369	1.75542e-05	0.55372	2.4557e-06
0.55619	5.25849e-06	0.55616	1.39468e-05	0.55613	1.57836e-05	0.55616	1.7851e-05	0.55616	2.47376e-06
0.55861	5.2471e-06	0.55854	1.39518e-05	0.55857	1.57748e-05	0.55857	1.81441e-05	0.55854	2.49783e-06
0.56105	5.23855e-06	0.56108	1.39568e-05	0.56099	1.57572e-05	0.56102	1.84336e-05	0.56102	2.49783e-06
0.56349	5.23285e-06	0.56346	1.39619e-05	0.5634	1.57572e-05	0.56343	1.87158e-05	0.5634	2.51589e-06
0.56587	5.22431e-06	0.5659	1.39669e-05	0.56593	1.57484e-05	0.5659	1.89945e-05	0.56584	2.53395e-06
0.56831	5.21861e-06	0.5684	1.3977e-05	0.5684	1.57484e-05	0.56834	1.92659e-05	0.56831	2.58812e-06
0.57078	5.20437e-06	0.57081	1.39719e-05	0.57078	1.57308e-05	0.57072	1.95336e-05	0.57078	2.63025e-06
0.57322	5.20437e-06	0.57322	1.3982e-05	0.57319	1.57396e-05	0.57319	1.98014e-05	0.57322	2.62423e-06
0.57563	5.19582e-06	0.5757	1.39971e-05	0.57557	1.57484e-05	0.57566	2.00656e-05	0.57563	2.63025e-06
0.57808	5.20152e-06	0.57804	1.39921e-05	0.57811	1.5722e-05	0.57804	2.03189e-05	0.57811	2.63025e-06
0.58055	5.20437e-06	0.58055	1.40072e-05	0.58049	1.5722e-05	0.58052	2.05794e-05	0.58052	2.67238e-06
0.58303	5.20722e-06	0.58305	1.40172e-05	0.58302	1.57396e-05	0.58301	2.08147e-05	0.58301	2.67238e-06
0.58547	5.21576e-06	0.5855	1.40273e-05	0.58546	1.57484e-05	0.58551	2.10463e-05	0.58546	2.6784e-06
0.58794	5.22431e-06	0.58794	1.40323e-05	0.5879	1.57484e-05	0.58788	2.1267e-05	0.58794	2.67238e-06
0.59038	5.23855e-06	0.59035	1.40474e-05	0.5903	1.57572e-05	0.59032	2.15131e-05	0.59036	2.66636e-06
0.59279	5.25564e-06	0.59277	1.40525e-05	0.59277	1.57748e-05	0.59278	2.16831e-05	0.59277	2.68442e-06
0.59523	5.28413e-06	0.59517	1.40625e-05	0.59522	1.57924e-05	0.59522	2.18858e-05	0.59519	2.69044e-06
0.59762	5.31546e-06	0.59767	1.40827e-05	0.59766	1.58188e-05	0.59768	2.20848e-05	0.59761	2.69646e-06
0.60009	5.34965e-06	0.60007	1.40927e-05	0.60008	1.58275e-05	0.60012	2.22477e-05	0.60007	2.72655e-06
0.60253	5.39237e-06	0.60253	1.41028e-05	0.6025	1.58451e-05	0.60251	2.24069e-05	0.60253	2.71451e-06
0.60496	5.44365e-06	0.60496	1.41179e-05	0.60494	1.58539e-05	0.60497	2.25552e-05	0.60495	2.72053e-06
0.60742	5.51202e-06	0.6074	1.41229e-05	0.60741	1.58803e-05	0.60739	2.26819e-05	0.60739	2.70248e-06
0.60986	5.58038e-06	0.60984	1.41431e-05	0.60982	1.59155e-05	0.60982	2.27905e-05	0.60982	2.72053e-06
0.61226	5.66869e-06	0.61223	1.41582e-05	0.61228	1.59331e-05	0.61228	2.28701e-05	0.61227	2.75665e-06
0.61473	5.76554e-06	0.6147	1.41732e-05	0.6147	1.59682e-05	0.6147	2.29497e-05	0.6147	2.81683e-06
0.61715	5.87094e-06	0.61714	1.41833e-05	0.61713	1.59858e-05	0.61713	2.29822e-05	0.61718	2.81082e-06
0.61961	5.98203e-06	0.61955	1.42034e-05	0.61959	1.60298e-05	0.61961	2.30221e-05	0.61957	2.84693e-06
0.62205	6.10737e-06	0.622	1.42236e-05	0.62202	1.60474e-05	0.62205	2.30076e-05	0.62197	2.84693e-06
0.62443	6.25265e-06	0.62446	1.42387e-05	0.62444	1.61001e-05	0.62448	2.29714e-05	0.62446	2.88906e-06
0.62685	6.39793e-06	0.62688	1.42437e-05	0.62689	1.61353e-05	0.62692	2.29207e-05	0.62686	2.86499e-06
0.62933	6.5603e-06	0.62929	1.42638e-05	0.62934	1.61617e-05	0.62933	2.28303e-05	0.62932	2.86499e-06
0.63177	6.72836e-06	0.63177	1.42739e-05	0.63171	1.62144e-05	0.63178	2.26783e-05	0.63178	2.88304e-06
0.63422	6.91922e-06	0.63419	1.4294e-05	0.6342	1.62408e-05	0.63422	2.25082e-05	0.63417	2.92517e-06
0.63173	6.42356e-06	0.63176	1.37756e-05	0.63178	1.56165e-05	0.63178	2.15022e-05	0.63175	2.75063e-06
0.62931	6.01052e-06	0.62933	1.33378e-05	0.62935	1.51065e-05	0.62933	2.05107e-05	0.62929	2.64831e-06
0.6269	5.63735e-06	0.62689	1.29351e-05	0.62686	1.46493e-05	0.62688	1.95047e-05	0.6269	2.49783e-06
0.62445	5.28983e-06	0.62443	1.25727e-05	0.62443	1.42184e-05	0.62447	1.85276e-05	0.62445	2.39551e-06
0.62199	4.96509e-06	0.62204	1.22204e-05	0.62201	1.38403e-05	0.62204	1.75578e-05	0.62204	2.29319e-06
0.6196	4.65174e-06	0.61957	1.18983e-05	0.61956	1.3471e-05	0.61962	1.6617e-05	0.61956	2.19689e-06
0.61718	4.36403e-06	0.61712	1.15963e-05	0.61714	1.31545e-05	0.61715	1.57449e-05	0.6171	2.09457e-06
0.61473	4.08487e-06	0.61471	1.13044e-05	0.61472	1.28291e-05	0.61471	1.48764e-05	0.6147	2.00429e-06
0.61226	3.82565e-06	0.61227	1.10225e-05	0.61227	1.25213e-05	0.61227	1.40731e-05	0.61225	1.9441e-06
0.60988	3.56928e-06	0.60984	1.07658e-05	0.60981	1.224e-05	0.60983	1.33095e-05	0.60982	1.93206e-06
0.60738	3.33569e-06	0.60739	1.05142e-05	0.60741	1.1985e-05	0.60736	1.25894e-05	0.60736	1.83576e-06
0.605	3.09926e-06	0.60495	1.02726e-05	0.60495	1.17124e-05	0.60496	1.19272e-05	0.60495	1.72742e-06
0.60254	2.88847e-06	0.60252	1.00511e-05	0.60255	1.1475e-05	0.60247	1.13156e-05	0.60254	1.66723e-06
0.60008	2.68337e-06	0.60005	9.84477e-06	0.60009	1.12464e-05	0.60009	1.07366e-05	0.60009	1.66723e-06
0.59765	2.49251e-06	0.59766	9.62331e-06	0.59765	1.10089e-05	0.59765	1.02228e-05	0.59761	1.65519e-06
0.59523	2.3216e-06	0.59523	9.42199e-06	0.5952	1.07891e-05	0.5952	9.74873e-06	0.59521	1.60102e-06
0.59277	2.14214e-06	0.59281	9.2257e-06	0.59276	1.05781e-05	0.59274	9.30363e-06	0.59276	1.53481e-06
0.59035	1.99116e-06	0.59033	9.03444e-06	0.59035	1.03583e-05	0.59036	8.89472e-06	0.59034	1.52278e-06
0.58791	1.85158e-06	0.58789	8.85828e-06	0.5879	1.01736e-05	0.58791	8.51114e-06	0.58787	1.57695e-06
0.58549	1.71485e-06	0.5855	8.68716e-06	0.58549	9.97136e-06	0.58546	8.16375e-06	0.58549	1.52278e-06
0.58305	1.58951e-06	0.58301	8.50596e-06	0.58304	9.79549e-06	0.58303	7.83806e-06	0.58301	1.44453e-06
0.58058	1.48981e-06	0.58049	8.33484e-06	0.58052	9.61963e-06	0.58055	7.53771e-06	0.58052	1.43249e-06
0.57814	1.38726e-06	0.57808	8.16874e-06	0.57804	9.43498e-06	0.57808	7.26269e-06	0.57804	1.43851e-06
0.5757	1.30465e-06	0.5757	8.00768e-06	0.57563	9.26791e-06	0.57566	6.99853e-06	0.57563	1.43851e-06
0.57322	1.22774e-06	0.57322	7.85669e-06	0.57313	9.10963e-06	0.57316	6.73798e-06	0.57316	1.45657e-06
0.57081	1.15653e-06	0.57078	7.7057e-06	0.57075	8.93377e-06	0.57078	6.50277e-06	0.57078	1.38434e-06
0.5684	1.09955e-06	0.56834	7.57484e-06	0.56834	8.78429e-06	0.56837	6.27841e-06	0.56831	1.3061e-06
0.56599	1.04828e-06	0.56593	7.43391e-06	0.5659	8.62601e-06	0.56587	6.06129e-06	0.56593	1.23989e-06
0.56352	1.00555e-06	0.56343	7.28795e-06	0.56349	8.48532e-06	0.56343	5.86226e-06	0.56346	1.18572e-06
0.56105	9.65671e-07	0.56108	7.15709e-06	0.56102	8.30946e-06	0.56099	5.69219e-06	0.56105	1.19174e-06
0.55864	9.25791e-07	0.55861	7.01616e-06	0.55854	8.17757e-06	0.55854	5.5004e-06	0.55861	1.1797e-06
0.55613	8.97305e-07	0.55616	6.8853e-06	0.55616	8.02808e-06	0.55613	5.33032e-06	0.55616	1.18572e-06
0.55366	8.63122e-07	0.55366	6.76451e-06	0.55366	7.90498e-06	0.55378	5.14215e-06	0.55372	1.14961e-06
0.55128	8.4603e-07	0.55128	6.63868e-06	0.55122	7.7555e-06	0.55125	4.99016e-06	0.55125	1.0834e-06
0.5489	8.17544e-07	0.54878	6.52795e-06	0.54881	7.61481e-06	0.54884	4.83818e-06	0.54884	1.04728e-06
0.54643	8.00453e-07	0.54643	6.39709e-06	0.54643	7.47412e-06	0.54643	4.69343e-06	0.54637	1.05932e-06
0.54399	7.77664e-07	0.54396	6.28636e-06	0.54393	7.34222e-06	0.54399	4.55592e-06	0.54399	1.01117e-06
0.54155	7.57724e-07	0.54148	6.18066e-06	0.54158	7.19274e-06	0.54152	4.41479e-06	0.54152	9.69039e-07
0.53901	7.37784e-07	0.5391	6.05484e-06	0.53917	7.06085e-06	0.53917	4.2809e-06	0.53914	9.57002e-07
0.53669	7.20692e-07	0.5366	5.94914e-06	0.5366	6.94654e-06	0.53669	4.15063e-06	0.53666	9.75058e-07
0.53419	7.06449e-07	0.53419	5.85854e-06	0.53416	6.83223e-06	0.53419	4.02759e-06	0.53419	9.99134e-07
0.53178	6.80812e-07	0.53175	5.74278e-06	0.53181	6.68274e-06	0.53178	3.92627e-06	0.53181	9.81077e-07
0.52934	6.69418e-07	0.52931	5.64715e-06	0.5294	6.55085e-06	0.52937	3.82133e-06	0.52937	9.26907e-07
0.5269	6.49478e-07	0.52693	5.55152e-06	0.52693	6.44533e-06	0.5269	3.70191e-06	0.5269	8.84775e-07
0.52449	6.32386e-07	0.52443	5.46093e-06	0.52443	6.32223e-06	0.52446	3.60059e-06	0.52446	8.78756e-07
0.52208	6.18143e-07	0.52201	5.35523e-06	0.52205	6.20792e-06	0.52211	3.49926e-06	0.52208	9.02832e-07
0.51957	5.95355e-07	0.5196	5.25457e-06	0.51963	6.08481e-06	0.51963	3.40156e-06	0.5196	9.02832e-07
0.51713	5.81112e-07	0.51716	5.15894e-06	0.51725	5.9705e-06	0.51719	3.30747e-06	0.5171	8.84775e-07
0.51475	5.6402e-07	0.51478	5.07841e-06	0.51469	5.86499e-06	0.51469	3.21701e-06	0.51478	8.00511e-07
0.51234	5.4408e-07	0.51228	4.98782e-06	0.51228	5.74188e-06	0.51231	3.13016e-06	0.51228	7.88473e-07
0.50984	5.26989e-07	0.50981	4.89219e-06	0.50984	5.62757e-06	0.50987	3.04331e-06	0.5099	7.46341e-07
0.50746	5.12746e-07	0.50743	4.80662e-06	0.50743	5.52206e-06	0.5074	2.96732e-06	0.5074	7.10228e-07
0.50496	4.89957e-07	0.50502	4.72609e-06	0.50492	5.41654e-06	0.50505	2.88047e-06	0.50499	6.80133e-07
0.50251	4.75714e-07	0.50257	4.64053e-06	0.50248	5.30223e-06	0.50251	2.80086e-06	0.50251	6.50039e-07
0.50007	4.47228e-07	0.50007	4.56e-06	0.50007	5.19671e-06	0.50013	2.72487e-06	0.50016	6.01888e-07
0.49772	4.32985e-07	0.49769	4.46437e-06	0.49766	5.0824e-06	0.49772	2.65249e-06	0.49763	5.65775e-07
0.49528	4.15894e-07	0.49528	4.38888e-06	0.49525	4.96809e-06	0.49519	2.5765e-06	0.49519	5.41699e-07
0.49278	3.93105e-07	0.49278	4.31841e-06	0.49275	4.87137e-06	0.49284	2.50775e-06	0.49278	5.53737e-07
0.4904	3.70316e-07	0.4904	4.23285e-06	0.4904	4.76585e-06	0.4904	2.43537e-06	0.49034	5.41699e-07
0.48799	3.44679e-07	0.48793	4.14729e-06	0.4879	4.66913e-06	0.48799	2.37386e-06	0.48793	5.29661e-07
0.48552	3.27587e-07	0.48552	4.07682e-06	0.48545	4.56361e-06	0.48549	2.31234e-06	0.48549	5.3568e-07
0.48301	2.93404e-07	0.48298	3.99629e-06	0.48298	4.45809e-06	0.48307	2.2472e-06	0.48295	4.8151e-07
0.48063	2.70616e-07	0.4806	3.93086e-06	0.4806	4.33499e-06	0.48051	2.18206e-06	0.4806	4.8151e-07
0.47819	2.39281e-07	0.47819	3.85033e-06	0.47813	4.23827e-06	0.4781	2.1314e-06	0.47822	4.69472e-07
0.47578	2.16493e-07	0.47578	3.7698e-06	0.47578	4.11516e-06	0.47575	2.06989e-06	0.47575	4.45397e-07
0.47334	1.8231e-07	0.47328	3.69934e-06	0.47331	4.00965e-06	0.47334	2.00837e-06	0.47331	3.97246e-07
0.47087	1.53824e-07	0.47093	3.61881e-06	0.47084	3.90413e-06	0.4709	1.94685e-06	0.47084	3.43076e-07
0.4684	1.19641e-07	0.46836	3.55841e-06	0.46849	3.8074e-06	0.46849	1.89619e-06	0.46849	3.37057e-07
0.46601	8.2609e-08	0.46595	3.48795e-06	0.46608	3.6843e-06	0.46601	1.83829e-06	0.46598	3.37057e-07
0.46354	4.8426e-08	0.46348	3.40742e-06	0.46357	3.56999e-06	0.4636	1.79125e-06	0.46354	3.25019e-07
0.46119	8.54576e-09	0.4611	3.34199e-06	0.46113	3.48206e-06	0.46116	1.74059e-06	0.46107	3.06963e-07
0.45869	-2.84859e-08	0.45872	3.26649e-06	0.45869	3.36775e-06	0.45869	1.68992e-06	0.45872	3.00944e-07
0.45625	-6.83661e-08	0.45628	3.19603e-06	0.45628	3.24465e-06	0.45628	1.6465e-06	0.45631	2.82887e-07
0.45384	-1.16792e-07	0.45378	3.12053e-06	0.45381	3.13913e-06	0.45375	1.59222e-06	0.45378	2.82887e-07
0.4514	-1.59521e-07	0.4514	3.0551e-06	0.45131	3.01603e-06	0.45146	1.55241e-06	0.45134	2.76868e-07
0.44893	-2.07947e-07	0.44886	2.9796e-06	0.44902	2.89292e-06	0.44893	1.50537e-06	0.44893	2.28717e-07
0.44648	-2.59221e-07	0.44651	2.91417e-06	0.44648	2.76982e-06	0.44651	1.45471e-06	0.44648	2.04642e-07
0.44407	-3.13345e-07	0.44407	2.84371e-06	0.4441	2.65551e-06	0.44407	1.40767e-06	0.44404	1.74547e-07
0.44163	-3.61771e-07	0.4416	2.76821e-06	0.44163	2.52361e-06	0.44175	1.36786e-06	0.44157	1.50472e-07
0.43919	-4.21591e-07	0.43919	2.69775e-06	0.43916	2.39172e-06	0.43925	1.33167e-06	0.43913	1.50472e-07
0.43675	-4.78563e-07	0.43672	2.63735e-06	0.43675	2.26862e-06	0.43681	1.29911e-06	0.43678	1.20378e-07
0.43431	-5.38383e-07	0.43428	2.56689e-06	0.43437	2.11913e-06	0.4344	1.25206e-06	0.43431	9.63021e-08
0.43184	-6.01052e-07	0.4319	2.49139e-06	0.43187	1.96965e-06	0.4319	1.19778e-06	0.43184	8.42643e-08
0.42952	-6.66569e-07	0.42942	2.42093e-06	0.42939	1.85534e-06	0.42942	1.16883e-06	0.42949	6.01888e-08
0.42704	-7.32087e-07	0.42701	2.33536e-06	0.42701	1.71465e-06	0.42707	1.12179e-06	0.42701	4.8151e-08
0.42463	-8.00453e-07	0.42454	2.2649e-06	0.42454	1.55638e-06	0.4246	1.07837e-06	0.42454	3.61133e-08
0.42213	-8.71668e-07	0.42219	2.19444e-06	0.42216	1.38931e-06	0.42216	1.04218e-06	0.42219	3.61133e-08
0.41966	-9.42882e-07	0.41972	2.11391e-06	0.41966	1.23982e-06	0.41969	9.98756e-07	0.41966	3.61133e-08
0.41728	-1.01979e-06	0.41725	2.04344e-06	0.41725	1.07276e-06	0.41725	9.69807e-07	0.41728	5.41699e-08
0.41484	-1.09386e-06	0.41484	1.96795e-06	0.41481	9.05687e-07	0.41487	9.22764e-07	0.41481	6.62077e-08
0.41236	-1.17931e-06	0.41236	1.88238e-06	0.41233	7.38619e-07	0.41233	8.90196e-07	0.41233	7.22265e-08
0.40995	-1.25338e-06	0.40998	1.81695e-06	0.40995	5.62757e-07	0.40998	8.57628e-07	0.40998	4.21321e-08
0.40751	-1.34168e-06	0.40754	1.72133e-06	0.40751	4.13275e-07	0.40751	8.25059e-07	0.40748	6.01888e-09
0.40507	-1.42714e-06	0.40501	1.65086e-06	0.40507	2.37413e-07	0.4051	7.85254e-07	0.40513	6.01888e-09
0.40269	-1.5126e-06	0.40266	1.56027e-06	0.40266	5.27585e-08	0.40266	7.59923e-07	0.40266	-1.20378e-08
0.40019	-1.60375e-06	0.40019	1.47974e-06	0.40022	-1.1431e-07	0.40019	7.20118e-07	0.40025	-1.80566e-08
0.39775	-1.68921e-06	0.39778	1.39417e-06	0.39775	-2.98965e-07	0.39775	6.83931e-07	0.39778	-1.80566e-08
0.39534	-1.78606e-06	0.3954	1.31364e-06	0.39531	-4.74826e-07	0.39534	6.51363e-07	0.39531	-3.00944e-08
0.39286	-1.88576e-06	0.39296	1.22808e-06	0.39293	-6.50688e-07	0.39293	6.15176e-07	0.39293	-3.61133e-08
0.39045	-1.98262e-06	0.39045	1.14252e-06	0.39045	-8.2655e-07	0.39048	5.78989e-07	0.39051	-2.40755e-08
0.38804	-2.07947e-06	0.38807	1.03682e-06	0.38804	-1.00241e-06	0.38801	5.42802e-07	0.38798	-3.61133e-08
0.38566	-2.17917e-06	0.38557	9.46225e-07	0.3856	-1.17827e-06	0.38557	5.13853e-07	0.3856	-6.01888e-08
0.38322	-2.27887e-06	0.38313	8.45563e-07	0.38313	-1.34534e-06	0.38316	4.81285e-07	0.38322	-6.62077e-08
0.38078	-2.38427e-06	0.38078	7.49934e-07	0.38078	-1.50362e-06	0.38078	4.45098e-07	0.38069	-7.82454e-08
0.37831	-2.49251e-06	0.37828	6.44239e-07	0.37834	-1.66189e-06	0.37831	4.1253e-07	0.37831	-9.63021e-08
0.3758	-2.58367e-06	0.3759	5.43576e-07	0.37584	-1.82017e-06	0.37584	3.79962e-07	0.37584	-9.02832e-08
0.37336	-2.67482e-06	0.37336	4.47947e-07	0.37342	-1.95206e-06	0.37342	3.51012e-07	0.37339	-1.20378e-07
0.37098	-2.74604e-06	0.37095	3.57351e-07	0.37098	-2.08396e-06	0.37095	3.14825e-07	0.37095	-1.32415e-07
0.36857	-2.79731e-06	0.36857	2.46623e-07	0.3686	-2.21586e-06	0.36857	2.82257e-07	0.36851	-1.26396e-07
0.36613	-2.82865e-06	0.3661	1.50993e-07	0.36607	-2.30379e-06	0.3661	2.56926e-07	0.36604	-1.38434e-07
0.36369	-2.81725e-06	0.36363	5.03311e-08	0.36366	-2.39172e-06	0.36372	2.2074e-07	0.36363	-1.50472e-07
0.36122	-2.77167e-06	0.36119	-7.04636e-08	0.36119	-2.47965e-06	0.36116	1.88171e-07	0.36125	-1.6251e-07
0.35872	-2.65203e-06	0.35878	-1.66093e-07	0.35884	-2.53241e-06	0.35887	1.66459e-07	0.35875	-1.86585e-07
0.35637	-2.48966e-06	0.3563	-2.61722e-07	0.35637	-2.59396e-06	0.3564	1.3751e-07	0.35637	-2.04642e-07
0.35395	-2.27602e-06	0.35386	-3.62384e-07	0.35395	-2.64672e-06	0.35395	1.0856e-07	0.35386	-2.04642e-07
0.35151	-2.0054e-06	0.35151	-4.6808e-07	0.35142	-2.69948e-06	0.35145	7.59923e-08	0.35145	-2.28717e-07
0.34907	-1.712e-06	0.34904	-5.58676e-07	0.34904	-2.74344e-06	0.34907	6.15176e-08	0.34904	-2.58812e-07
0.34663	-1.4129e-06	0.3466	-6.44239e-07	0.34663	-2.77861e-06	0.34654	1.44747e-08	0.34654	-2.76868e-07
0.34422	-1.12804e-06	0.34419	-7.34835e-07	0.34413	-2.82258e-06	0.34419	-3.61868e-09	0.34416	-3.06963e-07
0.34181	-8.83062e-07	0.34172	-8.10331e-07	0.34169	-2.87534e-06	0.34178	-2.89495e-08	0.34175	-3.31038e-07
0.33934	-7.06449e-07	0.33928	-8.90861e-07	0.33928	-2.9193e-06	0.33931	-5.78989e-08	0.33934	-3.49095e-07
0.3369	-5.81112e-07	0.33686	-9.71391e-07	0.33686	-2.95448e-06	0.33683	-7.9611e-08	0.3369	-3.7317e-07
0.33439	-5.2414e-07	0.33442	-1.03682e-06	0.33439	-2.98965e-06	0.33442	-1.04942e-07	0.33442	-3.97246e-07
0.33201	-4.98503e-07	0.33201	-1.08715e-06	0.33195	-3.01603e-06	0.33195	-1.3751e-07	0.33201	-4.39378e-07
0.32963	-4.95654e-07	0.32951	-1.15258e-06	0.32954	-3.05999e-06	0.32957	-1.55603e-07	0.32954	-4.63454e-07
0.32713	-5.12746e-07	0.32707	-1.19788e-06	0.32707	-3.08637e-06	0.32707	-1.84553e-07	0.32707	-4.87529e-07
0.32463	-5.35534e-07	0.3246	-1.23311e-06	0.32472	-3.11275e-06	0.32469	-2.06265e-07	0.32475	-5.17624e-07
0.32222	-5.69717e-07	0.32222	-1.27338e-06	0.32228	-3.13034e-06	0.32225	-2.31596e-07	0.32219	-5.59756e-07
0.31977	-6.06749e-07	0.31981	-1.31868e-06	0.31977	-3.13913e-06	0.31971	-2.56926e-07	0.31981	-5.8985e-07
0.31727	-6.40932e-07	0.31733	-1.34384e-06	0.3173	-3.15672e-06	0.31736	-2.71401e-07	0.31733	-6.38001e-07
0.31492	-6.80812e-07	0.31486	-1.37907e-06	0.31492	-3.15672e-06	0.31489	-3.00351e-07	0.3148	-6.80133e-07
0.31248	-7.23541e-07	0.31248	-1.38411e-06	0.31245	-3.15672e-06	0.31248	-3.25681e-07	0.31245	-7.22265e-07
0.30998	-7.69118e-07	0.31007	-1.41431e-06	0.30995	-3.12154e-06	0.3101	-3.43775e-07	0.31001	-7.5236e-07
0.3076	-8.14696e-07	0.3076	-1.41934e-06	0.30757	-3.10396e-06	0.3076	-3.72724e-07	0.30757	-8.30605e-07
0.30516	-8.71668e-07	0.30516	-1.41934e-06	0.30516	-3.08637e-06	0.30513	-3.90818e-07	0.3051	-8.90794e-07
0.30272	-9.22942e-07	0.30272	-1.43444e-06	0.30275	-3.04241e-06	0.30272	-4.1253e-07	0.30272	-9.63021e-07
0.3003	-9.74217e-07	0.30024	-1.43947e-06	0.3003	-2.98965e-06	0.30037	-4.30623e-07	0.30027	-1.02923e-06
0.29783	-1.03404e-06	0.29777	-1.44954e-06	0.29786	-2.94568e-06	0.29786	-4.59573e-07	0.29783	-1.09544e-06
0.29539	-1.09101e-06	0.29539	-1.4445e-06	0.29545	-2.91051e-06	0.29536	-4.81285e-07	0.29539	-1.16766e-06
0.29304	-1.14798e-06	0.29292	-1.43947e-06	0.29295	-2.84896e-06	0.29295	-5.02997e-07	0.29298	-1.25795e-06
0.29045	-1.2192e-06	0.29051	-1.4596e-06	0.29048	-2.76103e-06	0.29045	-5.2109e-07	0.29048	-1.34823e-06
0.28807	-1.27617e-06	0.2881	-1.4596e-06	0.2881	-2.69948e-06	0.2881	-5.39184e-07	0.2881	-1.45055e-06
0.28566	-1.34453e-06	0.28566	-1.4747e-06	0.28569	-2.62034e-06	0.28566	-5.57277e-07	0.28569	-1.56491e-06
0.28318	-1.41575e-06	0.28318	-1.47974e-06	0.28318	-2.53241e-06	0.28321	-5.82608e-07	0.28318	-1.67325e-06
0.28077	-1.48696e-06	0.28074	-1.48477e-06	0.28077	-2.45327e-06	0.2808	-6.00701e-07	0.28083	-1.78761e-06
0.27836	-1.56103e-06	0.27836	-1.49483e-06	0.27833	-2.38293e-06	0.27833	-6.18795e-07	0.2783	-1.92002e-06
0.27595	-1.64648e-06	0.27589	-1.49483e-06	0.27586	-2.30379e-06	0.27595	-6.36888e-07	0.27586	-2.04642e-06
0.27351	-1.72624e-06	0.27351	-1.50993e-06	0.27348	-2.21586e-06	0.27348	-6.54981e-07	0.27348	-2.18485e-06
0.27104	-1.80885e-06	0.27098	-1.50993e-06	0.27104	-2.15431e-06	0.27104	-6.76693e-07	0.27104	-2.34736e-06
0.26866	-1.89146e-06	0.2686	-1.51497e-06	0.26863	-2.08396e-06	0.26863	-6.94787e-07	0.26863	-2.50385e-06
0.26616	-1.98262e-06	0.26619	-1.52503e-06	0.26609	-2.00482e-06	0.26619	-7.09262e-07	0.26616	-2.64229e-06
0.26374	-2.07662e-06	0.26374	-1.52503e-06	0.26374	-1.95206e-06	0.26374	-7.34592e-07	0.26371	-2.8048e-06
0.2613	-2.17347e-06	0.2613	-1.53007e-06	0.26133	-1.9081e-06	0.26127	-7.4183e-07	0.26133	-3.00342e-06
0.25883	-2.27602e-06	0.25883	-1.5351e-06	0.25883	-1.86413e-06	0.25886	-7.59923e-07	0.25883	-3.18399e-06
0.25648	-2.38142e-06	0.25645	-1.53007e-06	0.25642	-1.82017e-06	0.25642	-7.74398e-07	0.25642	-3.38261e-06
0.25398	-2.48966e-06	0.25401	-1.5351e-06	0.25395	-1.785e-06	0.25401	-8.03347e-07	0.25398	-3.59327e-06
0.25157	-2.58652e-06	0.25154	-1.5351e-06	0.25154	-1.76741e-06	0.25157	-8.14203e-07	0.25154	-3.81597e-06
0.24916	-2.70616e-06	0.2491	-1.53007e-06	0.2491	-1.74982e-06	0.2491	-8.28678e-07	0.2491	-4.03867e-06
0.24669	-2.8201e-06	0.24669	-1.52503e-06	0.24672	-1.74103e-06	0.24669	-8.43153e-07	0.24662	-4.26738e-06
0.24427	-2.93404e-06	0.24415	-1.52e-06	0.24424	-1.75862e-06	0.24424	-8.61246e-07	0.24427	-4.50814e-06
0.24174	-3.05368e-06	0.24183	-1.52503e-06	0.24177	-1.74982e-06	0.2418	-8.7934e-07	0.24177	-4.77297e-06
0.23936	-3.17902e-06	0.23939	-1.53007e-06	0.23936	-1.74982e-06	0.23933	-8.90196e-07	0.23936	-5.02576e-06
0.23695	-3.29866e-06	0.23692	-1.5351e-06	0.23683	-1.76741e-06	0.23689	-9.01052e-07	0.23686	-5.29059e-06
0.23451	-3.4297e-06	0.23442	-1.54013e-06	0.23445	-1.7762e-06	0.23454	-9.26382e-07	0.23448	-5.54339e-06
0.23198	-3.56073e-06	0.23201	-1.54517e-06	0.23201	-1.82896e-06	0.23204	-9.40857e-07	0.23207	-5.83229e-06
0.2296	-3.69177e-06	0.22966	-1.56027e-06	0.2296	-1.82896e-06	0.2296	-9.55332e-07	0.22956	-6.1212e-06
0.22718	-3.82565e-06	0.22715	-1.5653e-06	0.22725	-1.87293e-06	0.22725	-9.69807e-07	0.22721	-6.41612e-06
0.2248	-3.96523e-06	0.22474	-1.57536e-06	0.22477	-1.89051e-06	0.22477	-9.879e-07	0.22477	-6.71105e-06
0.22233	-4.09912e-06	0.22233	-1.58543e-06	0.2223	-1.94327e-06	0.2223	-9.98756e-07	0.22227	-7.01801e-06
0.21983	-4.2387e-06	0.21983	-1.60053e-06	0.21983	-1.97844e-06	0.21986	-1.00961e-06	0.21992	-7.33099e-06
0.21745	-4.37828e-06	0.21739	-1.6106e-06	0.21748	-2.00482e-06	0.21745	-1.02047e-06	0.21742	-7.63796e-06
0.21501	-4.51786e-06	0.21498	-1.62066e-06	0.21501	-2.05758e-06	0.21504	-1.03494e-06	0.21501	-7.95094e-06
0.21251	-4.65744e-06	0.21257	-1.63073e-06	0.21254	-2.08396e-06	0.21257	-1.0458e-06	0.21251	-8.26994e-06
0.21009	-4.79987e-06	0.21013	-1.6408e-06	0.21016	-2.14551e-06	0.21013	-1.06027e-06	0.21016	-8.60098e-06
0.20771	-4.93945e-06	0.20768	-1.65086e-06	0.20768	-2.18948e-06	0.20768	-1.07475e-06	0.20762	-8.91998e-06
0.20521	-5.08188e-06	0.20527	-1.66596e-06	0.20518	-2.23344e-06	0.20527	-1.0856e-06	0.20521	-9.25102e-06
0.20283	-5.22431e-06	0.20286	-1.68106e-06	0.20286	-2.2862e-06	0.20286	-1.09284e-06	0.20283	-9.57604e-06
0.20042	-5.37243e-06	0.20033	-1.69113e-06	0.20039	-2.32137e-06	0.20039	-1.11094e-06	0.20036	-9.89504e-06
0.19798	-5.50347e-06	0.19798	-1.70119e-06	0.19792	-2.37413e-06	0.19786	-1.11817e-06	0.19798	-1.02201e-05
0.19551	-5.64305e-06	0.19548	-1.71126e-06	0.19551	-2.40051e-06	0.19554	-1.12903e-06	0.19548	-1.05451e-05
0.1931	-5.78263e-06	0.1931	-1.72636e-06	0.19297	-2.47086e-06	0.1931	-1.1435e-06	0.19304	-1.08761e-05
0.19065	-5.91651e-06	0.19065	-1.73642e-06	0.19065	-2.51482e-06	0.19065	-1.15436e-06	0.19062	-1.12011e-05
0.18824	-6.04755e-06	0.18815	-1.74146e-06	0.18827	-2.54999e-06	0.18818	-1.16883e-06	0.18821	-1.15262e-05
0.18577	-6.18428e-06	0.18571	-1.75656e-06	0.18577	-2.60275e-06	0.18571	-1.17607e-06	0.18574	-1.18391e-05
0.1833	-6.30677e-06	0.18333	-1.77669e-06	0.18336	-2.65551e-06	0.18339	-1.19055e-06	0.18333	-1.21581e-05
0.18089	-6.43781e-06	0.18089	-1.79179e-06	0.18086	-2.68189e-06	0.18089	-1.19416e-06	0.1808	-1.24531e-05
0.17845	-6.5603e-06	0.17842	-1.80689e-06	0.17842	-2.72586e-06	0.17842	-1.21226e-06	0.17842	-1.2754e-05
0.17601	-6.68278e-06	0.17598	-1.82199e-06	0.17601	-2.77861e-06	0.17601	-1.22311e-06	0.17601	-1.30369e-05
0.17356	-6.79388e-06	0.17353	-1.83709e-06	0.17363	-2.82258e-06	0.17353	-1.23397e-06	0.17356	-1.33258e-05
0.17118	-6.91352e-06	0.17109	-1.85722e-06	0.17109	-2.85775e-06	0.17109	-1.24845e-06	0.17112	-1.35906e-05
0.16868	-7.01322e-06	0.16871	-1.87232e-06	0.16868	-2.9193e-06	0.16874	-1.25206e-06	0.16868	-1.38555e-05
0.1663	-7.11577e-06	0.16627	-1.89245e-06	0.16624	-2.95448e-06	0.16624	-1.2593e-06	0.16624	-1.41083e-05
0.16386	-7.21832e-06	0.16383	-1.90755e-06	0.16383	-3.00723e-06	0.1638	-1.27739e-06	0.16383	-1.4337e-05
0.16136	-7.30662e-06	0.16145	-1.92768e-06	0.16133	-3.03361e-06	0.16142	-1.28463e-06	0.16139	-1.45657e-05
0.15892	-7.39208e-06	0.15895	-1.94278e-06	0.15898	-3.06879e-06	0.15901	-1.30273e-06	0.15892	-1.47763e-05
0.15654	-7.46045e-06	0.15644	-1.96795e-06	0.15648	-3.12154e-06	0.15657	-1.31358e-06	0.15651	-1.49569e-05
0.15413	-7.53736e-06	0.15403	-1.98808e-06	0.15409	-3.15672e-06	0.15403	-1.3172e-06	0.15413	-1.51254e-05
0.15171	-7.60288e-06	0.15165	-2.00821e-06	0.15159	-3.1831e-06	0.15165	-1.32806e-06	0.15159	-1.5288e-05
0.14924	-7.6627e-06	0.14921	-2.02835e-06	0.14927	-3.21827e-06	0.14921	-1.34253e-06	0.14915	-1.54204e-05
0.1468	-7.71112e-06	0.14677	-2.05854e-06	0.14677	-3.26223e-06	0.1468	-1.34253e-06	0.1468	-1.55287e-05
0.14436	-7.751e-06	0.14436	-2.07364e-06	0.14433	-3.29741e-06	0.14439	-1.36062e-06	0.14433	-1.5613e-05
0.14183	-7.78234e-06	0.14195	-2.08371e-06	0.14198	-3.33258e-06	0.14192	-1.37148e-06	0.14189	-1.56732e-05
0.13954	-7.81367e-06	0.13939	-2.10887e-06	0.13942	-3.36775e-06	0.13945	-1.37872e-06	0.13942	-1.57213e-05
0.137	-7.83361e-06	0.13707	-2.13404e-06	0.1371	-3.41172e-06	0.13704	-1.39319e-06	0.13694	-1.57273e-05
0.13459	-7.84501e-06	0.13459	-2.15921e-06	0.13462	-3.45568e-06	0.13462	-1.40405e-06	0.13459	-1.57093e-05
0.13212	-7.8507e-06	0.13215	-2.18437e-06	0.13212	-3.49085e-06	0.13212	-1.4149e-06	0.13224	-1.56671e-05
0.12971	-7.84216e-06	0.12974	-2.21457e-06	0.12974	-3.51723e-06	0.12971	-1.42214e-06	0.12974	-1.56009e-05
0.1273	-7.83646e-06	0.12739	-2.23974e-06	0.1273	-3.56999e-06	0.1273	-1.42576e-06	0.12733	-1.54926e-05
0.12489	-7.81937e-06	0.12492	-2.25987e-06	0.12486	-3.61396e-06	0.12489	-1.43662e-06	0.12486	-1.53602e-05
0.12242	-7.79373e-06	0.12239	-2.2951e-06	0.12242	-3.64034e-06	0.12245	-1.44747e-06	0.12245	-1.51977e-05
0.12001	-7.76525e-06	0.11995	-2.33033e-06	0.12001	-3.67551e-06	0.11995	-1.45471e-06	0.11992	-1.50051e-05
0.11753	-7.73106e-06	0.11753	-2.34543e-06	0.11753	-3.71068e-06	0.11757	-1.46557e-06	0.11753	-1.47824e-05
0.11518	-7.69403e-06	0.11515	-2.3706e-06	0.11515	-3.77223e-06	0.11515	-1.47642e-06	0.11506	-1.45476e-05
0.11271	-7.657e-06	0.11262	-2.39576e-06	0.11268	-3.8162e-06	0.11271	-1.48366e-06	0.11268	-1.42828e-05
0.1103	-7.61712e-06	0.11024	-2.42093e-06	0.1103	-3.86896e-06	0.11027	-1.49452e-06	0.11021	-1.39819e-05
0.10789	-7.57154e-06	0.10783	-2.45616e-06	0.10786	-3.92171e-06	0.10777	-1.50175e-06	0.10774	-1.36869e-05
0.10539	-7.53451e-06	0.10536	-2.48133e-06	0.10539	-3.97447e-06	0.10539	-1.51623e-06	0.10533	-1.33739e-05
0.10301	-7.49178e-06	0.10289	-2.51656e-06	0.10292	-4.01844e-06	0.10295	-1.51985e-06	0.10292	-1.30429e-05
0.10051	-7.4519e-06	0.10051	-2.55682e-06	0.10048	-4.08878e-06	0.10044	-1.53432e-06	0.10048	-1.27179e-05
0.09809	-7.40633e-06	0.09806	-2.58199e-06	0.09809	-4.14154e-06	0.09806	-1.54156e-06	0.09803	-1.23748e-05
0.09565	-7.37214e-06	0.09565	-2.61219e-06	0.09562	-4.22068e-06	0.09559	-1.55241e-06	0.09565	-1.20378e-05
0.09324	-7.34081e-06	0.09321	-2.65245e-06	0.09318	-4.29102e-06	0.09324	-1.56327e-06	0.09324	-1.16947e-05
0.0908	-7.30093e-06	0.09077	-2.68768e-06	0.09077	-4.37896e-06	0.09074	-1.57413e-06	0.09077	-1.13516e-05
0.0883	-7.27529e-06	0.0883	-2.72291e-06	0.0883	-4.45809e-06	0.08833	-1.58136e-06	0.08824	-1.10266e-05
0.08592	-7.2468e-06	0.08586	-2.77325e-06	0.0858	-4.54602e-06	0.08583	-1.59222e-06	0.0858	-1.06955e-05
0.08345	-7.22686e-06	0.08342	-2.80848e-06	0.08348	-4.64275e-06	0.08345	-1.61031e-06	0.08348	-1.03886e-05
0.08097	-7.20977e-06	0.08101	-2.84874e-06	0.08101	-4.72189e-06	0.08097	-1.62117e-06	0.08101	-1.00937e-05
0.0785	-7.19838e-06	0.07859	-2.88901e-06	0.07859	-4.81861e-06	0.07859	-1.62479e-06	0.07853	-9.80475e-06
0.07612	-7.18698e-06	0.07615	-2.93431e-06	0.07606	-4.94171e-06	0.07609	-1.63926e-06	0.07609	-9.5339e-06
0.07374	-7.18129e-06	0.07365	-2.98464e-06	0.07368	-5.06482e-06	0.07368	-1.6465e-06	0.07368	-9.26907e-06
0.07121	-7.19268e-06	0.07127	-3.03497e-06	0.07127	-5.17913e-06	0.07127	-1.66459e-06	0.07127	-9.02832e-06
0.06886	-7.19553e-06	0.0688	-3.0702e-06	0.0688	-5.31102e-06	0.06883	-1.67545e-06	0.06883	-8.79358e-06
0.06633	-7.20692e-06	0.06636	-3.1306e-06	0.06636	-5.45171e-06	0.06633	-1.67907e-06	0.06633	-8.57088e-06
0.06395	-7.22117e-06	0.06392	-3.18596e-06	0.06392	-5.5924e-06	0.06392	-1.69716e-06	0.06398	-8.3542e-06
0.06144	-7.23541e-06	0.0615	-3.25139e-06	0.06153	-5.75068e-06	0.0615	-1.70078e-06	0.06147	-8.1616e-06
0.05912	-7.26105e-06	0.05909	-3.30172e-06	0.05906	-5.93533e-06	0.05909	-1.72249e-06	0.05906	-7.97501e-06
0.05656	-7.28668e-06	0.05662	-3.36212e-06	0.05662	-6.11119e-06	0.05662	-1.72611e-06	0.05665	-7.80047e-06
0.05418	-7.32087e-06	0.05418	-3.42755e-06	0.05421	-6.30464e-06	0.05421	-1.74059e-06	0.05418	-7.62592e-06
0.05183	-7.36075e-06	0.05174	-3.48795e-06	0.05171	-6.51567e-06	0.0518	-1.75144e-06	0.05174	-7.46943e-06
0.04933	-7.40633e-06	0.04933	-3.55841e-06	0.04927	-6.76188e-06	0.0493	-1.76592e-06	0.04933	-7.32497e-06
0.04695	-7.46045e-06	0.04689	-3.62888e-06	0.04686	-6.9905e-06	0.04686	-1.77315e-06	0.04683	-7.19858e-06
0.04448	-7.52312e-06	0.04448	-3.70437e-06	0.04454	-7.23671e-06	0.04448	-1.79125e-06	0.04448	-7.06616e-06
0.04197	-7.58009e-06	0.04194	-3.77987e-06	0.04197	-7.5005e-06	0.04206	-1.79848e-06	0.04197	-6.9518e-06
0.03959	-7.6513e-06	0.03965	-3.8604e-06	0.03959	-7.80826e-06	0.03959	-1.80934e-06	0.03956	-6.83745e-06
0.03712	-7.72537e-06	0.03709	-3.95603e-06	0.03712	-8.08964e-06	0.03718	-1.82743e-06	0.03706	-6.73512e-06
0.03468	-7.81082e-06	0.03468	-4.05166e-06	0.03465	-8.39739e-06	0.03468	-1.83467e-06	0.03465	-6.6328e-06
0.03224	-7.90483e-06	0.0323	-4.14729e-06	0.03221	-8.72274e-06	0.03221	-1.84915e-06	0.03224	-6.54854e-06
0.02983	-8.00453e-06	0.02986	-4.24795e-06	0.02983	-9.07446e-06	0.02977	-1.86724e-06	0.02986	-6.45224e-06
0.02739	-8.10993e-06	0.02742	-4.35868e-06	0.02739	-9.43498e-06	0.02736	-1.8781e-06	0.02739	-6.39205e-06
0.02488	-8.22957e-06	0.02491	-4.47444e-06	0.02488	-9.80429e-06	0.02494	-1.88895e-06	0.02494	-6.30778e-06
0.0225	-8.34921e-06	0.02253	-4.5902e-06	0.02256	-1.01912e-05	0.02256	-1.89257e-06	0.02253	-6.24158e-06
0.02003	-8.47455e-06	0.02006	-4.71603e-06	0.02012	-1.05869e-05	0.02003	-1.90705e-06	0.02006	-6.16935e-06
0.01765	-8.61128e-06	0.01762	-4.84186e-06	0.01768	-1.09826e-05	0.01765	-1.92514e-06	0.01762	-6.11518e-06
0.01524	-8.75371e-06	0.01521	-4.98278e-06	0.01521	-1.13958e-05	0.01521	-1.93961e-06	0.01521	-6.06101e-06
0.0128	-8.91038e-06	0.01274	-5.12371e-06	0.01283	-1.18091e-05	0.01277	-1.95047e-06	0.01268	-6.00082e-06
0.01033	-9.07275e-06	0.0103	-5.26967e-06	0.0103	-1.22224e-05	0.01033	-1.96494e-06	0.0103	-5.95267e-06
0.00792	-9.24082e-06	0.00789	-5.4257e-06	0.00789	-1.26269e-05	0.00789	-1.98304e-06	0.00789	-5.90452e-06
0.00544	-9.42028e-06	0.00547	-5.58172e-06	0.00544	-1.30401e-05	0.00544	-2.00113e-06	0.00544	-5.86841e-06
0.003	-9.60259e-06	0.00303	-5.74782e-06	0.00303	-1.34182e-05	0.00303	-2.00475e-06	0.003	-5.82026e-06
0.000560791	-9.79059e-06	0.000560791	-5.90888e-06	0.000560791	-1.38139e-05	0.000591309	-2.02284e-06	0.000530273	-5.78414e-06
-0.00185	-9.98714e-06	-0.00185	-6.08e-06	-0.00185	-1.41744e-05	-0.00182	-2.0337e-06	-0.00185	-5.75405e-06
-0.00429	-1.01922e-05	-0.00426	-6.26119e-06	-0.00435	-1.45262e-05	-0.00426	-2.04817e-06	-0.00429	-5.72395e-06
-0.00673	-1.04002e-05	-0.00679	-6.44239e-06	-0.00673	-1.48427e-05	-0.00673	-2.05541e-06	-0.00673	-5.69386e-06
-0.0092	-1.06167e-05	-0.00914	-6.62358e-06	-0.00911	-1.51593e-05	-0.00917	-2.0735e-06	-0.00917	-5.66978e-06
-0.01155	-1.08389e-05	-0.01162	-6.79974e-06	-0.01159	-1.54143e-05	-0.01162	-2.08074e-06	-0.01155	-5.63969e-06
-0.01403	-1.10639e-05	-0.01409	-6.98596e-06	-0.01409	-1.56869e-05	-0.01403	-2.09522e-06	-0.01412	-5.62163e-06
-0.01644	-1.12918e-05	-0.01641	-7.16715e-06	-0.0165	-1.59067e-05	-0.0165	-2.10245e-06	-0.01647	-5.59154e-06
-0.01888	-1.15168e-05	-0.01888	-7.35338e-06	-0.01897	-1.61177e-05	-0.01891	-2.12055e-06	-0.01888	-5.58552e-06
-0.02132	-1.17504e-05	-0.02141	-7.52451e-06	-0.02135	-1.62936e-05	-0.02135	-2.13864e-06	-0.02135	-5.56746e-06
-0.02373	-1.1984e-05	-0.02376	-7.70066e-06	-0.02379	-1.64519e-05	-0.02376	-2.14226e-06	-0.02382	-5.54339e-06
-0.0262	-1.22204e-05	-0.02626	-7.86676e-06	-0.02617	-1.6575e-05	-0.02623	-2.15673e-06	-0.02629	-5.53135e-06
-0.02868	-1.24512e-05	-0.02861	-8.03788e-06	-0.02868	-1.67069e-05	-0.02858	-2.17121e-06	-0.02868	-5.51931e-06
-0.03106	-1.26905e-05	-0.03115	-8.19894e-06	-0.03106	-1.68212e-05	-0.03102	-2.18568e-06	-0.03102	-5.51329e-06
-0.03356	-1.29326e-05	-0.0335	-8.36e-06	-0.03353	-1.69179e-05	-0.03353	-2.19292e-06	-0.0335	-5.49524e-06
-0.03597	-1.31719e-05	-0.036	-8.511e-06	-0.03594	-1.69706e-05	-0.03591	-2.20378e-06	-0.03597	-5.48922e-06
-0.03847	-1.34054e-05	-0.03844	-8.65696e-06	-0.03844	-1.70498e-05	-0.03844	-2.21825e-06	-0.03841	-5.47718e-06
-0.04082	-1.3639e-05	-0.04091	-8.80795e-06	-0.04085	-1.71201e-05	-0.04085	-2.23635e-06	-0.04085	-5.47116e-06
-0.04323	-1.38612e-05	-0.04323	-8.93881e-06	-0.04335	-1.71729e-05	-0.04326	-2.2472e-06	-0.04323	-5.46514e-06
-0.04573	-1.40806e-05	-0.0457	-9.06967e-06	-0.0457	-1.71993e-05	-0.04573	-2.26168e-06	-0.04583	-5.4531e-06
-0.04824	-1.42942e-05	-0.04818	-9.19047e-06	-0.04818	-1.7252e-05	-0.04811	-2.27615e-06	-0.04815	-5.4531e-06
-0.05062	-1.44993e-05	-0.05062	-9.31126e-06	-0.05059	-1.7296e-05	-0.05056	-2.29424e-06	-0.05056	-5.44708e-06
-0.05303	-1.4693e-05	-0.053	-9.41696e-06	-0.053	-1.7296e-05	-0.05303	-2.30148e-06	-0.05306	-5.43505e-06
-0.05547	-1.4881e-05	-0.05541	-9.51762e-06	-0.05544	-1.73224e-05	-0.05556	-2.31234e-06	-0.05544	-5.44107e-06
-0.05788	-1.50434e-05	-0.05791	-9.60318e-06	-0.05794	-1.73224e-05	-0.05788	-2.33405e-06	-0.05788	-5.44107e-06
-0.06032	-1.51887e-05	-0.06032	-9.68371e-06	-0.06032	-1.734e-05	-0.06032	-2.34129e-06	-0.06035	-5.43505e-06
-0.06273	-1.53254e-05	-0.06276	-9.75921e-06	-0.06279	-1.734e-05	-0.06279	-2.35214e-06	-0.06279	-5.44107e-06
-0.0652	-1.54422e-05	-0.0652	-9.81457e-06	-0.06524	-1.73312e-05	-0.0652	-2.37024e-06	-0.06517	-5.4531e-06
-0.06765	-1.5539e-05	-0.06765	-9.85484e-06	-0.06771	-1.73224e-05	-0.06765	-2.37747e-06	-0.06765	-5.45912e-06
-0.07009	-1.56216e-05	-0.07009	-9.90014e-06	-0.07015	-1.73048e-05	-0.07009	-2.39195e-06	-0.07009	-5.45912e-06
-0.07256	-1.56786e-05	-0.0725	-9.93033e-06	-0.07253	-1.72872e-05	-0.07253	-2.4028e-06	-0.07253	-5.46514e-06
-0.07497	-1.57185e-05	-0.07497	-9.96053e-06	-0.075	-1.7252e-05	-0.075	-2.4209e-06	-0.075	-5.46514e-06
-0.07741	-1.5747e-05	-0.07741	-9.97563e-06	-0.07744	-1.71993e-05	-0.07744	-2.43537e-06	-0.07741	-5.47718e-06
-0.07985	-1.57584e-05	-0.07982	-9.99073e-06	-0.07985	-1.71641e-05	-0.07988	-2.44985e-06	-0.07979	-5.4832e-06
-0.08226	-1.57413e-05	-0.08226	-1.00008e-05	-0.08229	-1.71113e-05	-0.08242	-2.46794e-06	-0.08229	-5.4832e-06
-0.08477	-1.57043e-05	-0.08474	-1.00008e-05	-0.08474	-1.70762e-05	-0.08477	-2.48603e-06	-0.08471	-5.48922e-06
-0.08712	-1.56444e-05	-0.08718	-1.00008e-05	-0.08721	-1.70058e-05	-0.08718	-2.50413e-06	-0.08712	-5.49524e-06
-0.08962	-1.55761e-05	-0.08956	-9.99576e-06	-0.08962	-1.69443e-05	-0.08956	-2.5186e-06	-0.08956	-5.49524e-06
-0.09206	-1.54792e-05	-0.09197	-9.9857e-06	-0.09203	-1.68915e-05	-0.09206	-2.5367e-06	-0.092	-5.50727e-06
-0.09441	-1.53624e-05	-0.0945	-9.9857e-06	-0.0945	-1.68124e-05	-0.09444	-2.55841e-06	-0.0945	-5.51931e-06
-0.09691	-1.52285e-05	-0.09688	-9.9857e-06	-0.09691	-1.67508e-05	-0.09688	-2.56926e-06	-0.09694	-5.54339e-06
-0.09935	-1.50747e-05	-0.09938	-9.98067e-06	-0.09938	-1.66717e-05	-0.09938	-2.58374e-06	-0.09929	-5.53737e-06
-0.10176	-1.4901e-05	-0.10173	-9.98067e-06	-0.10176	-1.66101e-05	-0.10176	-2.59459e-06	-0.10183	-5.55542e-06
-0.1043	-1.47243e-05	-0.10418	-9.97563e-06	-0.10418	-1.65398e-05	-0.10418	-2.61269e-06	-0.10418	-5.57348e-06
-0.10662	-1.45306e-05	-0.10665	-9.96557e-06	-0.10665	-1.64694e-05	-0.10665	-2.63078e-06	-0.10665	-5.58552e-06
-0.10906	-1.43255e-05	-0.10912	-9.97563e-06	-0.10906	-1.64167e-05	-0.10903	-2.65249e-06	-0.10906	-5.59756e-06
-0.11153	-1.4109e-05	-0.11153	-9.97563e-06	-0.11147	-1.63639e-05	-0.11153	-2.65973e-06	-0.1115	-5.61561e-06
-0.11394	-1.38869e-05	-0.11391	-9.98067e-06	-0.11397	-1.63112e-05	-0.11394	-2.68144e-06	-0.11394	-5.63367e-06
-0.11638	-1.36476e-05	-0.11641	-9.9857e-06	-0.11638	-1.6276e-05	-0.11638	-2.6923e-06	-0.11647	-5.64571e-06
-0.11904	-1.34083e-05	-0.11934	-9.9857e-06	-0.11934	-1.62408e-05	-0.11904	-2.71039e-06	-0.11904	-5.65775e-06
-0.12148	-1.31519e-05	-0.12087	-9.99576e-06	-0.12178	-1.62057e-05	-0.12148	-2.72849e-06	-0.12178	-5.69386e-06
-0.12423	-1.28899e-05	-0.12392	-1.00008e-05	-0.12453	-1.61793e-05	-0.12423	-2.73934e-06	-0.12423	-5.71192e-06
-0.12667	-1.26221e-05	-0.12697	-1.00109e-05	-0.12667	-1.61617e-05	-0.12667	-2.75382e-06	-0.12728	-5.71793e-06
-0.1285	-1.23486e-05	-0.1288	-1.0026e-05	-0.1288	-1.61529e-05	-0.12911	-2.76829e-06	-0.1288	-5.74201e-06
-0.13094	-1.20695e-05	-0.13155	-1.0026e-05	-0.13155	-1.61441e-05	-0.13155	-2.78277e-06	-0.13124	-5.75405e-06
-0.13369	-1.17903e-05	-0.13369	-1.00411e-05	-0.13308	-1.61617e-05	-0.13369	-2.79362e-06	-0.13369	-5.77812e-06
-0.13674	-1.15083e-05	-0.13643	-1.00511e-05	-0.13674	-1.61441e-05	-0.13613	-2.8081e-06	-0.13643	-5.8022e-06
-0.13857	-1.12263e-05	-0.13857	-1.00713e-05	-0.13857	-1.61705e-05	-0.13887	-2.82619e-06	-0.13887	-5.82026e-06
-0.14101	-1.09414e-05	-0.14132	-1.00763e-05	-0.14071	-1.61793e-05	-0.14101	-2.84428e-06	-0.14101	-5.84433e-06
-0.14376	-1.0668e-05	-0.14376	-1.00914e-05	-0.14345	-1.62057e-05	-0.14345	-2.85876e-06	-0.14376	-5.86239e-06
-0.14559	-1.03945e-05	-0.14559	-1.01015e-05	-0.14589	-1.62496e-05	-0.14589	-2.86961e-06	-0.14589	-5.89248e-06
-0.14864	-1.01353e-05	-0.14833	-1.01115e-05	-0.14803	-1.6276e-05	-0.14833	-2.88771e-06	-0.14864	-5.91656e-06
-0.15078	-9.87605e-06	-0.15139	-1.01317e-05	-0.15108	-1.632e-05	-0.15108	-2.9058e-06	-0.15108	-5.94063e-06
-0.15383	-9.63107e-06	-0.15322	-1.01417e-05	-0.15352	-1.63551e-05	-0.15291	-2.92389e-06	-0.15352	-5.97073e-06
-0.15535	-9.40318e-06	-0.15596	-1.01619e-05	-0.15566	-1.63903e-05	-0.15596	-2.93837e-06	-0.15566	-5.9948e-06
-0.15779	-9.18669e-06	-0.1581	-1.01719e-05	-0.15779	-1.64431e-05	-0.15841	-2.94561e-06	-0.1581	-6.01888e-06
-0.16024	-8.98444e-06	-0.16054	-1.0187e-05	-0.16085	-1.6487e-05	-0.16054	-2.96732e-06	-0.16024	-6.05499e-06
-0.16329	-8.80213e-06	-0.16298	-1.02021e-05	-0.16329	-1.6531e-05	-0.16268	-2.97817e-06	-0.16268	-6.0911e-06
-0.16542	-8.63407e-06	-0.16573	-1.02172e-05	-0.16573	-1.65925e-05	-0.16573	-2.99627e-06	-0.16542	-6.12722e-06
-0.16787	-8.49449e-06	-0.16817	-1.02374e-05	-0.16787	-1.66453e-05	-0.16817	-3.01436e-06	-0.16817	-6.15731e-06
-0.17031	-8.3663e-06	-0.1697	-1.02525e-05	-0.17031	-1.67069e-05	-0.17	-3.02884e-06	-0.17031	-6.18139e-06
-0.17214	-8.24951e-06	-0.17275	-1.02726e-05	-0.17275	-1.67684e-05	-0.17244	-3.04693e-06	-0.17275	-6.21148e-06
-0.17488	-8.14981e-06	-0.17488	-1.02877e-05	-0.17519	-1.68212e-05	-0.1755	-3.06864e-06	-0.1755	-6.25361e-06
-0.17733	-8.07289e-06	-0.17794	-1.03078e-05	-0.17733	-1.68915e-05	-0.17794	-3.08674e-06	-0.17763	-6.28371e-06
-0.17977	-8.00453e-06	-0.17977	-1.03179e-05	-0.18007	-1.69706e-05	-0.18007	-3.10121e-06	-0.17977	-6.31982e-06
-0.18251	-7.94756e-06	-0.18312	-1.0343e-05	-0.18282	-1.70234e-05	-0.18282	-3.11207e-06	-0.18282	-6.35594e-06
-0.18496	-7.91622e-06	-0.18496	-1.03531e-05	-0.18465	-1.70938e-05	-0.18526	-3.1374e-06	-0.18435	-6.38603e-06
-0.18709	-7.88774e-06	-0.1877	-1.03682e-05	-0.1874	-1.71641e-05	-0.18709	-3.15911e-06	-0.18801	-6.42214e-06
-0.18984	-7.87064e-06	-0.18984	-1.03783e-05	-0.18984	-1.72432e-05	-0.18984	-3.1772e-06	-0.19014	-6.45826e-06
-0.19167	-7.86495e-06	-0.19258	-1.03934e-05	-0.19197	-1.73136e-05	-0.19228	-3.1953e-06	-0.19258	-6.49437e-06
-0.19472	-7.8621e-06	-0.19472	-1.04034e-05	-0.19472	-1.73751e-05	-0.19503	-3.22063e-06	-0.19472	-6.54854e-06
-0.19716	-7.87064e-06	-0.19686	-1.04286e-05	-0.19716	-1.74279e-05	-0.19777	-3.24234e-06	-0.19716	-6.59067e-06
-0.1996	-7.89059e-06	-0.1996	-1.04387e-05	-0.1996	-1.74894e-05	-0.1993	-3.26767e-06	-0.1996	-6.60873e-06
-0.20205	-7.91337e-06	-0.20235	-1.04588e-05	-0.20235	-1.75686e-05	-0.20205	-3.27853e-06	-0.20266	-6.6629e-06
-0.20479	-7.95041e-06	-0.20449	-1.04538e-05	-0.20449	-1.76389e-05	-0.20479	-3.30386e-06	-0.2051	-6.70503e-06
-0.20693	-7.98174e-06	-0.20693	-1.04789e-05	-0.20693	-1.77005e-05	-0.20662	-3.32919e-06	-0.20632	-6.74716e-06
-0.20967	-8.01307e-06	-0.20906	-1.0484e-05	-0.20967	-1.77708e-05	-0.20906	-3.34366e-06	-0.20967	-6.80133e-06
-0.21181	-8.04441e-06	-0.21212	-1.04991e-05	-0.21181	-1.78412e-05	-0.21181	-3.36537e-06	-0.21151	-6.84948e-06
-0.21395	-8.08429e-06	-0.21395	-1.04991e-05	-0.21456	-1.79027e-05	-0.21425	-3.38709e-06	-0.21425	-6.87356e-06
-0.21669	-8.11847e-06	-0.217	-1.05242e-05	-0.21639	-1.79467e-05	-0.21669	-3.41604e-06	-0.21639	-6.93977e-06
-0.21883	-8.14981e-06	-0.21914	-1.05192e-05	-0.21944	-1.80082e-05	-0.21914	-3.43775e-06	-0.21914	-6.98792e-06
-0.22188	-8.1726e-06	-0.22097	-1.05393e-05	-0.22158	-1.80786e-05	-0.22127	-3.45584e-06	-0.22158	-7.03607e-06
-0.22402	-8.18684e-06	-0.22402	-1.05444e-05	-0.22402	-1.81313e-05	-0.22371	-3.47755e-06	-0.22402	-7.08422e-06
-0.22646	-8.20108e-06	-0.22615	-1.05544e-05	-0.22646	-1.81929e-05	-0.22646	-3.49926e-06	-0.22676	-7.13839e-06
-0.22921	-8.19823e-06	-0.22921	-1.05544e-05	-0.2289	-1.82544e-05	-0.22921	-3.51736e-06	-0.2286	-7.18052e-06
-0.23134	-8.18114e-06	-0.23165	-1.05645e-05	-0.23134	-1.83072e-05	-0.23104	-3.54631e-06	-0.23104	-7.23469e-06
-0.23348	-8.14411e-06	-0.23348	-1.05595e-05	-0.23378	-1.836e-05	-0.23348	-3.56802e-06	-0.23317	-7.28284e-06
-0.23623	-8.09283e-06	-0.23623	-1.05645e-05	-0.23623	-1.84215e-05	-0.23623	-3.58249e-06	-0.23623	-7.32497e-06
-0.23867	-8.02732e-06	-0.23867	-1.05645e-05	-0.23867	-1.84655e-05	-0.23806	-3.60421e-06	-0.23836	-7.39118e-06
-0.24141	-7.95041e-06	-0.2408	-1.05695e-05	-0.2408	-1.8527e-05	-0.2408	-3.62592e-06	-0.24141	-7.44535e-06
-0.24324	-7.85355e-06	-0.24355	-1.05796e-05	-0.24294	-1.8571e-05	-0.24294	-3.65125e-06	-0.24355	-7.49952e-06
-0.2463	-7.74246e-06	-0.24599	-1.05796e-05	-0.2463	-1.86237e-05	-0.24538	-3.67658e-06	-0.24569	-7.55369e-06
-0.24813	-7.61997e-06	-0.24782	-1.05796e-05	-0.24843	-1.86853e-05	-0.24874	-3.69467e-06	-0.24843	-7.61388e-06
-0.25057	-7.49178e-06	-0.25057	-1.05796e-05	-0.25118	-1.87293e-05	-0.25087	-3.71277e-06	-0.25057	-7.66203e-06
-0.25331	-7.34366e-06	-0.25301	-1.05846e-05	-0.25301	-1.8782e-05	-0.25331	-3.7381e-06	-0.25362	-7.7162e-06
-0.25576	-7.20123e-06	-0.25576	-1.05796e-05	-0.25545	-1.8826e-05	-0.25576	-3.75981e-06	-0.25545	-7.78241e-06
-0.25759	-7.0474e-06	-0.2582	-1.05846e-05	-0.25789	-1.887e-05	-0.25789	-3.78152e-06	-0.2585	-7.81852e-06
-0.26064	-6.89643e-06	-0.26064	-1.05846e-05	-0.26064	-1.89051e-05	-0.26064	-3.80323e-06	-0.26003	-7.88473e-06
-0.26308	-6.75115e-06	-0.26278	-1.05846e-05	-0.26278	-1.89491e-05	-0.26278	-3.81771e-06	-0.26247	-7.94492e-06
-0.26552	-6.60587e-06	-0.26522	-1.05846e-05	-0.26552	-1.89843e-05	-0.26583	-3.8358e-06	-0.26522	-8.01715e-06
-0.26766	-6.46914e-06	-0.26796	-1.05846e-05	-0.26796	-1.90282e-05	-0.26766	-3.8539e-06	-0.26766	-8.07733e-06
-0.2704	-6.36089e-06	-0.2701	-1.05695e-05	-0.2701	-1.9037e-05	-0.27071	-3.87561e-06	-0.2701	-8.1315e-06
-0.27254	-6.26404e-06	-0.27285	-1.05695e-05	-0.27254	-1.9081e-05	-0.27285	-3.8937e-06	-0.27285	-8.18567e-06
-0.27529	-6.18143e-06	-0.27529	-1.05746e-05	-0.27559	-1.91162e-05	-0.27529	-3.91179e-06	-0.27498	-8.23984e-06
-0.27742	-6.11022e-06	-0.27803	-1.05695e-05	-0.27773	-1.9125e-05	-0.27803	-3.92989e-06	-0.27773	-8.29401e-06
-0.27987	-6.06464e-06	-0.28017	-1.05695e-05	-0.28017	-1.91513e-05	-0.27956	-3.95884e-06	-0.28048	-8.37226e-06
-0.28292	-6.02476e-06	-0.28261	-1.05595e-05	-0.28292	-1.91777e-05	-0.28231	-3.96607e-06	-0.28261	-8.42643e-06
-0.28444	-6.01337e-06	-0.28566	-1.05595e-05	-0.28505	-1.91953e-05	-0.28536	-3.98779e-06	-0.28475	-8.48662e-06
-0.2878	-5.99912e-06	-0.28749	-1.05595e-05	-0.28749	-1.92041e-05	-0.2878	-3.99502e-06	-0.28719	-8.54681e-06
-0.29024	-5.99627e-06	-0.29024	-1.05544e-05	-0.28963	-1.92217e-05	-0.28994	-4.01312e-06	-0.29024	-8.607e-06
-0.29268	-6.00482e-06	-0.29268	-1.05544e-05	-0.29268	-1.92393e-05	-0.29238	-4.03121e-06	-0.29238	-8.6732e-06
-0.29482	-5.99627e-06	-0.29482	-1.05544e-05	-0.29451	-1.92393e-05	-0.29482	-4.04207e-06	-0.29482	-8.73339e-06
-0.29726	-6.00197e-06	-0.29757	-1.05444e-05	-0.29665	-1.92481e-05	-0.29757	-4.05654e-06	-0.29757	-8.79358e-06
-0.29909	-6.01337e-06	-0.30031	-1.05343e-05	-0.2994	-1.92569e-05	-0.30001	-4.07464e-06	-0.2994	-8.84775e-06
-0.30214	-6.01337e-06	-0.30184	-1.05393e-05	-0.30214	-1.92569e-05	-0.30214	-4.09635e-06	-0.30184	-8.90192e-06
-0.30489	-6.02191e-06	-0.30458	-1.05293e-05	-0.30458	-1.92481e-05	-0.30458	-4.11082e-06	-0.30489	-8.96813e-06
-0.30642	-6.02191e-06	-0.30611	-1.05293e-05	-0.30703	-1.92481e-05	-0.30672	-4.1253e-06	-0.30672	-9.01628e-06
-0.30947	-6.02191e-06	-0.30947	-1.05192e-05	-0.30947	-1.92393e-05	-0.30916	-4.13253e-06	-0.30916	-9.07647e-06
-0.3116	-6.01337e-06	-0.31191	-1.05192e-05	-0.3116	-1.92217e-05	-0.3116	-4.15425e-06	-0.3116	-9.13666e-06
-0.31435	-5.99912e-06	-0.31435	-1.05242e-05	-0.31466	-1.92129e-05	-0.31404	-4.17234e-06	-0.31404	-9.17879e-06
-0.31679	-5.99058e-06	-0.31649	-1.05192e-05	-0.31679	-1.92041e-05	-0.31679	-4.1832e-06	-0.3171	-9.23898e-06
-0.31893	-5.96779e-06	-0.31893	-1.05192e-05	-0.31923	-1.91865e-05	-0.31923	-4.20129e-06	-0.31893	-9.29917e-06
-0.32137	-5.91936e-06	-0.32137	-1.05142e-05	-0.32106	-1.91513e-05	-0.32106	-4.21215e-06	-0.32137	-9.35334e-06
-0.32442	-5.851e-06	-0.32442	-1.05091e-05	-0.32381	-1.91162e-05	-0.32381	-4.21938e-06	-0.32381	-9.39547e-06
-0.32656	-5.78263e-06	-0.32595	-1.05041e-05	-0.32595	-1.90898e-05	-0.32656	-4.23748e-06	-0.32686	-9.4376e-06
-0.329	-5.71711e-06	-0.32869	-1.05041e-05	-0.329	-1.90546e-05	-0.329	-4.25557e-06	-0.32839	-9.49177e-06
-0.33175	-5.67438e-06	-0.33144	-1.0494e-05	-0.33083	-1.9037e-05	-0.33144	-4.27366e-06	-0.33113	-9.54594e-06
-0.33388	-5.6402e-06	-0.33388	-1.04991e-05	-0.33388	-1.89843e-05	-0.33449	-4.28814e-06	-0.33388	-9.58807e-06
-0.33632	-5.58038e-06	-0.33602	-1.04991e-05	-0.33632	-1.89491e-05	-0.33602	-4.30261e-06	-0.33663	-9.64224e-06
-0.33846	-5.54905e-06	-0.33907	-1.0489e-05	-0.33876	-1.88875e-05	-0.33876	-4.31347e-06	-0.33907	-9.69641e-06
-0.3409	-5.5348e-06	-0.3409	-1.0489e-05	-0.3409	-1.88436e-05	-0.3409	-4.33156e-06	-0.34151	-9.73854e-06
-0.34334	-5.52056e-06	-0.34304	-1.0489e-05	-0.34334	-1.8782e-05	-0.34395	-4.35327e-06	-0.34365	-9.76864e-06
-0.34609	-5.50917e-06	-0.34609	-1.0494e-05	-0.34548	-1.87381e-05	-0.34578	-4.36775e-06	-0.34609	-9.81679e-06
-0.34914	-5.50062e-06	-0.34822	-1.04991e-05	-0.34853	-1.86853e-05	-0.34853	-4.3786e-06	-0.34853	-9.85892e-06
-0.35097	-5.4408e-06	-0.35067	-1.0494e-05	-0.35097	-1.8615e-05	-0.35128	-4.39308e-06	-0.35067	-9.90105e-06
-0.35341	-5.36389e-06	-0.35341	-1.0494e-05	-0.35402	-1.85446e-05	-0.35311	-4.41479e-06	-0.35372	-9.93717e-06
-0.35585	-5.31261e-06	-0.35585	-1.05041e-05	-0.35585	-1.84919e-05	-0.35524	-4.42203e-06	-0.35616	-9.98532e-06
-0.35799	-5.24995e-06	-0.3583	-1.05091e-05	-0.35769	-1.84039e-05	-0.3583	-4.44012e-06	-0.3583	-1.00094e-05
-0.36013	-5.22431e-06	-0.36013	-1.04991e-05	-0.36043	-1.83336e-05	-0.36135	-4.45822e-06	-0.36043	-1.00335e-05
-0.36287	-5.2357e-06	-0.36287	-1.05091e-05	-0.36348	-1.82544e-05	-0.36287	-4.48716e-06	-0.36348	-1.00696e-05
-0.36501	-5.23855e-06	-0.36562	-1.05041e-05	-0.36531	-1.81929e-05	-0.36592	-4.50164e-06	-0.36531	-1.01057e-05
-0.36806	-5.17588e-06	-0.36776	-1.05142e-05	-0.36745	-1.80962e-05	-0.36776	-4.51973e-06	-0.36806	-1.01298e-05
-0.3705	-5.17303e-06	-0.3702	-1.05142e-05	-0.36989	-1.80434e-05	-0.3705	-4.54145e-06	-0.37081	-1.01538e-05
-0.37203	-5.16449e-06	-0.37264	-1.05242e-05	-0.37355	-1.79555e-05	-0.37233	-4.56678e-06	-0.37294	-1.01779e-05
-0.37477	-5.16164e-06	-0.37539	-1.05192e-05	-0.37508	-1.78675e-05	-0.37508	-4.58125e-06	-0.37508	-1.01839e-05
-0.37722	-5.12746e-06	-0.37783	-1.05393e-05	-0.37783	-1.77796e-05	-0.37722	-4.60658e-06	-0.37752	-1.02261e-05
-0.37996	-5.07903e-06	-0.37996	-1.05444e-05	-0.37996	-1.76829e-05	-0.38027	-4.62106e-06	-0.37996	-1.02501e-05
-0.38332	-5.03915e-06	-0.3824	-1.05544e-05	-0.3821	-1.7595e-05	-0.3824	-4.65724e-06	-0.3824	-1.02501e-05
-0.38485	-5.0363e-06	-0.38485	-1.05595e-05	-0.38424	-1.7507e-05	-0.38454	-4.67534e-06	-0.38515	-1.02742e-05
-0.38698	-5.0363e-06	-0.38668	-1.05796e-05	-0.38668	-1.74279e-05	-0.38759	-4.70067e-06	-0.38698	-1.02863e-05
-0.38942	-5.08188e-06	-0.39003	-1.05947e-05	-0.38942	-1.734e-05	-0.38942	-4.72238e-06	-0.38973	-1.02983e-05
-0.39248	-5.10182e-06	-0.39186	-1.05997e-05	-0.39217	-1.72608e-05	-0.39248	-4.75495e-06	-0.39217	-1.03103e-05
-0.39461	-5.07048e-06	-0.394	-1.06098e-05	-0.39461	-1.71641e-05	-0.39461	-4.7839e-06	-0.39492	-1.03164e-05
-0.39705	-5.11036e-06	-0.39705	-1.06249e-05	-0.39675	-1.70586e-05	-0.39736	-4.80561e-06	-0.39675	-1.03224e-05
-0.4001	-5.16449e-06	-0.39919	-1.064e-05	-0.39949	-1.69619e-05	-0.39949	-4.82732e-06	-0.39919	-1.03224e-05
-0.40163	-5.19012e-06	-0.40163	-1.06551e-05	-0.40255	-1.68475e-05	-0.40194	-4.85265e-06	-0.40163	-1.03284e-05
-0.40438	-5.13885e-06	-0.40468	-1.06853e-05	-0.40438	-1.67772e-05	-0.40468	-4.8816e-06	-0.40468	-1.03284e-05
-0.40651	-5.09897e-06	-0.40712	-1.06954e-05	-0.40682	-1.66629e-05	-0.40682	-4.91417e-06	-0.40712	-1.03284e-05
-0.40895	-5.11321e-06	-0.40987	-1.07155e-05	-0.40926	-1.65662e-05	-0.40926	-4.93226e-06	-0.40926	-1.03344e-05
-0.4117	-5.15024e-06	-0.41201	-1.07407e-05	-0.41201	-1.64519e-05	-0.4117	-4.97569e-06	-0.41231	-1.03224e-05
-0.41384	-5.15879e-06	-0.41414	-1.07558e-05	-0.41353	-1.63463e-05	-0.41475	-5.00102e-06	-0.41475	-1.03164e-05
-0.41719	-5.08473e-06	-0.41658	-1.07759e-05	-0.41597	-1.62408e-05	-0.41658	-5.04444e-06	-0.41658	-1.02983e-05
-0.41903	-5.13315e-06	-0.41903	-1.08061e-05	-0.41903	-1.61353e-05	-0.41872	-5.06977e-06	-0.41933	-1.03043e-05
-0.42147	-5.21006e-06	-0.42177	-1.08363e-05	-0.42177	-1.6021e-05	-0.42147	-5.10234e-06	-0.42177	-1.02923e-05
-0.42391	-5.19867e-06	-0.42391	-1.08665e-05	-0.42421	-1.59243e-05	-0.42391	-5.13491e-06	-0.42421	-1.02802e-05
-0.42604	-5.19012e-06	-0.42665	-1.08917e-05	-0.42635	-1.581e-05	-0.42665	-5.16386e-06	-0.42635	-1.02742e-05
-0.42879	-5.21576e-06	-0.42849	-1.09219e-05	-0.4291	-1.57132e-05	-0.42879	-5.20366e-06	-0.42849	-1.02562e-05
-0.43123	-5.17018e-06	-0.43093	-1.0942e-05	-0.43093	-1.56341e-05	-0.43123	-5.23623e-06	-0.43093	-1.02381e-05
-0.43306	-5.14455e-06	-0.43398	-1.09873e-05	-0.43367	-1.55286e-05	-0.43367	-5.2688e-06	-0.43367	-1.02321e-05
-0.43581	-5.136e-06	-0.43642	-1.10175e-05	-0.43581	-1.54319e-05	-0.43612	-5.30137e-06	-0.43581	-1.0208e-05
-0.43825	-5.1474e-06	-0.43856	-1.10578e-05	-0.43856	-1.53527e-05	-0.43886	-5.33032e-06	-0.43886	-1.0208e-05
-0.4413	-5.1474e-06	-0.44069	-1.1093e-05	-0.4413	-1.5256e-05	-0.44069	-5.3665e-06	-0.441	-1.019e-05
-0.44344	-5.23855e-06	-0.44344	-1.11282e-05	-0.44374	-1.51505e-05	-0.44344	-5.40631e-06	-0.44313	-1.01839e-05
-0.44619	-5.08188e-06	-0.44649	-1.11584e-05	-0.44619	-1.5045e-05	-0.44558	-5.42802e-06	-0.44558	-1.01719e-05
-0.44863	-5.00497e-06	-0.44802	-1.12037e-05	-0.44863	-1.4957e-05	-0.44802	-5.46421e-06	-0.44832	-1.01538e-05
-0.45076	-5.07618e-06	-0.45107	-1.1244e-05	-0.45076	-1.48603e-05	-0.45107	-5.50401e-06	-0.45076	-1.01418e-05
-0.45259	-5.10467e-06	-0.45321	-1.12893e-05	-0.45351	-1.47636e-05	-0.45321	-5.52935e-06	-0.45351	-1.01177e-05
-0.45595	-5.03915e-06	-0.45595	-1.13295e-05	-0.45565	-1.46757e-05	-0.45626	-5.56553e-06	-0.45534	-1.01057e-05
-0.45809	-4.97648e-06	-0.45839	-1.13698e-05	-0.45748	-1.45965e-05	-0.45748	-5.59086e-06	-0.45809	-1.00937e-05
-0.46022	-4.95654e-06	-0.46083	-1.14101e-05	-0.46053	-1.44822e-05	-0.46053	-5.61981e-06	-0.46022	-1.00876e-05
-0.46267	-4.99357e-06	-0.46267	-1.14604e-05	-0.46328	-1.43943e-05	-0.46328	-5.64876e-06	-0.46297	-1.00515e-05
-0.46541	-5.01351e-06	-0.46541	-1.14956e-05	-0.46541	-1.43063e-05	-0.4648	-5.68495e-06	-0.46572	-1.00395e-05
-0.46816	-5.1417e-06	-0.46785	-1.15409e-05	-0.46816	-1.42272e-05	-0.46785	-5.71752e-06	-0.46816	-1.00214e-05
-0.47029	-5.17018e-06	-0.47029	-1.15812e-05	-0.46999	-1.41569e-05	-0.47029	-5.73923e-06	-0.46999	-9.99736e-06
-0.47274	-5.15024e-06	-0.47304	-1.16265e-05	-0.47274	-1.40601e-05	-0.47213	-5.7718e-06	-0.47304	-9.99134e-06
-0.47548	-5.18443e-06	-0.47487	-1.16768e-05	-0.47487	-1.3981e-05	-0.47518	-5.80075e-06	-0.47579	-9.9793e-06
-0.47823	-5.28128e-06	-0.47762	-1.17221e-05	-0.47731	-1.39019e-05	-0.47731	-5.82608e-06	-0.47731	-9.96124e-06
-0.47976	-5.27273e-06	-0.48006	-1.17624e-05	-0.48006	-1.38227e-05	-0.47976	-5.86588e-06	-0.48037	-9.94921e-06
-0.4825	-5.31831e-06	-0.4825	-1.18077e-05	-0.4822	-1.37612e-05	-0.4822	-5.89483e-06	-0.4822	-9.93115e-06
-0.48464	-5.26134e-06	-0.48525	-1.1858e-05	-0.48464	-1.36732e-05	-0.48433	-5.93102e-06	-0.48464	-9.90707e-06
-0.48738	-5.22716e-06	-0.48738	-1.19033e-05	-0.48769	-1.36029e-05	-0.48677	-5.96721e-06	-0.48708	-9.90105e-06
-0.49013	-5.26419e-06	-0.49013	-1.19436e-05	-0.49013	-1.35589e-05	-0.48952	-6.00339e-06	-0.48983	-9.88902e-06
-0.49227	-5.43225e-06	-0.49166	-1.19889e-05	-0.49166	-1.34974e-05	-0.49257	-6.03234e-06	-0.49227	-9.86494e-06
-0.49471	-5.57753e-06	-0.4944	-1.20342e-05	-0.49471	-1.3427e-05	-0.4944	-6.07577e-06	-0.49471	-9.8529e-06
-0.49685	-5.50347e-06	-0.49715	-1.20694e-05	-0.49746	-1.33919e-05	-0.49715	-6.10833e-06	-0.49685	-9.83485e-06
-0.49929	-5.40092e-06	-0.49929	-1.21147e-05	-0.4999	-1.33391e-05	-0.49959	-6.1409e-06	-0.4999	-9.82281e-06
-0.50173	-5.40662e-06	-0.50203	-1.2165e-05	-0.50173	-1.32863e-05	-0.50203	-6.17347e-06	-0.50203	-9.80475e-06
-0.50447	-5.41516e-06	-0.50417	-1.22103e-05	-0.50417	-1.32424e-05	-0.50447	-6.20966e-06	-0.50447	-9.79271e-06
-0.50631	-5.29552e-06	-0.50661	-1.22607e-05	-0.50692	-1.31984e-05	-0.50692	-6.23861e-06	-0.50692	-9.78068e-06
-0.50905	-5.3354e-06	-0.50936	-1.22858e-05	-0.50936	-1.31808e-05	-0.50905	-6.26756e-06	-0.50936	-9.76864e-06
-0.5118	-5.36389e-06	-0.5118	-1.23311e-05	-0.5118	-1.31193e-05	-0.51149	-6.30012e-06	-0.51149	-9.74456e-06
-0.51424	-5.52341e-06	-0.51424	-1.23714e-05	-0.51455	-1.31017e-05	-0.51424	-6.33631e-06	-0.51424	-9.73854e-06
-0.51699	-5.56329e-06	-0.51668	-1.24217e-05	-0.51668	-1.30665e-05	-0.51668	-6.36526e-06	-0.51668	-9.73253e-06
-0.51882	-5.48638e-06	-0.51912	-1.2467e-05	-0.51912	-1.30577e-05	-0.51851	-6.39421e-06	-0.51882	-9.72049e-06
-0.52156	-5.52341e-06	-0.52217	-1.24972e-05	-0.52187	-1.30489e-05	-0.52187	-6.42678e-06	-0.52187	-9.69039e-06
-0.5237	-5.72566e-06	-0.52401	-1.25325e-05	-0.5237	-1.30401e-05	-0.52401	-6.46297e-06	-0.52401	-9.68437e-06
-0.52614	-5.70857e-06	-0.52614	-1.25828e-05	-0.52584	-1.30138e-05	-0.52614	-6.48468e-06	-0.52645	-9.67836e-06
-0.52858	-5.94215e-06	-0.52919	-1.2613e-05	-0.52858	-1.30138e-05	-0.52858	-6.52086e-06	-0.52919	-9.65428e-06
-0.53164	-5.78263e-06	-0.53133	-1.26532e-05	-0.53133	-1.3005e-05	-0.53102	-6.56067e-06	-0.53133	-9.63622e-06
-0.53377	-5.79972e-06	-0.53408	-1.26834e-05	-0.53377	-1.3005e-05	-0.53377	-6.59686e-06	-0.53347	-9.61817e-06
-0.53591	-5.82536e-06	-0.5356	-1.27338e-05	-0.53621	-1.30313e-05	-0.53621	-6.61133e-06	-0.53591	-9.61817e-06
-0.53865	-5.82536e-06	-0.53865	-1.2764e-05	-0.53865	-1.30313e-05	-0.53865	-6.64752e-06	-0.53865	-9.60011e-06
-0.5414	-5.93361e-06	-0.5411	-1.27992e-05	-0.5414	-1.30489e-05	-0.54079	-6.67285e-06	-0.54079	-9.58205e-06
-0.54323	-5.9507e-06	-0.54354	-1.28344e-05	-0.54323	-1.30665e-05	-0.54354	-6.70542e-06	-0.54354	-9.57604e-06
-0.54598	-5.95355e-06	-0.54659	-1.28697e-05	-0.54567	-1.30665e-05	-0.54537	-6.73075e-06	-0.54598	-9.55798e-06
-0.54842	-5.95355e-06	-0.54842	-1.29099e-05	-0.54873	-1.31193e-05	-0.54781	-6.77055e-06	-0.54811	-9.54594e-06
-0.55086	-5.95924e-06	-0.54995	-1.29452e-05	-0.55056	-1.31545e-05	-0.55025	-6.80674e-06	-0.55025	-9.54594e-06
-0.5533	-6.09028e-06	-0.5533	-1.29804e-05	-0.5533	-1.31896e-05	-0.5533	-6.82845e-06	-0.5533	-9.53992e-06
-0.55544	-6.06179e-06	-0.55605	-1.30156e-05	-0.55544	-1.32512e-05	-0.55513	-6.8574e-06	-0.55544	-9.51585e-06
-0.55819	-6.20137e-06	-0.55819	-1.30408e-05	-0.55788	-1.32863e-05	-0.55758	-6.88635e-06	-0.55819	-9.49779e-06
-0.56032	-6.13301e-06	-0.56002	-1.30861e-05	-0.56002	-1.33391e-05	-0.56032	-6.92977e-06	-0.56032	-9.49779e-06
-0.56276	-6.27544e-06	-0.56337	-1.31264e-05	-0.56307	-1.33919e-05	-0.56307	-6.96958e-06	-0.56276	-9.47973e-06
-0.56551	-6.39793e-06	-0.5652	-1.31515e-05	-0.56581	-1.34446e-05	-0.5652	-6.99491e-06	-0.56581	-9.47371e-06
-0.56765	-6.37799e-06	-0.56795	-1.31868e-05	-0.56826	-1.34974e-05	-0.56795	-7.02748e-06	-0.56795	-9.45566e-06
-0.57009	-6.51187e-06	-0.57039	-1.3227e-05	-0.56978	-1.35589e-05	-0.57009	-7.05643e-06	-0.57039	-9.4677e-06
-0.57283	-6.39508e-06	-0.57253	-1.32623e-05	-0.57253	-1.36293e-05	-0.57283	-7.09262e-06	-0.57283	-9.45566e-06
-0.57497	-6.47484e-06	-0.57528	-1.33025e-05	-0.57497	-1.37084e-05	-0.57528	-7.12518e-06	-0.57558	-9.45566e-06
-0.57711	-6.42926e-06	-0.57741	-1.33378e-05	-0.57802	-1.37963e-05	-0.57772	-7.15413e-06	-0.57741	-9.4376e-06
-0.57985	-6.61157e-06	-0.57955	-1.3368e-05	-0.58016	-1.38667e-05	-0.58016	-7.20479e-06	-0.58046	-9.4376e-06
-0.5826	-6.67424e-06	-0.58229	-1.34032e-05	-0.58229	-1.39722e-05	-0.5829	-7.2446e-06	-0.58229	-9.42556e-06
-0.58504	-6.83946e-06	-0.58474	-1.34434e-05	-0.58474	-1.40689e-05	-0.58443	-7.27717e-06	-0.58474	-9.41353e-06
-0.58748	-6.76539e-06	-0.58779	-1.34787e-05	-0.58779	-1.41744e-05	-0.58748	-7.30974e-06	-0.58748	-9.40751e-06
-0.58992	-6.90782e-06	-0.58992	-1.35189e-05	-0.59023	-1.42976e-05	-0.58992	-7.34954e-06	-0.58992	-9.40751e-06
-0.59206	-7.08159e-06	-0.59237	-1.35642e-05	-0.59267	-1.43943e-05	-0.59237	-7.38211e-06	-0.59206	-9.39547e-06
-0.59481	-7.27814e-06	-0.59481	-1.36045e-05	-0.5945	-1.45174e-05	-0.5945	-7.42915e-06	-0.5942	-9.38343e-06
-0.59694	-7.00183e-06	-0.59725	-1.36397e-05	-0.59664	-1.46405e-05	-0.59725	-7.4581e-06	-0.59725	-9.37741e-06
-0.6003	-7.11862e-06	-0.59938	-1.36901e-05	-0.59938	-1.47812e-05	-0.59938	-7.50515e-06	-0.6003	-9.36537e-06
-0.60213	-7.25535e-06	-0.60213	-1.37354e-05	-0.60152	-1.49043e-05	-0.60183	-7.54495e-06	-0.60213	-9.36537e-06
-0.60457	-7.2468e-06	-0.60457	-1.37857e-05	-0.60488	-1.50362e-05	-0.60457	-7.59199e-06	-0.60488	-9.35936e-06
-0.60671	-7.28384e-06	-0.60762	-1.3826e-05	-0.60701	-1.51857e-05	-0.60671	-7.64627e-06	-0.60701	-9.35334e-06
-0.60915	-7.48609e-06	-0.60915	-1.38763e-05	-0.60915	-1.53351e-05	-0.60884	-7.71865e-06	-0.60976	-9.32926e-06
-0.6122	-7.65415e-06	-0.6122	-1.39266e-05	-0.6119	-1.54934e-05	-0.6122	-7.74398e-06	-0.6122	-9.32926e-06
-0.61434	-7.74246e-06	-0.61403	-1.39669e-05	-0.61434	-1.56429e-05	-0.61434	-7.7874e-06	-0.61403	-9.32324e-06
-0.61647	-8.05865e-06	-0.61708	-1.40273e-05	-0.61647	-1.58012e-05	-0.61678	-7.84168e-06	-0.61647	-9.3112e-06
-0.61922	-8.2666e-06	-0.61922	-1.40676e-05	-0.61922	-1.59682e-05	-0.61892	-7.91044e-06	-0.61953	-9.29917e-06
-0.62136	-8.09568e-06	-0.62197	-1.4138e-05	-0.62166	-1.61441e-05	-0.62197	-7.96834e-06	-0.62197	-9.30519e-06
-0.6241	-8.17829e-06	-0.6238	-1.41783e-05	-0.6241	-1.63288e-05	-0.6238	-8.03709e-06	-0.6241	-9.29315e-06
-0.62593	-8.45461e-06	-0.62654	-1.42387e-05	-0.62624	-1.65046e-05	-0.62624	-8.08775e-06	-0.62654	-9.28713e-06
-0.62868	-8.54291e-06	-0.62838	-1.43041e-05	-0.62868	-1.66981e-05	-0.62868	-8.15289e-06	-0.62838	-9.26907e-06
-0.63143	-8.55431e-06	-0.63143	-1.43645e-05	-0.63143	-1.68915e-05	-0.63082	-8.22164e-06	-0.63082	-9.26907e-06
-0.63387	-8.86765e-06	-0.63356	-1.44249e-05	-0.63356	-1.71025e-05	-0.63326	-8.29402e-06	-0.63356	-9.25102e-06
-0.63631	-9.02147e-06	-0.63631	-1.44954e-05	-0.63631	-1.7296e-05	-0.63601	-8.35192e-06	-0.63662	-9.23898e-06
-0.63875	-8.92747e-06	-0.63845	-1.45507e-05	-0.63875	-1.75334e-05	-0.63814	-8.44962e-06	-0.63875	-9.23296e-06
-0.64119	-9.34052e-06	-0.64119	-1.46262e-05	-0.64058	-1.77356e-05	-0.64119	-8.5039e-06	-0.64058	-9.22694e-06
-0.64363	-9.39179e-06	-0.64333	-1.47017e-05	-0.64302	-1.79555e-05	-0.64333	-8.59075e-06	-0.64363	-9.22092e-06
-0.64608	-9.73077e-06	-0.64608	-1.47672e-05	-0.64608	-1.81753e-05	-0.64547	-8.67398e-06	-0.64608	-9.20286e-06
-0.64791	-1.0047e-05	-0.64821	-1.48427e-05	-0.64821	-1.84039e-05	-0.64821	-8.75721e-06	-0.64852	-9.20286e-06
-0.65126	-1.00384e-05	-0.65096	-1.49332e-05	-0.65035	-1.86501e-05	-0.65126	-8.84406e-06	-0.65065	-9.19685e-06
-0.6531	-1.01609e-05	-0.6531	-1.50037e-05	-0.6531	-1.88963e-05	-0.65279	-8.92729e-06	-0.6531	-9.19083e-06
-0.65584	-1.0121e-05	-0.65584	-1.50893e-05	-0.65554	-1.91337e-05	-0.65584	-9.00328e-06	-0.65554	-9.17879e-06
-0.65798	-1.03375e-05	-0.65798	-1.51748e-05	-0.65828	-1.93887e-05	-0.65859	-9.09737e-06	-0.65828	-9.16675e-06
-0.66072	-1.03204e-05	-0.66042	-1.52503e-05	-0.66072	-1.96789e-05	-0.66042	-9.19145e-06	-0.66072	-9.17879e-06
-0.66256	-1.0366e-05	-0.66317	-1.5346e-05	-0.66286	-1.99075e-05	-0.66286	-9.28192e-06	-0.66286	-9.17879e-06
-0.6653	-1.06053e-05	-0.6653	-1.54466e-05	-0.66561	-2.01801e-05	-0.66561	-9.37962e-06	-0.665	-9.16073e-06
-0.66774	-1.08674e-05	-0.66774	-1.55322e-05	-0.66774	-2.04703e-05	-0.66805	-9.48095e-06	-0.66744	-9.14869e-06
-0.67019	-1.10668e-05	-0.67049	-1.56329e-05	-0.6708	-2.07781e-05	-0.6708	-9.59312e-06	-0.66988	-9.14869e-06
-0.67293	-1.16821e-05	-0.67293	-1.57335e-05	-0.67263	-2.10682e-05	-0.67263	-9.69083e-06	-0.67293	-9.13666e-06
-0.67537	-1.20353e-05	-0.67537	-1.58392e-05	-0.67507	-2.13496e-05	-0.67507	-9.81025e-06	-0.67507	-9.14869e-06
-0.67751	-1.20923e-05	-0.67751	-1.59348e-05	-0.67751	-2.16574e-05	-0.67751	-9.91519e-06	-0.67781	-9.12462e-06
-0.67995	-1.22689e-05	-0.67995	-1.60456e-05	-0.67995	-2.19739e-05	-0.67995	-1.00274e-05	-0.67934	-9.1186e-06
-0.68209	-1.22119e-05	-0.6827	-1.61563e-05	-0.683	-2.22817e-05	-0.6827	-1.0154e-05	-0.6827	-9.10656e-06
-0.68514	-1.26078e-05	-0.68483	-1.6262e-05	-0.68514	-2.2607e-05	-0.68483	-1.02662e-05	-0.68483	-9.10054e-06
-0.68697	-1.25794e-05	-0.68758	-1.63778e-05	-0.68758	-2.29148e-05	-0.68727	-1.03929e-05	-0.68758	-9.10054e-06
-0.68972	-1.29468e-05	-0.69002	-1.64935e-05	-0.69002	-2.32577e-05	-0.68972	-1.05123e-05	-0.68972	-9.09452e-06
-0.69246	-1.32203e-05	-0.69246	-1.66143e-05	-0.69216	-2.36006e-05	-0.69246	-1.06353e-05	-0.69246	-9.07647e-06
-0.6949	-1.30978e-05	-0.6949	-1.67301e-05	-0.69429	-2.39524e-05	-0.6949	-1.07764e-05	-0.6949	-9.07647e-06
-0.69704	-1.33029e-05	-0.69735	-1.6866e-05	-0.69704	-2.43129e-05	-0.69735	-1.08958e-05	-0.69674	-9.07647e-06
-0.69979	-1.33912e-05	-0.69948	-1.69918e-05	-0.69979	-2.46558e-05	-0.69979	-1.10261e-05	-0.69948	-9.07647e-06
-0.70192	-1.35707e-05	-0.70253	-1.71126e-05	-0.70192	-2.50339e-05	-0.70223	-1.11492e-05	-0.70253	-9.07045e-06
-0.70436	-1.37872e-05	-0.70498	-1.72535e-05	-0.70467	-2.53768e-05	-0.70436	-1.12975e-05	-0.70467	-9.06443e-06
-0.70711	-1.39524e-05	-0.70711	-1.73844e-05	-0.70711	-2.57549e-05	-0.70711	-1.14387e-05	-0.70711	-9.07647e-06
-0.70955	-1.40891e-05	-0.70955	-1.75253e-05	-0.70986	-2.61242e-05	-0.70925	-1.1587e-05	-0.70925	-9.05841e-06
-0.71169	-1.44224e-05	-0.71199	-1.76662e-05	-0.71169	-2.65287e-05	-0.71199	-1.17354e-05	-0.71199	-9.06443e-06
-0.71444	-1.4787e-05	-0.71444	-1.78072e-05	-0.71444	-2.69156e-05	-0.71444	-1.18837e-05	-0.71413	-9.05239e-06
-0.71718	-1.50263e-05	-0.71657	-1.79582e-05	-0.71688	-2.73113e-05	-0.71657	-1.20466e-05	-0.71688	-9.07045e-06
-0.71901	-1.52399e-05	-0.71901	-1.80991e-05	-0.71962	-2.77158e-05	-0.71932	-1.2195e-05	-0.71932	-9.06443e-06
-0.72145	-1.56302e-05	-0.72206	-1.82702e-05	-0.72145	-2.81291e-05	-0.72115	-1.23506e-05	-0.72206	-9.05239e-06
-0.7239	-1.57527e-05	-0.7239	-1.84212e-05	-0.72359	-2.85336e-05	-0.7239	-1.25062e-05	-0.7239	-9.04637e-06
-0.72634	-1.58951e-05	-0.72664	-1.85823e-05	-0.72603	-2.89644e-05	-0.72695	-1.26799e-05	-0.72603	-9.05239e-06
-0.72847	-1.61714e-05	-0.72847	-1.87383e-05	-0.72878	-2.93953e-05	-0.72878	-1.28427e-05	-0.72908	-9.05239e-06
-0.73122	-1.62426e-05	-0.73092	-1.89044e-05	-0.73153	-2.98437e-05	-0.73092	-1.30128e-05	-0.73183	-9.04637e-06
-0.73336	-1.64791e-05	-0.73366	-1.90705e-05	-0.73397	-3.02658e-05	-0.73397	-1.31792e-05	-0.73336	-9.05841e-06
-0.73671	-1.6989e-05	-0.7361	-1.92416e-05	-0.73641	-3.0723e-05	-0.7361	-1.33529e-05	-0.7361	-9.05239e-06
-0.73854	-1.7459e-05	-0.73885	-1.94127e-05	-0.73885	-3.11627e-05	-0.73885	-1.35302e-05	-0.73885	-9.05841e-06
-0.74099	-1.7684e-05	-0.7416	-1.95989e-05	-0.7416	-3.16375e-05	-0.74129	-1.37076e-05	-0.7416	-9.06443e-06
-0.74373	-1.75729e-05	-0.74373	-1.97801e-05	-0.74343	-3.21035e-05	-0.74343	-1.38957e-05	-0.74373	-9.05841e-06
-0.74617	-1.78891e-05	-0.74617	-1.99714e-05	-0.74587	-3.2552e-05	-0.74556	-1.40803e-05	-0.74617	-9.05841e-06
-0.74862	-1.82196e-05	-0.74862	-2.01576e-05	-0.74862	-3.30356e-05	-0.74892	-1.42757e-05	-0.74831	-9.06443e-06
-0.75075	-1.8399e-05	-0.75106	-2.03438e-05	-0.75075	-3.3528e-05	-0.75106	-1.44747e-05	-0.75106	-9.08249e-06
-0.75319	-1.88605e-05	-0.75319	-2.05351e-05	-0.7535	-3.39941e-05	-0.7535	-1.46629e-05	-0.7535	-9.08249e-06
-0.75594	-1.92394e-05	-0.75624	-2.07264e-05	-0.75594	-3.45041e-05	-0.75594	-1.48655e-05	-0.75563	-9.10054e-06
-0.75838	-1.92023e-05	-0.75808	-2.09327e-05	-0.75777	-3.49965e-05	-0.75838	-1.50682e-05	-0.75808	-9.10656e-06
-0.76052	-1.93476e-05	-0.76082	-2.1134e-05	-0.76052	-3.54889e-05	-0.76052	-1.52708e-05	-0.76052	-9.1186e-06
-0.76326	-1.98518e-05	-0.76296	-2.13404e-05	-0.76265	-3.60077e-05	-0.76296	-1.54843e-05	-0.76326	-9.13666e-06
-0.76509	-2.01737e-05	-0.76509	-2.15518e-05	-0.7654	-3.65265e-05	-0.76509	-1.57051e-05	-0.7654	-9.16073e-06
[truncated: 3,535 more rows]

## Sheet: Figure 3b
CuO		CuO90ZnO10		CuO70ZnO30		CuO50ZnO50		ZnO
[truncated: 4,930 more rows]

## Sheet: Figure 3c
CuO		CuO90ZnO10		CuO70ZnO30		CuO50ZnO50		ZnO
[truncated: 4,930 more rows]

[truncated: 2 more sheets: Figure 4a, Figure 4b]
