# Supplementary material for: Carbon dioxide and nitrate co-electroreduction to urea on CuOxZnOy
Source: Commun Chem. 2023 Sep 19;6:199. doi: 10.1038/s42004-023-01001-5 (PMC10509248; doi:10.1038/s42004-023-01001-5)
Supplement: Supplementary file 4 — Supplementary Data 2 [file 42004_2023_1001_MOESM4_ESM.xlsx]

## Sheet: Figure S3
CuO		CuO90ZnO10		CuO70ZnO30		CuO50ZnO50		ZnO
2theta	intensity	2theta	intensity	2theta	intensity	2theta	intensity	2theta	intensity
20.0021	2853	20.0021	2504	20.0021	2129	20.0021	2007	19.5024	175
20.0223	2769	20.0223	2430	20.0223	2248	20.0223	1901	19.5226	206
20.0426	2800	20.0426	2548	20.0426	2261	20.0426	1883	19.543	188
20.0628	2827	20.0628	2526	20.0628	2237	20.0628	1903	19.5632	189
20.083	2885	20.083	2553	20.083	2200	20.083	1957	19.5833	205
20.1032	2865	20.1032	2378	20.1032	2185	20.1032	1992	19.6035	206
20.1234	2953	20.1234	2497	20.1234	2301	20.1234	1939	19.6238	207
20.1437	2926	20.1437	2559	20.1437	2164	20.1437	1917	19.6441	235
20.1639	2889	20.1639	2525	20.1639	2307	20.1639	1945	19.6642	205
20.1841	2926	20.1841	2511	20.1841	2160	20.1841	1922	19.6844	214
20.2043	2874	20.2043	2394	20.2043	2256	20.2043	1903	19.7047	211
20.2246	2879	20.2246	2474	20.2246	2162	20.2246	1912	19.7249	181
20.2448	2846	20.2448	2558	20.2448	2240	20.2448	1984	19.7451	235
20.265	2866	20.265	2640	20.265	2181	20.265	1891	19.7654	187
20.2852	2861	20.2852	2568	20.2852	2206	20.2852	1869	19.7856	202
20.3055	2946	20.3055	2484	20.3055	2176	20.3055	1924	19.8058	205
20.3257	2882	20.3257	2563	20.3257	2177	20.3257	1968	19.826	244
20.3459	2984	20.3459	2575	20.3459	2149	20.3459	1883	19.8463	212
20.3661	2924	20.3661	2576	20.3661	2249	20.3661	1979	19.8665	233
20.3864	2876	20.3864	2524	20.3864	2282	20.3864	1983	19.8867	223
20.4066	2917	20.4066	2510	20.4066	2240	20.4066	1924	19.9069	216
20.4268	2984	20.4268	2580	20.4268	2200	20.4268	1884	19.9272	184
20.447	2906	20.447	2623	20.447	2261	20.447	1943	19.9474	189
20.4673	2887	20.4673	2539	20.4673	2209	20.4673	1970	19.9676	199
20.4875	2833	20.4875	2509	20.4875	2227	20.4875	1979	19.9879	205
20.5077	2900	20.5077	2530	20.5077	2267	20.5077	1991	20.0081	225
20.5279	3007	20.5279	2512	20.5279	2231	20.5279	1911	20.0282	228
20.5482	2784	20.5482	2496	20.5482	2208	20.5482	1914	20.0485	214
20.5684	2935	20.5684	2571	20.5684	2242	20.5684	1894	20.0688	195
20.5886	2838	20.5886	2479	20.5886	2190	20.5886	1991	20.089	231
20.6088	2796	20.6088	2487	20.6088	2194	20.6088	1896	20.1091	184
20.629	2918	20.629	2602	20.629	2272	20.629	1794	20.1293	200
20.6493	2831	20.6493	2550	20.6493	2276	20.6493	1902	20.1497	205
20.6695	2913	20.6695	2582	20.6695	2239	20.6695	1891	20.1699	221
20.6897	2891	20.6897	2581	20.6897	2143	20.6897	1946	20.19	218
20.7099	2861	20.7099	2556	20.7099	2212	20.7099	1931	20.2102	232
20.7302	2932	20.7302	2530	20.7302	2267	20.7302	1869	20.2306	188
20.7504	2910	20.7504	2480	20.7504	2312	20.7504	1922	20.2508	205
20.7706	2914	20.7706	2541	20.7706	2290	20.7706	1942	20.2709	216
20.7908	2861	20.7908	2562	20.7908	2322	20.7908	1927	20.2911	210
20.8111	2793	20.8111	2531	20.8111	2184	20.8111	1943	20.3115	220
20.8313	2902	20.8313	2560	20.8313	2276	20.8313	1958	20.3316	210
20.8515	2793	20.8515	2547	20.8515	2252	20.8515	1929	20.3518	200
20.8717	2930	20.8717	2533	20.8717	2286	20.8717	1929	20.3721	222
20.892	2828	20.892	2600	20.892	2241	20.892	1894	20.3924	199
20.9122	2950	20.9122	2544	20.9122	2265	20.9122	1897	20.4125	198
20.9324	2836	20.9324	2543	20.9324	2168	20.9324	1908	20.4327	205
20.9526	2886	20.9526	2499	20.9526	2254	20.9526	1900	20.453	211
20.9729	2859	20.9729	2614	20.9729	2252	20.9729	1873	20.4733	200
20.9931	2902	20.9931	2611	20.9931	2217	20.9931	1904	20.4934	216
21.0133	2813	21.0133	2495	21.0133	2200	21.0133	2007	20.5136	188
21.0335	2889	21.0335	2559	21.0335	2230	21.0335	1879	20.5339	195
21.0538	2949	21.0538	2572	21.0538	2209	21.0538	1872	20.5541	187
21.074	2917	21.074	2570	21.074	2258	21.074	1846	20.5743	218
21.0942	3041	21.0942	2527	21.0942	2228	21.0942	1951	20.5946	189
21.1144	2940	21.1144	2505	21.1144	2199	21.1144	2073	20.6148	188
21.1347	2819	21.1347	2610	21.1347	2228	21.1347	1991	20.635	211
21.1549	2786	21.1549	2616	21.1549	2234	21.1549	1964	20.6552	191
21.1751	2934	21.1751	2603	21.1751	2208	21.1751	1928	20.6755	212
21.1953	2854	21.1953	2582	21.1953	2238	21.1953	1889	20.6957	191
21.2155	2879	21.2155	2553	21.2155	2305	21.2155	1991	20.7158	212
21.2358	2774	21.2358	2641	21.2358	2257	21.2358	2050	20.7361	211
21.256	2846	21.256	2517	21.256	2197	21.256	1864	20.7564	210
21.2762	2866	21.2762	2720	21.2762	2191	21.2762	1902	20.7766	219
21.2964	2801	21.2964	2453	21.2964	2154	21.2964	1961	20.7967	207
21.3167	2837	21.3167	2580	21.3167	2163	21.3167	1869	20.817	214
21.3369	2917	21.3369	2541	21.3369	2151	21.3369	1902	20.8373	208
21.3571	2896	21.3571	2557	21.3571	2233	21.3571	1879	20.8575	197
21.3773	2897	21.3773	2588	21.3773	2276	21.3773	1901	20.8776	197
21.3976	2874	21.3976	2655	21.3976	2230	21.3976	1912	20.898	215
21.4178	2901	21.4178	2554	21.4178	2188	21.4178	1902	20.9182	180
21.438	2828	21.438	2555	21.438	2241	21.438	1922	20.9383	181
21.4582	2800	21.4582	2617	21.4582	2254	21.4582	1952	20.9585	228
21.4785	2836	21.4785	2553	21.4785	2204	21.4785	1961	20.9789	218
21.4987	2828	21.4987	2526	21.4987	2180	21.4987	1989	20.9991	214
21.5189	2983	21.5189	2650	21.5189	2253	21.5189	1994	21.0192	204
21.5391	2799	21.5391	2580	21.5391	2221	21.5391	1911	21.0394	222
21.5594	2724	21.5594	2536	21.5594	2205	21.5594	1912	21.0598	198
21.5796	2990	21.5796	2628	21.5796	2271	21.5796	1870	21.08	207
21.5998	2875	21.5998	2643	21.5998	2282	21.5998	1904	21.1001	225
21.62	2950	21.62	2635	21.62	2337	21.62	1925	21.1203	207
21.6403	2753	21.6403	2580	21.6403	2233	21.6403	1883	21.1407	202
21.6605	2840	21.6605	2596	21.6605	2229	21.6605	1915	21.1608	205
21.6807	2813	21.6807	2599	21.6807	2217	21.6807	1919	21.181	184
21.7009	2886	21.7009	2584	21.7009	2204	21.7009	1887	21.2013	204
21.7211	2953	21.7211	2671	21.7211	2283	21.7211	1924	21.2215	183
21.7414	2957	21.7414	2513	21.7414	2230	21.7414	1912	21.2417	202
21.7616	2836	21.7616	2623	21.7616	2176	21.7616	1903	21.2619	200
21.7818	2820	21.7818	2671	21.7818	2301	21.7818	2010	21.2822	199
21.802	2953	21.802	2633	21.802	2299	21.802	1897	21.3024	199
21.8223	2804	21.8223	2642	21.8223	2239	21.8223	1965	21.3226	205
21.8425	2917	21.8425	2628	21.8425	2266	21.8425	1934	21.3428	200
21.8627	2896	21.8627	2674	21.8627	2129	21.8627	1902	21.3631	225
21.8829	2964	21.8829	2625	21.8829	2217	21.8829	1868	21.3833	214
21.9032	2836	21.9032	2625	21.9032	2242	21.9032	1927	21.4035	203
21.9234	2805	21.9234	2620	21.9234	2222	21.9234	1911	21.4237	243
21.9436	2800	21.9436	2511	21.9436	2198	21.9436	1987	21.444	200
21.9638	2805	21.9638	2649	21.9638	2170	21.9638	1869	21.4642	188
21.9841	2899	21.9841	2675	21.9841	2198	21.9841	1898	21.4844	219
22.0043	2805	22.0043	2586	22.0043	2220	22.0043	1976	21.5047	211
22.0245	2887	22.0245	2585	22.0245	2222	22.0245	1953	21.5249	207
22.0447	2753	22.0447	2542	22.0447	2201	22.0447	1906	21.545	214
22.065	2881	22.065	2628	22.065	2222	22.065	1908	21.5653	204
22.0852	2887	22.0852	2620	22.0852	2204	22.0852	1861	21.5856	228
22.1054	2764	22.1054	2621	22.1054	2338	22.1054	1925	21.6058	211
22.1256	2797	22.1256	2629	22.1256	2190	22.1256	1940	21.6259	181
22.1459	2822	22.1459	2684	22.1459	2310	22.1459	1894	21.6462	198
22.1661	2913	22.1661	2665	22.1661	2281	22.1661	1863	21.6665	203
22.1863	2804	22.1863	2538	22.1863	2196	22.1863	1860	21.6867	211
22.2065	2951	22.2065	2719	22.2065	2243	22.2065	1904	21.7068	211
22.2268	2869	22.2268	2564	22.2268	2260	22.2268	1917	21.7272	217
22.247	2895	22.247	2600	22.247	2169	22.247	1795	21.7474	203
22.2672	3049	22.2672	2530	22.2672	2128	22.2672	1965	21.7675	224
22.2874	2872	22.2874	2637	22.2874	2182	22.2874	1869	21.7877	231
22.3076	2894	22.3076	2644	22.3076	2120	22.3076	1990	21.808	211
22.3279	2954	22.3279	2603	22.3279	2178	22.3279	1918	21.8283	213
22.3481	2881	22.3481	2599	22.3481	2240	22.3481	1868	21.8484	206
22.3683	2843	22.3683	2566	22.3683	2185	22.3683	1871	21.8686	216
22.3885	2763	22.3885	2563	22.3885	2217	22.3885	1910	21.8889	215
22.4088	2778	22.4088	2632	22.4088	2212	22.4088	1932	21.9092	215
22.429	2953	22.429	2594	22.429	2336	22.429	1866	21.9293	228
22.4492	2939	22.4492	2522	22.4492	2307	22.4492	1900	21.9495	188
22.4694	2991	22.4694	2678	22.4694	2271	22.4694	1957	21.9698	228
22.4897	2852	22.4897	2526	22.4897	2205	22.4897	1941	21.9901	195
22.5099	2912	22.5099	2588	22.5099	2175	22.5099	1829	22.0102	204
22.5301	2851	22.5301	2603	22.5301	2160	22.5301	1881	22.0304	223
22.5503	2930	22.5503	2648	22.5503	2187	22.5503	1954	22.0507	223
22.5706	2851	22.5706	2655	22.5706	2213	22.5706	1904	22.0709	193
22.5908	2914	22.5908	2614	22.5908	2260	22.5908	1851	22.0911	209
22.611	2934	22.611	2593	22.611	2252	22.611	1941	22.1114	195
22.6312	2862	22.6312	2636	22.6312	2280	22.6312	1914	22.1316	194
22.6515	2786	22.6515	2658	22.6515	2225	22.6515	1974	22.1518	205
22.6717	2817	22.6717	2655	22.6717	2194	22.6717	1909	22.172	216
22.6919	2808	22.6919	2552	22.6919	2185	22.6919	1849	22.1923	251
22.7121	2919	22.7121	2616	22.7121	2241	22.7121	1907	22.2125	182
22.7324	2874	22.7324	2630	22.7324	2291	22.7324	1931	22.2327	230
22.7526	2857	22.7526	2624	22.7526	2189	22.7526	1941	22.2529	222
22.7728	2808	22.7728	2536	22.7728	2179	22.7728	1930	22.2732	201
22.793	2877	22.793	2631	22.793	2205	22.793	1827	22.2934	238
22.8132	2892	22.8132	2625	22.8132	2256	22.8132	1870	22.3135	178
22.8335	2959	22.8335	2604	22.8335	2251	22.8335	1901	22.3339	201
22.8537	2813	22.8537	2539	22.8537	2186	22.8537	1923	22.3541	206
22.8739	2877	22.8739	2642	22.8739	2201	22.8739	1906	22.3742	230
22.8941	2948	22.8941	2566	22.8941	2179	22.8941	1917	22.3944	192
22.9144	2940	22.9144	2636	22.9144	2202	22.9144	1863	22.4148	198
22.9346	2822	22.9346	2573	22.9346	2186	22.9346	1906	22.435	200
22.9548	2899	22.9548	2537	22.9548	2248	22.9548	1889	22.4551	225
22.975	2776	22.975	2695	22.975	2210	22.975	1871	22.4753	205
22.9953	2789	22.9953	2643	22.9953	2316	22.9953	1992	22.4957	198
23.0155	2904	23.0155	2655	23.0155	2258	23.0155	1978	22.5159	206
23.0357	2775	23.0357	2599	23.0357	2216	23.0357	1935	22.536	184
23.0559	2919	23.0559	2673	23.0559	2313	23.0559	1896	22.5562	180
23.0762	2820	23.0762	2713	23.0762	2260	23.0762	1940	22.5766	219
23.0964	2866	23.0964	2611	23.0964	2228	23.0964	1885	22.5968	212
23.1166	2791	23.1166	2666	23.1166	2184	23.1166	1961	22.6169	244
23.1368	2950	23.1368	2654	23.1368	2245	23.1368	1856	22.6371	206
23.1571	2795	23.1571	2661	23.1571	2270	23.1571	1842	22.6575	179
23.1773	2965	23.1773	2676	23.1773	2230	23.1773	1856	22.6776	173
23.1975	2842	23.1975	2710	23.1975	2246	23.1975	1867	22.6978	211
23.2177	2949	23.2177	2746	23.2177	2227	23.2177	1898	22.7181	208
23.238	2860	23.238	2557	23.238	2213	23.238	1847	22.7384	210
23.2582	2821	23.2582	2611	23.2582	2224	23.2582	1857	22.7585	197
23.2784	2831	23.2784	2544	23.2784	2203	23.2784	1914	22.7787	187
23.2986	2872	23.2986	2665	23.2986	2227	23.2986	1948	22.799	193
23.3188	2795	23.3188	2498	23.3188	2194	23.3188	1949	22.8192	181
23.3391	2873	23.3391	2613	23.3391	2234	23.3391	1920	22.8394	206
23.3593	2933	23.3593	2765	23.3593	2224	23.3593	1809	22.8596	201
23.3795	2931	23.3795	2703	23.3795	2224	23.3795	1904	22.8799	180
23.3997	2830	23.3997	2666	23.3997	2210	23.3997	1885	22.9001	210
23.42	2877	23.42	2547	23.42	2261	23.42	1887	22.9203	183
23.4402	2813	23.4402	2614	23.4402	2188	23.4402	1934	22.9406	194
23.4604	2875	23.4604	2660	23.4604	2242	23.4604	1871	22.9608	215
23.4806	2847	23.4806	2595	23.4806	2276	23.4806	1968	22.9809	203
23.5009	2811	23.5009	2722	23.5009	2224	23.5009	1893	23.0012	197
23.5211	2892	23.5211	2642	23.5211	2183	23.5211	1902	23.0215	205
23.5413	2876	23.5413	2656	23.5413	2167	23.5413	1957	23.0417	203
23.5615	2852	23.5615	2552	23.5615	2272	23.5615	1942	23.0618	196
23.5818	2858	23.5818	2591	23.5818	2219	23.5818	1878	23.0821	194
23.602	2939	23.602	2640	23.602	2241	23.602	1951	23.1024	185
23.6222	2964	23.6222	2690	23.6222	2224	23.6222	1917	23.1226	227
23.6424	2867	23.6424	2743	23.6424	2165	23.6424	1948	23.1427	209
23.6627	2912	23.6627	2588	23.6627	2218	23.6627	1847	23.163	199
23.6829	2830	23.6829	2649	23.6829	2233	23.6829	1959	23.1833	208
23.7031	2844	23.7031	2619	23.7031	2233	23.7031	1811	23.2035	230
23.7233	2900	23.7233	2732	23.7233	2165	23.7233	1898	23.2236	200
23.7436	2828	23.7436	2594	23.7436	2253	23.7436	1855	23.244	194
23.7638	2961	23.7638	2602	23.7638	2212	23.7638	1909	23.2642	203
23.784	2802	23.784	2666	23.784	2227	23.784	1964	23.2843	177
23.8042	2834	23.8042	2720	23.8042	2238	23.8042	1903	23.3045	212
23.8245	2839	23.8245	2627	23.8245	2272	23.8245	1957	23.3249	220
23.8447	2987	23.8447	2673	23.8447	2278	23.8447	1896	23.3451	217
23.8649	2849	23.8649	2610	23.8649	2229	23.8649	1890	23.3652	202
23.8851	2867	23.8851	2640	23.8851	2267	23.8851	1971	23.3854	196
23.9053	2922	23.9053	2590	23.9053	2335	23.9053	1993	23.4057	202
23.9256	2865	23.9256	2677	23.9256	2208	23.9256	1950	23.426	174
23.9458	3017	23.9458	2689	23.9458	2149	23.9458	1938	23.4461	178
23.966	2836	23.966	2613	23.966	2274	23.966	1850	23.4663	207
23.9862	2817	23.9862	2714	23.9862	2323	23.9862	1939	23.4866	186
24.0065	2828	24.0065	2607	24.0065	2270	24.0065	1807	23.5069	186
24.0267	2918	24.0267	2678	24.0267	2243	24.0267	1850	23.527	221
24.0469	2891	24.0469	2610	24.0469	2223	24.0469	1931	23.5472	203
24.0671	2866	24.0671	2683	24.0671	2210	24.0671	1894	23.5675	214
24.0874	2868	24.0874	2686	24.0874	2197	24.0874	1952	23.5877	195
24.1076	2917	24.1076	2736	24.1076	2213	24.1076	1986	23.6079	200
24.1278	2801	24.1278	2667	24.1278	2248	24.1278	1917	23.6282	189
24.148	2839	24.148	2654	24.148	2229	24.148	1933	23.6484	214
24.1683	2858	24.1683	2615	24.1683	2282	24.1683	1896	23.6686	210
24.1885	2869	24.1885	2600	24.1885	2281	24.1885	1937	23.6888	187
24.2087	2913	24.2087	2688	24.2087	2235	24.2087	1852	23.7091	217
24.2289	2875	24.2289	2724	24.2289	2189	24.2289	1873	23.7293	188
24.2492	2775	24.2492	2640	24.2492	2276	24.2492	1888	23.7495	181
24.2694	2870	24.2694	2610	24.2694	2324	24.2694	1865	23.7697	209
24.2896	2805	24.2896	2689	24.2896	2181	24.2896	1915	23.79	210
24.3098	2844	24.3098	2643	24.3098	2240	24.3098	1913	23.8102	204
24.3301	2840	24.3301	2659	24.3301	2223	24.3301	1906	23.8304	213
24.3503	2822	24.3503	2623	24.3503	2247	24.3503	1919	23.8507	192
24.3705	2836	24.3705	2727	24.3705	2238	24.3705	1801	23.8709	206
24.3907	2993	24.3907	2579	24.3907	2255	24.3907	1875	23.891	196
24.4109	2874	24.4109	2718	24.4109	2217	24.4109	1824	23.9112	182
24.4312	2888	24.4312	2631	24.4312	2224	24.4312	1847	23.9316	194
24.4514	2833	24.4514	2707	24.4514	2237	24.4514	1951	23.9518	186
24.4716	2947	24.4716	2579	24.4716	2164	24.4716	1929	23.9719	212
24.4918	2835	24.4918	2658	24.4918	2268	24.4918	1909	23.9921	192
24.5121	2872	24.5121	2736	24.5121	2159	24.5121	1931	24.0125	216
24.5323	2870	24.5323	2640	24.5323	2254	24.5323	1837	24.0327	201
24.5525	2808	24.5525	2664	24.5525	2193	24.5525	1861	24.0528	194
24.5727	2880	24.5727	2670	24.5727	2186	24.5727	1938	24.073	227
24.593	2936	24.593	2709	24.593	2212	24.593	1955	24.0934	232
24.6132	2858	24.6132	2662	24.6132	2199	24.6132	1913	24.1136	195
24.6334	2886	24.6334	2603	24.6334	2300	24.6334	1845	24.1337	208
24.6536	2785	24.6536	2793	24.6536	2258	24.6536	2023	24.1539	215
24.6739	2878	24.6739	2664	24.6739	2222	24.6739	1882	24.1743	198
24.6941	2838	24.6941	2713	24.6941	2254	24.6941	1975	24.1944	189
24.7143	2876	24.7143	2585	24.7143	2252	24.7143	1926	24.2146	217
24.7345	2922	24.7345	2618	24.7345	2200	24.7345	1811	24.2349	208
24.7548	2800	24.7548	2705	24.7548	2275	24.7548	1844	24.2552	238
24.775	2887	24.775	2592	24.775	2228	24.775	1876	24.2753	225
24.7952	2920	24.7952	2712	24.7952	2246	24.7952	1888	24.2955	222
24.8154	2866	24.8154	2706	24.8154	2190	24.8154	1993	24.3158	217
24.8357	2954	24.8357	2717	24.8357	2184	24.8357	1901	24.3361	202
24.8559	2776	24.8559	2677	24.8559	2130	24.8559	1883	24.3562	218
24.8761	2895	24.8761	2760	24.8761	2231	24.8761	1871	24.3764	238
24.8963	2965	24.8963	2592	24.8963	2227	24.8963	1882	24.3967	197
24.9165	2869	24.9165	2759	24.9165	2318	24.9165	2005	24.4169	198
24.9368	2908	24.9368	2719	24.9368	2289	24.9368	1813	24.4371	188
24.957	2934	24.957	2659	24.957	2188	24.957	1874	24.4574	189
24.9772	2894	24.9772	2735	24.9772	2185	24.9772	1894	24.4776	205
24.9974	2876	24.9974	2690	24.9974	2150	24.9974	1890	24.4977	178
25.0177	2878	25.0177	2796	25.0177	2191	25.0177	1862	24.518	176
25.0379	2900	25.0379	2617	25.0379	2284	25.0379	1942	24.5383	197
25.0581	2849	25.0581	2636	25.0581	2235	25.0581	1877	24.5585	202
25.0783	2700	25.0783	2691	25.0783	2195	25.0783	1904	24.5786	188
25.0986	2876	25.0986	2822	25.0986	2293	25.0986	1898	24.5989	227
25.1188	2840	25.1188	2807	25.1188	2236	25.1188	1915	24.6192	237
25.139	2848	25.139	2699	25.139	2246	25.139	1893	24.6394	198
25.1592	2845	25.1592	2699	25.1592	2215	25.1592	1895	24.6595	197
25.1795	2786	25.1795	2669	25.1795	2240	25.1795	1905	24.6798	208
25.1997	2816	25.1997	2662	25.1997	2288	25.1997	1889	24.7001	194
25.2199	2771	25.2199	2665	25.2199	2212	25.2199	1940	24.7203	194
25.2401	2884	25.2401	2778	25.2401	2320	25.2401	1877	24.7404	197
25.2604	2776	25.2604	2758	25.2604	2244	25.2604	1856	24.7608	200
25.2806	2879	25.2806	2649	25.2806	2210	25.2806	1930	24.781	200
25.3008	2798	25.3008	2668	25.3008	2299	25.3008	1929	24.8011	201
25.321	2891	25.321	2640	25.321	2207	25.321	1843	24.8213	224
25.3413	2840	25.3413	2738	25.3413	2315	25.3413	1865	24.8417	188
25.3615	2931	25.3615	2632	25.3615	2236	25.3615	1877	24.8619	196
25.3817	2791	25.3817	2677	25.3817	2198	25.3817	1861	24.882	186
25.4019	2882	25.4019	2650	25.4019	2227	25.4019	1888	24.9022	221
25.4222	2809	25.4222	2759	25.4222	2167	25.4222	1841	24.9226	224
25.4424	2884	25.4424	2689	25.4424	2336	25.4424	1932	24.9428	194
25.4626	2857	25.4626	2726	25.4626	2258	25.4626	1854	24.9629	194
25.4828	2888	25.4828	2676	25.4828	2244	25.4828	1907	24.9831	186
25.503	2819	25.503	2673	25.503	2267	25.503	1848	25.0034	209
25.5233	2790	25.5233	2698	25.5233	2222	25.5233	1878	25.0236	206
25.5435	2829	25.5435	2716	25.5435	2198	25.5435	1911	25.0438	214
25.5637	2831	25.5637	2711	25.5637	2242	25.5637	1857	25.0641	228
25.5839	2913	25.5839	2659	25.5839	2275	25.5839	1897	25.0843	201
25.6042	2846	25.6042	2798	25.6042	2283	25.6042	1873	25.1045	214
25.6244	2870	25.6244	2659	25.6244	2286	25.6244	1949	25.1247	211
25.6446	2880	25.6446	2611	25.6446	2290	25.6446	1907	25.145	227
25.6648	2823	25.6648	2711	25.6648	2304	25.6648	1876	25.1652	229
25.6851	2809	25.6851	2852	25.6851	2288	25.6851	1933	25.1854	215
25.7053	2899	25.7053	2669	25.7053	2227	25.7053	1914	25.2056	213
25.7255	2952	25.7255	2629	25.7255	2161	25.7255	1939	25.2259	185
25.7457	2854	25.7457	2680	25.7457	2257	25.7457	1923	25.2461	201
25.766	2821	25.766	2609	25.766	2275	25.766	2015	25.2663	220
25.7862	2811	25.7862	2691	25.7862	2203	25.7862	1949	25.2865	212
25.8064	2796	25.8064	2713	25.8064	2241	25.8064	1914	25.3068	237
25.8266	2854	25.8266	2720	25.8266	2251	25.8266	1902	25.327	193
25.8469	2838	25.8469	2752	25.8469	2223	25.8469	1948	25.3472	221
25.8671	2742	25.8671	2736	25.8671	2226	25.8671	1931	25.3675	205
25.8873	2886	25.8873	2674	25.8873	2322	25.8873	1954	25.3877	226
25.9075	2762	25.9075	2735	25.9075	2363	25.9075	1922	25.4078	213
25.9278	2869	25.9278	2691	25.9278	2244	25.9278	1942	25.4281	216
25.948	2839	25.948	2726	25.948	2266	25.948	1963	25.4484	185
25.9682	2784	25.9682	2817	25.9682	2215	25.9682	1921	25.4686	194
25.9884	2905	25.9884	2683	25.9884	2266	25.9884	1893	25.4887	196
26.0086	2937	26.0086	2677	26.0086	2207	26.0086	1909	25.5089	202
26.0289	2849	26.0289	2633	26.0289	2234	26.0289	1930	25.5293	198
26.0491	2834	26.0491	2668	26.0491	2289	26.0491	1846	25.5495	215
26.0693	2913	26.0693	2788	26.0693	2194	26.0693	1835	25.5696	222
26.0895	2863	26.0895	2682	26.0895	2251	26.0895	1876	25.5898	204
26.1098	2811	26.1098	2644	26.1098	2179	26.1098	1937	25.6102	195
26.13	2839	26.13	2788	26.13	2274	26.13	1908	25.6303	241
26.1502	2825	26.1502	2742	26.1502	2239	26.1502	1927	25.6505	212
26.1704	2828	26.1704	2763	26.1704	2199	26.1704	1811	25.6708	214
26.1907	2889	26.1907	2716	26.1907	2414	26.1907	1945	25.6911	215
26.2109	2886	26.2109	2748	26.2109	2180	26.2109	1886	25.7112	206
26.2311	2902	26.2311	2657	26.2311	2270	26.2311	1923	25.7314	192
26.2513	2790	26.2513	2780	26.2513	2284	26.2513	1858	25.7517	180
26.2716	2821	26.2716	2757	26.2716	2239	26.2716	1948	25.772	221
26.2918	2938	26.2918	2818	26.2918	2287	26.2918	1943	25.7921	193
26.312	2947	26.312	2649	26.312	2260	26.312	1868	25.8123	202
26.3322	2892	26.3322	2766	26.3322	2188	26.3322	1982	25.8326	223
26.3525	2805	26.3525	2727	26.3525	2266	26.3525	1897	25.8529	201
26.3727	2834	26.3727	2721	26.3727	2216	26.3727	1864	25.873	244
26.3929	2925	26.3929	2776	26.3929	2298	26.3929	1886	25.8932	205
26.4131	2820	26.4131	2739	26.4131	2279	26.4131	1890	25.9135	219
26.4334	2890	26.4334	2656	26.4334	2136	26.4334	1922	25.9337	177
26.4536	2886	26.4536	2648	26.4536	2177	26.4536	1993	25.9539	215
26.4738	2893	26.4738	2745	26.4738	2231	26.4738	1853	25.9742	215
26.494	2876	26.494	2716	26.494	2248	26.494	1900	25.9944	192
26.5142	2855	26.5142	2725	26.5142	2304	26.5142	1934	26.0145	196
26.5345	2876	26.5345	2774	26.5345	2192	26.5345	1951	26.0348	186
26.5547	2927	26.5547	2670	26.5547	2159	26.5547	1867	26.0551	211
26.5749	2828	26.5749	2775	26.5749	2272	26.5749	1938	26.0753	238
26.5951	2870	26.5951	2755	26.5951	2279	26.5951	1943	26.0954	227
26.6154	2920	26.6154	2715	26.6154	2190	26.6154	1938	26.1157	217
26.6356	2881	26.6356	2709	26.6356	2291	26.6356	1883	26.136	210
26.6558	2855	26.6558	2676	26.6558	2189	26.6558	1961	26.1562	227
26.676	2800	26.676	2734	26.676	2179	26.676	1915	26.1763	206
26.6963	2954	26.6963	2762	26.6963	2361	26.6963	1873	26.1967	223
26.7165	2955	26.7165	2718	26.7165	2184	26.7165	1906	26.2169	183
26.7367	2926	26.7367	2582	26.7367	2235	26.7367	1939	26.237	244
26.7569	2759	26.7569	2758	26.7569	2175	26.7569	1883	26.2572	207
26.7772	2868	26.7772	2698	26.7772	2198	26.7772	1898	26.2776	226
26.7974	2921	26.7974	2766	26.7974	2234	26.7974	1981	26.2978	197
26.8176	2907	26.8176	2704	26.8176	2286	26.8176	1998	26.3179	226
26.8378	2843	26.8378	2811	26.8378	2217	26.8378	1871	26.3381	187
26.8581	2944	26.8581	2703	26.8581	2243	26.8581	1866	26.3585	196
26.8783	2860	26.8783	2680	26.8783	2268	26.8783	1948	26.3787	216
26.8985	2903	26.8985	2800	26.8985	2306	26.8985	1999	26.3988	219
26.9187	2837	26.9187	2769	26.9187	2280	26.9187	1950	26.419	220
26.939	2886	26.939	2715	26.939	2131	26.939	1934	26.4394	224
26.9592	2887	26.9592	2781	26.9592	2243	26.9592	1858	26.4596	197
26.9794	2891	26.9794	2712	26.9794	2207	26.9794	1862	26.4797	201
26.9996	2862	26.9996	2791	26.9996	2280	26.9996	1878	26.4999	233
27.0199	2859	27.0199	2790	27.0199	2294	27.0199	1959	26.5203	228
27.0401	2858	27.0401	2648	27.0401	2290	27.0401	1929	26.5404	210
27.0603	2880	27.0603	2717	27.0603	2246	27.0603	1943	26.5606	210
27.0805	2757	27.0805	2743	27.0805	2225	27.0805	1992	26.5809	209
27.1007	2913	27.1007	2763	27.1007	2287	27.1007	1975	26.6011	204
27.121	2838	27.121	2733	27.121	2119	27.121	1871	26.6213	195
27.1412	2845	27.1412	2775	27.1412	2337	27.1412	1884	26.6415	203
27.1614	2792	27.1614	2799	27.1614	2174	27.1614	1932	26.6618	209
27.1816	2866	27.1816	2726	27.1816	2236	27.1816	2012	26.682	198
27.2019	2861	27.2019	2864	27.2019	2252	27.2019	1908	26.7022	192
27.2221	2851	27.2221	2820	27.2221	2164	27.2221	1856	26.7224	187
27.2423	2837	27.2423	2696	27.2423	2209	27.2423	1915	26.7427	192
27.2625	2848	27.2625	2700	27.2625	2267	27.2625	1941	26.7629	229
27.2828	2809	27.2828	2727	27.2828	2364	27.2828	2023	26.7831	203
27.303	2819	27.303	2717	27.303	2301	27.303	1911	26.8033	194
27.3232	2895	27.3232	2703	27.3232	2294	27.3232	1893	26.8236	221
27.3434	2913	27.3434	2681	27.3434	2285	27.3434	1887	26.8438	226
27.3637	2851	27.3637	2643	27.3637	2298	27.3637	2007	26.864	225
27.3839	2876	27.3839	2807	27.3839	2224	27.3839	1969	26.8843	207
27.4041	2910	27.4041	2779	27.4041	2266	27.4041	1939	26.9045	231
27.4243	2884	27.4243	2770	27.4243	2317	27.4243	1956	26.9246	242
27.4446	2942	27.4446	2726	27.4446	2257	27.4446	1953	26.9449	221
27.4648	2935	27.4648	2777	27.4648	2212	27.4648	1857	26.9652	229
27.485	2886	27.485	2736	27.485	2275	27.485	2019	26.9854	187
27.5052	2910	27.5052	2740	27.5052	2352	27.5052	1973	27.0055	210
27.5255	2796	27.5255	2809	27.5255	2276	27.5255	1956	27.0258	228
27.5457	2879	27.5457	2791	27.5457	2289	27.5457	1942	27.0461	219
27.5659	2887	27.5659	2781	27.5659	2256	27.5659	1984	27.0663	198
27.5861	2879	27.5861	2786	27.5861	2231	27.5861	1920	27.0864	229
27.6063	2936	27.6063	2798	27.6063	2181	27.6063	2002	27.1066	226
27.6266	2812	27.6266	2782	27.6266	2326	27.6266	1955	27.127	248
27.6468	2935	27.6468	2762	27.6468	2366	27.6468	1939	27.1471	229
27.667	2937	27.667	2775	27.667	2258	27.667	1867	27.1673	214
27.6872	2905	27.6872	2752	27.6872	2191	27.6872	2004	27.1876	259
27.7075	2788	27.7075	2790	27.7075	2260	27.7075	1932	27.2079	191
27.7277	2801	27.7277	2707	27.7277	2311	27.7277	1934	27.228	241
27.7479	2911	27.7479	2841	27.7479	2437	27.7479	1973	27.2482	202
27.7681	2971	27.7681	2892	27.7681	2225	27.7681	1911	27.2685	225
27.7884	2906	27.7884	2748	27.7884	2233	27.7884	1946	27.2888	237
27.8086	2741	27.8086	2863	27.8086	2274	27.8086	1953	27.3089	216
27.8288	2908	27.8288	2777	27.8288	2297	27.8288	2024	27.3291	239
27.849	2857	27.849	2837	27.849	2247	27.849	1968	27.3494	225
27.8693	2926	27.8693	2831	27.8693	2274	27.8693	1907	27.3697	227
27.8895	2931	27.8895	2749	27.8895	2243	27.8895	1926	27.3898	205
27.9097	2830	27.9097	2814	27.9097	2391	27.9097	1932	27.41	205
27.9299	2918	27.9299	2855	27.9299	2277	27.9299	2002	27.4303	223
27.9502	2890	27.9502	2845	27.9502	2321	27.9502	1936	27.4505	207
27.9704	2859	27.9704	2714	27.9704	2226	27.9704	1959	27.4707	195
27.9906	2884	27.9906	2806	27.9906	2271	27.9906	1951	27.491	232
28.0108	2817	28.0108	2708	28.0108	2296	28.0108	1858	27.5112	212
28.0311	2874	28.0311	2885	28.0311	2332	28.0311	1879	27.5314	204
28.0513	2925	28.0513	2852	28.0513	2239	28.0513	1894	27.5516	206
28.0715	2816	28.0715	2797	28.0715	2244	28.0715	2012	27.5719	202
28.0917	2911	28.0917	2760	28.0917	2285	28.0917	1937	27.5921	190
28.112	2889	28.112	2789	28.112	2202	28.112	2004	27.6123	221
28.1322	2793	28.1322	2826	28.1322	2293	28.1322	1944	27.6325	218
28.1524	2792	28.1524	2833	28.1524	2290	28.1524	1878	27.6528	212
28.1726	2899	28.1726	2844	28.1726	2364	28.1726	1985	27.673	232
28.1928	2873	28.1928	2838	28.1928	2246	28.1928	2091	27.6931	197
28.2131	2850	28.2131	2697	28.2131	2237	28.2131	1884	27.7135	183
28.2333	2898	28.2333	2831	28.2333	2301	28.2333	1971	27.7337	242
28.2535	2875	28.2535	2761	28.2535	2240	28.2535	1989	27.7538	211
28.2737	2844	28.2737	2763	28.2737	2196	28.2737	1931	27.774	200
28.294	2767	28.294	2741	28.294	2335	28.294	1933	27.7944	212
28.3142	2960	28.3142	2835	28.3142	2381	28.3142	2020	27.8146	202
28.3344	2885	28.3344	2767	28.3344	2306	28.3344	1965	27.8347	218
28.3546	2816	28.3546	2751	28.3546	2267	28.3546	1975	27.8549	192
28.3749	2832	28.3749	2760	28.3749	2310	28.3749	1988	27.8753	184
28.3951	2907	28.3951	2840	28.3951	2304	28.3951	1989	27.8955	222
28.4153	2843	28.4153	2814	28.4153	2283	28.4153	2004	27.9156	214
28.4355	2889	28.4355	2799	28.4355	2309	28.4355	1969	27.9358	206
28.4558	2861	28.4558	2821	28.4558	2373	28.4558	1966	27.9562	218
28.476	2809	28.476	2831	28.476	2241	28.476	2089	27.9764	187
28.4962	2968	28.4962	2826	28.4962	2388	28.4962	1953	27.9965	210
28.5164	2898	28.5164	2851	28.5164	2333	28.5164	2009	28.0167	211
28.5367	2751	28.5367	2899	28.5367	2302	28.5367	2083	28.0371	233
28.5569	2824	28.5569	2866	28.5569	2254	28.5569	2011	28.0572	211
28.5771	2911	28.5771	2880	28.5771	2291	28.5771	2064	28.0774	231
28.5973	2850	28.5973	2876	28.5973	2263	28.5973	1945	28.0977	215
28.6176	2895	28.6176	2742	28.6176	2295	28.6176	1998	28.118	209
28.6378	2870	28.6378	2813	28.6378	2336	28.6378	1995	28.1381	215
28.658	2833	28.658	2880	28.658	2273	28.658	1957	28.1583	198
28.6782	2916	28.6782	2780	28.6782	2233	28.6782	1991	28.1786	215
28.6984	2986	28.6984	2799	28.6984	2312	28.6984	2060	28.1988	229
28.7187	2938	28.7187	2805	28.7187	2292	28.7187	2007	28.219	236
28.7389	2876	28.7389	2834	28.7389	2238	28.7389	1980	28.2392	241
28.7591	2851	28.7591	2832	28.7591	2360	28.7591	2023	28.2595	227
28.7793	3030	28.7793	2830	28.7793	2395	28.7793	1975	28.2797	204
28.7996	2908	28.7996	2823	28.7996	2293	28.7996	1939	28.2999	200
28.8198	2906	28.8198	2724	28.8198	2408	28.8198	2092	28.3202	231
28.84	2890	28.84	2792	28.84	2280	28.84	1964	28.3404	223
28.8602	2808	28.8602	2777	28.8602	2339	28.8602	2001	28.3605	228
28.8805	2961	28.8805	2810	28.8805	2264	28.8805	2040	28.3808	181
28.9007	2884	28.9007	2834	28.9007	2283	28.9007	2015	28.4011	245
28.9209	2949	28.9209	2861	28.9209	2267	28.9209	2040	28.4213	225
28.9411	2821	28.9411	2817	28.9411	2274	28.9411	1983	28.4414	219
28.9614	2819	28.9614	2865	28.9614	2327	28.9614	2006	28.4617	223
28.9816	2929	28.9816	2846	28.9816	2342	28.9816	2064	28.482	216
29.0018	2876	29.0018	2812	29.0018	2300	29.0018	2075	28.5022	216
29.022	2836	29.022	2878	29.022	2298	29.022	1987	28.5223	252
29.0423	2853	29.0423	2864	29.0423	2335	29.0423	1986	28.5426	247
29.0625	2874	29.0625	2990	29.0625	2352	29.0625	2038	28.5629	248
29.0827	2894	29.0827	2838	29.0827	2376	29.0827	1966	28.5831	237
29.1029	2897	29.1029	2898	29.1029	2320	29.1029	1975	28.6032	227
29.1232	2982	29.1232	2882	29.1232	2186	29.1232	2118	28.6236	244
29.1434	2812	29.1434	2902	29.1434	2374	29.1434	2136	28.6438	235
29.1636	2865	29.1636	2894	29.1636	2366	29.1636	2013	28.6639	247
29.1838	2829	29.1838	2850	29.1838	2274	29.1838	1956	28.6841	267
29.204	2942	29.204	2826	29.204	2367	29.204	2024	28.7044	281
29.2243	2904	29.2243	2973	29.2243	2259	29.2243	2005	28.7247	313
29.2445	2884	29.2445	2770	29.2445	2247	29.2445	1934	28.7448	254
29.2647	2863	29.2647	2843	29.2647	2313	29.2647	2003	28.765	284
29.2849	2878	29.2849	2882	29.2849	2349	29.2849	2005	28.7853	254
29.3052	2924	29.3052	2948	29.3052	2340	29.3052	2073	28.8056	248
29.3254	2913	29.3254	3052	29.3254	2338	29.3254	2097	28.8257	278
29.3456	2951	29.3456	2911	29.3456	2411	29.3456	2033	28.8459	278
29.3658	2883	29.3658	2887	29.3658	2362	29.3658	1964	28.8662	254
29.3861	2818	29.3861	2846	29.3861	2407	29.3861	2039	28.8864	269
29.4063	2816	29.4063	2894	29.4063	2301	29.4063	2060	28.9066	257
29.4265	2896	29.4265	2939	29.4265	2340	29.4265	2085	28.9269	245
29.4467	2904	29.4467	2951	29.4467	2406	29.4467	2004	28.9471	248
29.467	2933	29.467	2923	29.467	2305	29.467	2089	28.9673	249
29.4872	2951	29.4872	2939	29.4872	2382	29.4872	1974	28.9875	243
29.5074	2944	29.5074	2855	29.5074	2407	29.5074	2111	29.0078	242
29.5276	2952	29.5276	2871	29.5276	2333	29.5276	2039	29.028	227
29.5479	2951	29.5479	2944	29.5479	2311	29.5479	1998	29.0482	246
29.5681	2931	29.5681	2834	29.5681	2402	29.5681	2022	29.0684	240
29.5883	3007	29.5883	2907	29.5883	2322	29.5883	2110	29.0887	237
29.6085	2923	29.6085	2794	29.6085	2305	29.6085	2009	29.1089	234
29.6288	2927	29.6288	2913	29.6288	2298	29.6288	2013	29.1291	234
29.649	2981	29.649	2838	29.649	2345	29.649	2043	29.1493	245
29.6692	2864	29.6692	2898	29.6692	2290	29.6692	2044	29.1696	264
29.6894	2863	29.6894	2992	29.6894	2389	29.6894	1988	29.1898	229
29.7097	2924	29.7097	2891	29.7097	2329	29.7097	2068	29.21	215
29.7299	2898	29.7299	2915	29.7299	2341	29.7299	2101	29.2303	233
29.7501	2967	29.7501	2894	29.7501	2381	29.7501	2088	29.2505	224
29.7703	2950	29.7703	2856	29.7703	2351	29.7703	2021	29.2706	243
29.7905	2934	29.7905	2844	29.7905	2352	29.7905	2068	29.2908	228
29.8108	2966	29.8108	2930	29.8108	2350	29.8108	2123	29.3112	211
29.831	2950	29.831	2982	29.831	2400	29.831	2052	29.3314	224
29.8512	2888	29.8512	2887	29.8512	2380	29.8512	2087	29.3515	221
29.8714	2905	29.8714	2999	29.8714	2410	29.8714	2117	29.3717	248
29.8917	2986	29.8917	2888	29.8917	2398	29.8917	2050	29.3921	215
29.9119	2900	29.9119	2920	29.9119	2453	29.9119	2050	29.4123	248
29.9321	2857	29.9321	2892	29.9321	2333	29.9321	2093	29.4324	229
29.9523	2879	29.9523	2924	29.9523	2311	29.9523	2146	29.4526	259
29.9726	2844	29.9726	2927	29.9726	2299	29.9726	2060	29.473	235
29.9928	2984	29.9928	2860	29.9928	2418	29.9928	2029	29.4931	235
30.013	2897	30.013	2908	30.013	2379	30.013	2071	29.5133	259
30.0332	2949	30.0332	2921	30.0332	2413	30.0332	2139	29.5336	217
30.0535	2835	30.0535	2970	30.0535	2371	30.0535	2128	29.5539	264
30.0737	2887	30.0737	2892	30.0737	2377	30.0737	2079	29.574	220
30.0939	3042	30.0939	2950	30.0939	2437	30.0939	2106	29.5942	223
30.1141	2894	30.1141	2891	30.1141	2404	30.1141	2069	29.6145	220
30.1344	2961	30.1344	3022	30.1344	2350	30.1344	2178	29.6348	257
30.1546	2913	30.1546	2916	30.1546	2413	30.1546	2109	29.6549	207
30.1748	2905	30.1748	2950	30.1748	2444	30.1748	2116	29.6751	236
30.195	2968	30.195	2984	30.195	2402	30.195	2082	29.6954	235
30.2153	2915	30.2153	2873	30.2153	2400	30.2153	2107	29.7157	248
30.2355	2906	30.2355	3025	30.2355	2326	30.2355	2111	29.7358	237
30.2557	2923	30.2557	2928	30.2557	2369	30.2557	2079	29.756	245
30.2759	2857	30.2759	2990	30.2759	2407	30.2759	2152	29.7763	255
30.2961	2919	30.2961	2944	30.2961	2386	30.2961	2130	29.7965	254
30.3164	2937	30.3164	2911	30.3164	2496	30.3164	2157	29.8167	243
30.3366	2910	30.3366	3068	30.3366	2330	30.3366	2106	29.837	248
30.3568	2942	30.3568	3026	30.3568	2359	30.3568	2143	29.8572	222
30.377	2908	30.377	3037	30.377	2397	30.377	2136	29.8773	248
30.3973	2965	30.3973	2904	30.3973	2401	30.3973	2123	29.8976	213
30.4175	2911	30.4175	2938	30.4175	2372	30.4175	2137	29.9179	232
30.4377	3078	30.4377	2932	30.4377	2381	30.4377	2161	29.9381	245
30.4579	2895	30.4579	2975	30.4579	2366	30.4579	2207	29.9582	252
30.4782	2942	30.4782	2975	30.4782	2460	30.4782	2160	29.9785	253
30.4984	2854	30.4984	3033	30.4984	2436	30.4984	2265	29.9988	253
30.5186	2882	30.5186	2921	30.5186	2500	30.5186	2152	30.019	235
30.5388	2799	30.5388	2976	30.5388	2432	30.5388	2146	30.0391	246
30.5591	2991	30.5591	2934	30.5591	2520	30.5591	2202	30.0594	258
30.5793	2943	30.5793	2962	30.5793	2467	30.5793	2254	30.0797	248
30.5995	2916	30.5995	2971	30.5995	2408	30.5995	2162	30.0998	231
30.6197	2896	30.6197	2966	30.6197	2420	30.6197	2226	30.12	244
30.64	2978	30.64	2948	30.64	2410	30.64	2237	30.1404	265
30.6602	2946	30.6602	2901	30.6602	2485	30.6602	2187	30.1606	255
30.6804	2881	30.6804	2949	30.6804	2465	30.6804	2264	30.1807	239
30.7006	2943	30.7006	2914	30.7006	2355	30.7006	2236	30.2009	234
30.7209	2897	30.7209	2901	30.7209	2493	30.7209	2202	30.2213	246
30.7411	2959	30.7411	2961	30.7411	2371	30.7411	2208	30.2415	262
30.7613	2895	30.7613	2999	30.7613	2532	30.7613	2305	30.2616	263
30.7815	2863	30.7815	2959	30.7815	2486	30.7815	2367	30.2818	272
30.8017	2973	30.8017	3042	30.8017	2544	30.8017	2343	30.3021	252
30.822	2987	30.822	3009	30.822	2544	30.822	2227	30.3224	268
30.8422	2987	30.8422	3063	30.8422	2496	30.8422	2318	30.3425	261
30.8624	3029	30.8624	2972	30.8624	2446	30.8624	2298	30.3627	268
30.8826	2865	30.8826	2937	30.8826	2485	30.8826	2326	30.383	250
30.9029	2939	30.9029	3065	30.9029	2577	30.9029	2452	30.4032	264
30.9231	2956	30.9231	3030	30.9231	2471	30.9231	2431	30.4234	276
30.9433	2920	30.9433	3040	30.9433	2519	30.9433	2373	30.4437	254
30.9635	3053	30.9635	3031	30.9635	2569	30.9635	2437	30.4639	283
30.9838	2879	30.9838	2956	30.9838	2583	30.9838	2488	30.4841	251
31.004	2951	31.004	2989	31.004	2583	31.004	2439	30.5043	284
31.0242	3051	31.0242	3097	31.0242	2546	31.0242	2609	30.5246	277
31.0444	2987	31.0444	2982	31.0444	2624	31.0444	2541	30.5448	271
31.0647	2948	31.0647	3012	31.0647	2654	31.0647	2590	30.565	267
31.0849	2913	31.0849	3121	31.0849	2613	31.0849	2599	30.5852	281
31.1051	2960	31.1051	3088	31.1051	2612	31.1051	2627	30.6055	262
31.1253	2942	31.1253	2930	31.1253	2576	31.1253	2663	30.6257	248
31.1456	2963	31.1456	3087	31.1456	2641	31.1456	2720	30.6459	268
31.1658	3101	31.1658	3107	31.1658	2645	31.1658	2769	30.6661	269
31.186	3004	31.186	3117	31.186	2655	31.186	2825	30.6864	266
31.2062	2904	31.2062	3043	31.2062	2690	31.2062	2798	30.7066	290
31.2265	3088	31.2265	2934	31.2265	2731	31.2265	2826	30.7268	285
31.2467	3081	31.2467	3054	31.2467	2712	31.2467	2808	30.7471	320
31.2669	3106	31.2669	2997	31.2669	2621	31.2669	2900	30.7673	287
31.2871	2984	31.2871	3058	31.2871	2740	31.2871	2938	30.7874	299
31.3074	3033	31.3074	3093	31.3074	2726	31.3074	3006	30.8077	266
31.3276	2985	31.3276	3071	31.3276	2748	31.3276	3062	30.828	323
31.3478	2965	31.3478	3200	31.3478	2742	31.3478	3086	30.8482	321
31.368	2940	31.368	3148	31.368	2757	31.368	3104	30.8683	309
31.3882	3038	31.3882	2996	31.3882	2778	31.3882	3194	30.8885	340
31.4085	3116	31.4085	3122	31.4085	2867	31.4085	3289	30.9089	342
31.4287	3038	31.4287	3229	31.4287	2689	31.4287	3343	30.9291	353
31.4489	3041	31.4489	3137	31.4489	2799	31.4489	3386	30.9492	334
31.4691	2962	31.4691	3143	31.4691	2895	31.4691	3432	30.9694	362
31.4894	3016	31.4894	3275	31.4894	2987	31.4894	3613	30.9898	393
31.5096	3022	31.5096	3026	31.5096	2876	31.5096	3558	31.0099	386
31.5298	2989	31.5298	3154	31.5298	2902	31.5298	3606	31.0301	379
31.55	3120	31.55	3067	31.55	2830	31.55	3724	31.0504	392
31.5703	3060	31.5703	3192	31.5703	2856	31.5703	3849	31.0707	418
31.5905	3090	31.5905	3108	31.5905	2996	31.5905	3887	31.0908	415
31.6107	3046	31.6107	2979	31.6107	2917	31.6107	3890	31.111	432
31.6309	3097	31.6309	3030	31.6309	3021	31.6309	3914	31.1313	442
31.6512	3022	31.6512	3183	31.6512	3126	31.6512	4133	31.1516	429
31.6714	2978	31.6714	3029	31.6714	2898	31.6714	4081	31.1717	437
31.6916	3045	31.6916	3124	31.6916	2996	31.6916	4305	31.1919	437
31.7118	3168	31.7118	3162	31.7118	3041	31.7118	4221	31.2122	451
31.7321	3122	31.7321	3191	31.7321	3043	31.7321	4277	31.2325	490
31.7523	3143	31.7523	3126	31.7523	3027	31.7523	4333	31.2526	500
31.7725	3170	31.7725	3293	31.7725	3082	31.7725	4445	31.2728	536
31.7927	3093	31.7927	3246	31.7927	3127	31.7927	4518	31.2931	542
31.813	3128	31.813	3276	31.813	3177	31.813	4594	31.3133	529
31.8332	3169	31.8332	3289	31.8332	3065	31.8332	4588	31.3335	565
31.8534	3203	31.8534	3177	31.8534	3303	31.8534	4639	31.3538	523
31.8736	3258	31.8736	3210	31.8736	3319	31.8736	4753	31.374	629
31.8938	3204	31.8938	3337	31.8938	3283	31.8938	4965	31.3941	597
31.9141	3137	31.9141	3196	31.9141	3335	31.9141	5097	31.4144	614
31.9343	3291	31.9343	3172	31.9343	3187	31.9343	5103	31.4347	663
31.9545	3321	31.9545	3274	31.9545	3392	31.9545	5038	31.4549	689
31.9747	3097	31.9747	3225	31.9747	3342	31.9747	5013	31.475	705
31.995	3342	31.995	3342	31.995	3217	31.995	5229	31.4953	765
32.0152	3309	32.0152	3329	32.0152	3384	32.0152	5110	31.5156	841
32.0354	3194	32.0354	3200	32.0354	3505	32.0354	5005	31.5358	846
32.0556	3346	32.0556	3247	32.0556	3466	32.0556	4965	31.5559	953
32.0759	3335	32.0759	3247	32.0759	3411	32.0759	4911	31.5763	945
32.0961	3421	32.0961	3336	32.0961	3213	32.0961	4837	31.5965	1036
32.1163	3346	32.1163	3259	32.1163	3336	32.1163	4799	31.6166	1069
32.1365	3312	32.1365	3356	32.1365	3239	32.1365	4783	31.6368	1189
32.1568	3387	32.1568	3353	32.1568	3324	32.1568	4488	31.6572	1219
32.177	3457	32.177	3335	32.177	3271	32.177	4544	31.6774	1307
32.1972	3454	32.1972	3345	32.1972	3229	32.1972	4320	31.6975	1326
32.2174	3413	32.2174	3289	32.2174	3099	32.2174	4288	31.7177	1493
32.2377	3497	32.2377	3241	32.2377	3058	32.2377	4384	31.7381	1580
32.2579	3461	32.2579	3432	32.2579	3182	32.2579	4222	31.7583	1647
32.2781	3429	32.2781	3405	32.2781	3181	32.2781	4092	31.7784	1731
32.2983	3549	32.2983	3351	32.2983	3106	32.2983	4125	31.7986	1888
32.3186	3535	32.3186	3352	32.3186	3079	32.3186	4069	31.819	2081
32.3388	3499	32.3388	3371	32.3388	3156	32.3388	3962	31.8392	2072
32.359	3552	32.359	3480	32.359	3117	32.359	3953	31.8593	2154
32.3792	3507	32.3792	3404	32.3792	3151	32.3792	3834	31.8795	2356
32.3995	3558	32.3995	3335	32.3995	3089	32.3995	3800	31.8999	2417
32.4197	3553	32.4197	3415	32.4197	3119	32.4197	3892	31.92	2386
32.4399	3589	32.4399	3337	32.4399	2956	32.4399	3708	31.9402	2578
32.4601	3655	32.4601	3396	32.4601	3108	32.4601	3718	31.9605	2556
32.4803	3661	32.4803	3460	32.4803	3042	32.4803	3617	31.9807	2687
32.5006	3636	32.5006	3452	32.5006	3077	32.5006	3485	32.001	2716
32.5208	3561	32.5208	3455	32.5208	3034	32.5208	3527	32.0211	2672
32.541	3623	32.541	3497	32.541	3039	32.541	3513	32.0414	2618
32.5612	3595	32.5612	3502	32.5612	3088	32.5612	3432	32.0615	2582
32.5815	3624	32.5815	3512	32.5815	3021	32.5815	3349	32.0819	2486
32.6017	3629	32.6017	3446	32.6017	2974	32.6017	3301	32.102	2539
32.6219	3638	32.6219	3470	32.6219	2966	32.6219	3267	32.1223	2361
32.6421	3637	32.6421	3565	32.6421	2987	32.6421	3316	32.1424	2250
32.6624	3674	32.6624	3521	32.6624	2990	32.6624	3244	32.1628	2233
32.6826	3566	32.6826	3661	32.6826	3001	32.6826	3186	32.1829	2077
32.7028	3633	32.7028	3496	32.7028	2997	32.7028	3185	32.2032	1948
32.723	3684	32.723	3591	32.723	2966	32.723	3105	32.2234	1932
32.7433	3684	32.7433	3593	32.7433	3021	32.7433	3088	32.2437	1829
32.7635	3690	32.7635	3539	32.7635	3031	32.7635	3068	32.2638	1759
32.7837	3463	32.7837	3670	32.7837	3084	32.7837	3035	32.2841	1594
32.8039	3564	32.8039	3539	32.8039	2977	32.8039	2928	32.3043	1503
32.8242	3550	32.8242	3494	32.8242	3021	32.8242	2971	32.3246	1444
32.8444	3489	32.8444	3602	32.8444	2860	32.8444	2904	32.3447	1316
32.8646	3440	32.8646	3520	32.8646	2970	32.8646	2943	32.365	1260
32.8848	3446	32.8848	3664	32.8848	2956	32.8848	2938	32.3852	1293
32.9051	3403	32.9051	3572	32.9051	2983	32.9051	2881	32.4055	1129
32.9253	3391	32.9253	3633	32.9253	2927	32.9253	2916	32.4256	1019
32.9455	3510	32.9455	3648	32.9455	3090	32.9455	2801	32.4459	994
32.9657	3372	32.9657	3703	32.9657	2906	32.9657	2806	32.4661	967
32.9859	3374	32.9859	3714	32.9859	3050	32.9859	2806	32.4862	919
33.0062	3415	33.0062	3765	33.0062	3042	33.0062	2739	32.5065	869
33.0264	3404	33.0264	3606	33.0264	3000	33.0264	2846	32.5267	760
33.0466	3399	33.0466	3671	33.0466	2942	33.0466	2769	32.547	817
33.0668	3286	33.0668	3615	33.0668	2891	33.0668	2709	32.5671	833
33.0871	3336	33.0871	3752	33.0871	3012	33.0871	2625	32.5874	768
33.1073	3319	33.1073	3802	33.1073	2929	33.1073	2630	32.6076	694
33.1275	3303	33.1275	3628	33.1275	3077	33.1275	2639	32.6279	697
33.1477	3315	33.1477	3769	33.1477	2975	33.1477	2659	32.648	624
33.168	3323	33.168	3733	33.168	2862	33.168	2737	32.6683	633
33.1882	3328	33.1882	3667	33.1882	2901	33.1882	2669	32.6885	609
33.2084	3192	33.2084	3672	33.2084	2914	33.2084	2673	32.7088	616
33.2286	3189	33.2286	3641	33.2286	2918	33.2286	2646	32.7289	545
33.2489	3206	33.2489	3686	33.2489	2859	33.2489	2737	32.7493	546
33.2691	3242	33.2691	3708	33.2691	2988	33.2691	2588	32.7694	573
33.2893	3181	33.2893	3856	33.2893	2883	33.2893	2665	32.7897	549
33.3095	3203	33.3095	3670	33.3095	2980	33.3095	2712	32.8098	560
33.3298	3157	33.3298	3668	33.3298	2999	33.3298	2596	32.8302	520
33.35	3198	33.35	3672	33.35	2913	33.35	2578	32.8503	501
33.3702	3207	33.3702	3923	33.3702	2994	33.3702	2650	32.8706	501
33.3904	3180	33.3904	3702	33.3904	3129	33.3904	2677	32.8907	524
33.4107	3261	33.4107	3622	33.4107	3053	33.4107	2607	32.9111	474
33.4309	3200	33.4309	3765	33.4309	2887	33.4309	2591	32.9312	504
33.4511	3213	33.4511	3601	33.4511	3022	33.4511	2698	32.9515	478
33.4713	3256	33.4713	3813	33.4713	2971	33.4713	2658	32.9716	470
33.4915	3240	33.4915	3717	33.4915	2924	33.4915	2630	32.9918	441
33.5118	3275	33.5118	3740	33.5118	3072	33.5118	2685	33.0121	446
33.532	3321	33.532	3744	33.532	2965	33.532	2598	33.0324	438
33.5522	3229	33.5522	3730	33.5522	2980	33.5522	2617	33.0525	443
33.5724	3259	33.5724	3668	33.5724	3063	33.5724	2796	33.0727	413
33.5927	3259	33.5927	3749	33.5927	3063	33.5927	2738	33.093	445
33.6129	3192	33.6129	3660	33.6129	3104	33.6129	2818	33.1133	454
33.6331	3284	33.6331	3796	33.6331	3061	33.6331	2786	33.1335	426
33.6533	3341	33.6533	3785	33.6533	3144	33.6533	2686	33.1536	381
33.6736	3326	33.6736	3867	33.6736	3104	33.6736	2725	33.1739	457
33.6938	3192	33.6938	3713	33.6938	3173	33.6938	2812	33.1942	421
33.714	3227	33.714	3661	33.714	3078	33.714	2892	33.2144	388
33.7342	3239	33.7342	3710	33.7342	3135	33.7342	2752	33.2345	394
33.7545	3190	33.7545	3864	33.7545	3267	33.7545	2768	33.2548	389
33.7747	3324	33.7747	3806	33.7747	3212	33.7747	2903	33.2751	378
33.7949	3294	33.7949	3615	33.7949	3233	33.7949	2789	33.2953	404
33.8151	3350	33.8151	3608	33.8151	3155	33.8151	2888	33.3154	382
33.8354	3129	33.8354	3711	33.8354	3268	33.8354	2968	33.3357	410
33.8556	3190	33.8556	3784	33.8556	3340	33.8556	2920	33.3559	405
33.8758	3340	33.8758	3808	33.8758	3126	33.8758	3010	33.3762	377
33.896	3328	33.896	3787	33.896	3162	33.896	3013	33.3963	363
33.9163	3336	33.9163	3713	33.9163	3126	33.9163	3026	33.4166	368
33.9365	3362	33.9365	3657	33.9365	3327	33.9365	3141	33.4368	409
33.9567	3447	33.9567	3768	33.9567	3230	33.9567	3056	33.4571	393
33.9769	3386	33.9769	3857	33.9769	3301	33.9769	3104	33.4772	356
33.9972	3316	33.9972	3689	33.9972	3224	33.9972	3140	33.4975	408
34.0174	3339	34.0174	3683	34.0174	3313	34.0174	3249	33.5177	397
34.0376	3320	34.0376	3764	34.0376	3389	34.0376	3234	33.538	384
34.0578	3501	34.0578	3608	34.0578	3389	34.0578	3250	33.5581	433
34.078	3399	34.078	3904	34.078	3404	34.078	3401	33.5784	382
34.0983	3534	34.0983	3892	34.0983	3411	34.0983	3397	33.5986	397
34.1185	3409	34.1185	3884	34.1185	3395	34.1185	3533	33.6189	404
34.1387	3394	34.1387	3780	34.1387	3582	34.1387	3507	33.639	421
34.1589	3413	34.1589	3805	34.1589	3554	34.1589	3526	33.6593	380
34.1792	3493	34.1792	3806	34.1792	3481	34.1792	3604	33.6795	399
34.1994	3455	34.1994	3841	34.1994	3529	34.1994	3613	33.6998	385
34.2196	3603	34.2196	3961	34.2196	3560	34.2196	3651	33.7199	434
34.2398	3598	34.2398	3867	34.2398	3538	34.2398	3790	33.7401	411
34.2601	3606	34.2601	3782	34.2601	3653	34.2601	3759	33.7604	410
34.2803	3672	34.2803	3943	34.2803	3666	34.2803	3894	33.7807	387
34.3005	3620	34.3005	3904	34.3005	3531	34.3005	3883	33.8008	442
34.3207	3635	34.3207	3846	34.3207	3661	34.3207	3885	33.821	430
34.341	3695	34.341	3894	34.341	3632	34.341	3934	33.8413	469
34.3612	3621	34.3612	3923	34.3612	3598	34.3612	3991	33.8616	430
34.3814	3703	34.3814	3883	34.3814	3708	34.3814	4209	33.8817	459
34.4016	3752	34.4016	3955	34.4016	3779	34.4016	4218	33.9019	487
34.4219	3824	34.4219	4005	34.4219	3761	34.4219	4134	33.9222	497
34.4421	3854	34.4421	4017	34.4421	3873	34.4421	4206	33.9425	462
34.4623	3866	34.4623	4011	34.4623	3835	34.4623	4375	33.9626	512
34.4825	3778	34.4825	3954	34.4825	3815	34.4825	4355	33.9828	493
34.5028	3955	34.5028	4048	34.5028	3864	34.5028	4452	34.0031	500
34.523	3925	34.523	3994	34.523	3820	34.523	4464	34.0234	516
34.5432	3803	34.5432	4024	34.5432	3864	34.5432	4578	34.0436	554
34.5634	4147	34.5634	4039	34.5634	3927	34.5634	4673	34.0637	600
34.5836	4060	34.5836	4055	34.5836	3961	34.5836	4754	34.084	610
34.6039	4072	34.6039	4180	34.6039	3964	34.6039	4703	34.1043	584
34.6241	4142	34.6241	4196	34.6241	3986	34.6241	4782	34.1245	640
34.6443	4131	34.6443	4168	34.6443	4077	34.6443	4670	34.1446	658
34.6645	4152	34.6645	4187	34.6645	4040	34.6645	4790	34.1649	702
34.6848	4421	34.6848	4258	34.6848	4038	34.6848	4971	34.1852	731
34.705	4349	34.705	4311	34.705	4154	34.705	4989	34.2054	778
34.7252	4283	34.7252	4197	34.7252	4072	34.7252	4949	34.2255	824
34.7454	4494	34.7454	4294	34.7454	4097	34.7454	4907	34.2458	831
34.7657	4649	34.7657	4074	34.7657	4105	34.7657	4899	34.266	874
34.7859	4753	34.7859	4465	34.7859	4121	34.7859	4631	34.2863	972
34.8061	4817	34.8061	4399	34.8061	3995	34.8061	4812	34.3064	1045
34.8263	4772	34.8263	4450	34.8263	4113	34.8263	4556	34.3267	1107
34.8466	4840	34.8466	4281	34.8466	4118	34.8466	4784	34.3469	1123
34.8668	5057	34.8668	4470	34.8668	3956	34.8668	4781	34.3672	1228
34.887	5126	34.887	4421	34.887	4218	34.887	4731	34.3873	1262
34.9072	5226	34.9072	4570	34.9072	4095	34.9072	4749	34.4076	1411
34.9275	5334	34.9275	4521	34.9275	4029	34.9275	4828	34.4278	1414
34.9477	5401	34.9477	4602	34.9477	4116	34.9477	4598	34.4481	1557
34.9679	5463	34.9679	4663	34.9679	4127	34.9679	4627	34.4682	1669
34.9881	5771	34.9881	4736	34.9881	4242	34.9881	4639	34.4885	1744
35.0084	5844	35.0084	4790	35.0084	4107	35.0084	4870	34.5087	1950
35.0286	5848	35.0286	4812	35.0286	4092	35.0286	4772	34.529	1932
35.0488	6011	35.0488	4810	35.0488	4180	35.0488	4770	34.5491	1984
35.069	6222	35.069	4834	35.069	4340	35.069	4806	34.5694	2144
35.0892	6324	35.0892	5169	35.0892	4467	35.0892	4741	34.5896	2174
35.1095	6663	35.1095	5069	35.1095	4343	35.1095	4834	34.6099	2217
35.1297	6761	35.1297	5086	35.1297	4320	35.1297	4765	34.63	2205
35.1499	6977	35.1499	5061	35.1499	4302	35.1499	4840	34.6502	2216
35.1701	7235	35.1701	5180	35.1701	4414	35.1701	4911	34.6705	2283
35.1904	7285	35.1904	5312	35.1904	4447	35.1904	4827	34.6908	2288
35.2106	7592	35.2106	5267	35.2106	4524	35.2106	4703	34.7109	2117
35.2308	7667	35.2308	5368	35.2308	4649	35.2308	4781	34.7311	2115
35.251	7931	35.251	5476	35.251	4621	35.251	5026	34.7514	2053
35.2713	7959	35.2713	5582	35.2713	4689	35.2713	4832	34.7717	1937
35.2915	8275	35.2915	5632	35.2915	4702	35.2915	4986	34.7918	1871
35.3117	8462	35.3117	5699	35.3117	4694	35.3117	5072	34.812	1776
35.3319	8822	35.3319	5768	35.3319	4811	35.3319	5146	34.8323	1645
35.3522	8880	35.3522	5801	35.3522	4721	35.3522	4952	34.8526	1552
35.3724	9227	35.3724	5977	35.3724	4849	35.3724	5135	34.8728	1391
35.3926	9241	35.3926	6041	35.3926	5107	35.3926	5111	34.8929	1341
35.4128	9347	35.4128	6133	35.4128	4964	35.4128	5174	34.9132	1262
35.4331	9677	35.4331	6203	35.4331	4944	35.4331	5355	34.9335	1148
35.4533	9836	35.4533	6407	35.4533	5030	35.4533	5380	34.9537	1124
35.4735	10257	35.4735	6369	35.4735	5184	35.4735	5423	34.9738	1054
35.4937	10168	35.4937	6472	35.4937	5262	35.4937	5262	34.9941	987
35.514	10464	35.514	6567	35.514	5240	35.514	5433	35.0144	943
35.5342	10468	35.5342	6779	35.5342	5332	35.5342	5670	35.0346	894
35.5544	10520	35.5544	6590	35.5544	5509	35.5544	5761	35.0547	874
35.5746	10734	35.5746	6784	35.5746	5577	35.5746	5803	35.075	771
35.5949	11030	35.5949	6884	35.5949	5603	35.5949	5638	35.0953	765
35.6151	10715	35.6151	7057	35.6151	5750	35.6151	5798	35.1155	770
35.6353	10969	35.6353	6863	35.6353	5714	35.6353	6044	35.1356	805
35.6555	10812	35.6555	7089	35.6555	5776	35.6555	6039	35.1559	685
35.6757	10881	35.6757	7288	35.6757	5903	35.6757	6322	35.176	692
35.696	10709	35.696	7148	35.696	6004	35.696	6338	35.1964	677
35.7162	10825	35.7162	7113	35.7162	6042	35.7162	6188	35.2165	610
35.7364	10336	35.7364	7256	35.7364	6127	35.7364	6352	35.2368	665
35.7566	10393	35.7566	7193	35.7566	6303	35.7566	6465	35.257	618
35.7769	9978	35.7769	7555	35.7769	6246	35.7769	6462	35.2773	654
35.7971	9860	35.7971	7363	35.7971	6422	35.7971	6615	35.2974	655
35.8173	9770	35.8173	7250	35.8173	6610	35.8173	6672	35.3177	609
35.8375	9540	35.8375	7509	35.8375	6528	35.8375	6773	35.3379	644
35.8578	9257	35.8578	7312	35.8578	6562	35.8578	6625	35.3582	615
35.878	8944	35.878	7363	35.878	6587	35.878	6709	35.3783	599
35.8982	8801	35.8982	7306	35.8982	6492	35.8982	6547	35.3986	608
35.9184	8487	35.9184	7406	35.9184	6699	35.9184	6702	35.4188	648
35.9387	8532	35.9387	7462	35.9387	6469	35.9387	6909	35.4391	568
35.9589	8265	35.9589	7325	35.9589	6608	35.9589	6804	35.4592	582
35.9791	7920	35.9791	7356	35.9791	6606	35.9791	6940	35.4794	590
35.9993	7747	35.9993	7295	35.9993	6456	35.9993	6938	35.4997	642
36.0196	7521	36.0196	7134	36.0196	6572	36.0196	6895	35.52	617
36.0398	7620	36.0398	7261	36.0398	6528	36.0398	7083	35.5401	650
36.06	7056	36.06	7235	36.06	6595	36.06	7304	35.5603	636
36.0802	6993	36.0802	7134	36.0802	6573	36.0802	7191	35.5806	644
36.1005	6916	36.1005	7278	36.1005	6631	36.1005	7145	35.6009	663
36.1207	6748	36.1207	7212	36.1207	6620	36.1207	7050	35.621	652
36.1409	6593	36.1409	7068	36.1409	6680	36.1409	7395	35.6412	648
36.1611	6463	36.1611	6878	36.1611	6632	36.1611	7249	35.6615	662
36.1813	6217	36.1813	6843	36.1813	6549	36.1813	7549	35.6816	709
36.2016	6107	36.2016	7024	36.2016	6589	36.2016	7386	35.7019	741
36.2218	5949	36.2218	6894	36.2218	6738	36.2218	7570	35.7221	756
36.242	5821	36.242	6930	36.242	6709	36.242	7675	35.7424	760
36.2622	5577	36.2622	6733	36.2622	6653	36.2622	7384	35.7625	801
36.2825	5473	36.2825	6895	36.2825	6856	36.2825	7644	35.7829	819
36.3027	5519	36.3027	6768	36.3027	6853	36.3027	7663	35.803	790
36.3229	5405	36.3229	6739	36.3229	6662	36.3229	7807	35.8233	857
36.3431	5321	36.3431	6609	36.3431	6912	36.3431	7751	35.8434	928
36.3634	5341	36.3634	6794	36.3634	6659	36.3634	7807	35.8638	918
36.3836	5148	36.3836	6790	36.3836	6924	36.3836	8026	35.8839	935
36.4038	5192	36.4038	6700	36.4038	7050	36.4038	7946	35.9042	1054
36.424	5175	36.424	6765	36.424	6748	36.424	8052	35.9243	1106
36.4443	4932	36.4443	6505	36.4443	6980	36.4443	7942	35.9447	1128
36.4645	5096	36.4645	6510	36.4645	7069	36.4645	8119	35.9648	1159
36.4847	5115	36.4847	6516	36.4847	7054	36.4847	7950	35.9851	1277
36.5049	5021	36.5049	6575	36.5049	6969	36.5049	7911	36.0052	1334
36.5252	4991	36.5252	6544	36.5252	7198	36.5252	7828	36.0256	1330
36.5454	4907	36.5454	6318	36.5454	7021	36.5454	7662	36.0457	1539
36.5656	4774	36.5656	6525	36.5656	6783	36.5656	7820	36.066	1519
36.5858	4750	36.5858	6428	36.5858	6879	36.5858	7491	36.0862	1674
36.6061	4664	36.6061	6391	36.6061	6891	36.6061	7243	36.1065	1798
36.6263	4577	36.6263	6253	36.6263	6815	36.6263	7100	36.1266	1839
36.6465	4551	36.6465	6276	36.6465	6666	36.6465	6698	36.1469	1998
36.6667	4412	36.6667	6306	36.6667	6779	36.6667	6724	36.1671	2053
36.6869	4362	36.6869	6199	36.6869	6540	36.6869	6678	36.1872	2238
36.7072	4236	36.7072	6130	36.7072	6430	36.7072	6410	36.2075	2359
36.7274	4197	36.7274	6056	36.7274	6060	36.7274	6278	36.2278	2480
36.7476	4214	36.7476	6009	36.7476	6264	36.7476	6326	36.248	2515
36.7678	4226	36.7678	5960	36.7678	6139	36.7678	6192	36.2681	2791
36.7881	4267	36.7881	5868	36.7881	6044	36.7881	6035	36.2884	2893
36.8083	4115	36.8083	5795	36.8083	5889	36.8083	5832	36.3087	3024
36.8285	4095	36.8285	5821	36.8285	5822	36.8285	5747	36.3289	3256
36.8487	4022	36.8487	5787	36.8487	5806	36.8487	5571	36.349	3290
36.869	3919	36.869	5665	36.869	5692	36.869	5391	36.3693	3406
36.8892	4118	36.8892	5646	36.8892	5328	36.8892	5296	36.3895	3442
36.9094	4088	36.9094	5543	36.9094	5560	36.9094	5050	36.4098	3620
36.9296	3964	36.9296	5587	36.9296	5505	36.9296	5170	36.4299	3683
36.9499	3962	36.9499	5557	36.9499	5381	36.9499	4818	36.4502	3670
36.9701	3932	36.9701	5582	36.9701	5251	36.9701	4808	36.4704	3812
36.9903	3964	36.9903	5439	36.9903	5156	36.9903	4703	36.4907	3783
37.0105	3815	37.0105	5452	37.0105	5088	37.0105	4594	36.5108	3788
37.0308	3861	37.0308	5444	37.0308	4977	37.0308	4536	36.5311	3687
37.051	4031	37.051	5445	37.051	4842	37.051	4421	36.5513	3693
37.0712	3852	37.0712	5265	37.0712	4782	37.0712	4355	36.5716	3404
37.0914	3862	37.0914	5209	37.0914	4745	37.0914	4292	36.5917	3405
37.1117	3872	37.1117	5168	37.1117	4645	37.1117	4191	36.6121	3256
37.1319	3926	37.1319	5080	37.1319	4456	37.1319	3973	36.6322	3075
37.1521	3887	37.1521	5178	37.1521	4454	37.1521	4022	36.6525	2915
37.1723	3920	37.1723	5174	37.1723	4431	37.1723	3843	36.6726	2791
37.1926	3994	37.1926	4999	37.1926	4366	37.1926	3924	36.693	2644
37.2128	3971	37.2128	5107	37.2128	4237	37.2128	3746	36.7131	2439
37.233	3922	37.233	4922	37.233	4120	37.233	3717	36.7334	2339
37.2532	3942	37.2532	4895	37.2532	4201	37.2532	3538	36.7535	2125
37.2734	3964	37.2734	4941	37.2734	4000	37.2734	3627	36.7737	2063
37.2937	4007	37.2937	4823	37.2937	3987	37.2937	3488	36.794	1943
37.3139	3972	37.3139	4671	37.3139	3890	37.3139	3528	36.8143	1829
37.3341	3990	37.3341	4872	37.3341	3833	37.3341	3445	36.8344	1733
37.3543	3967	37.3543	4692	37.3543	3777	37.3543	3451	36.8546	1558
37.3746	3919	37.3746	4602	37.3746	3668	37.3746	3391	36.8749	1547
37.3948	3945	37.3948	4614	37.3948	3776	37.3948	3390	36.8952	1433
37.415	3882	37.415	4636	37.415	3780	37.415	3235	36.9153	1329
37.4352	3908	37.4352	4538	37.4352	3730	37.4352	3313	36.9355	1280
37.4555	4117	37.4555	4685	37.4555	3587	37.4555	3229	36.9558	1126
37.4757	4023	37.4757	4500	37.4757	3636	37.4757	3183	36.9761	1061
37.4959	4092	37.4959	4433	37.4959	3482	37.4959	3160	36.9963	1046
37.5161	4064	37.5161	4566	37.5161	3584	37.5161	3152	37.0164	959
37.5364	4148	37.5364	4451	37.5364	3479	37.5364	3148	37.0367	942
37.5566	4149	37.5566	4422	37.5566	3550	37.5566	3042	37.057	889
37.5768	4167	37.5768	4274	37.5768	3479	37.5768	3053	37.0772	811
37.597	4157	37.597	4496	37.597	3374	37.597	3041	37.0973	781
37.6173	4311	37.6173	4289	37.6173	3390	37.6173	2883	37.1176	727
37.6375	4310	37.6375	4279	37.6375	3422	37.6375	3016	37.1379	755
37.6577	4198	37.6577	4211	37.6577	3346	37.6577	2968	37.1581	667
37.6779	4335	37.6779	4168	37.6779	3370	37.6779	2922	37.1782	616
37.6982	4455	37.6982	4189	37.6982	3359	37.6982	3030	37.1985	643
37.7184	4293	37.7184	4347	37.7184	3376	37.7184	2917	37.2188	601
37.7386	4301	37.7386	4258	37.7386	3377	37.7386	3060	37.239	609
37.7588	4382	37.7588	4216	37.7588	3279	37.7588	2964	37.2591	550
37.779	4523	37.779	4261	37.779	3252	37.779	2994	37.2794	547
37.7993	4645	37.7993	4130	37.7993	3356	37.7993	3045	37.2996	530
37.8195	4588	37.8195	4268	37.8195	3227	37.8195	3005	37.3199	458
37.8397	4671	37.8397	4260	37.8397	3371	37.8397	2977	37.34	519
37.8599	4735	37.8599	4306	37.8599	3357	37.8599	2971	37.3603	440
37.8802	4780	37.8802	4186	37.8802	3239	37.8802	2932	37.3805	469
37.9004	4775	37.9004	4275	37.9004	3273	37.9004	3019	37.4008	460
37.9206	4936	37.9206	4082	37.9206	3182	37.9206	3031	37.4209	423
37.9408	5133	37.9408	4112	37.9408	3220	37.9408	2908	37.4412	422
37.9611	5165	37.9611	4211	37.9611	3243	37.9611	3034	37.4614	411
37.9813	5161	37.9813	4154	37.9813	3289	37.9813	3020	37.4817	393
38.0015	5244	38.0015	4285	38.0015	3249	38.0015	2933	37.5018	387
38.0217	5124	38.0217	4069	38.0217	3277	38.0217	2979	37.5221	351
38.042	5282	38.042	3999	38.042	3390	38.042	3040	37.5423	409
38.0622	5433	38.0622	4107	38.0622	3343	38.0622	2969	37.5626	378
38.0824	5675	38.0824	4049	38.0824	3342	38.0824	3013	37.5827	386
38.1026	5643	38.1026	4134	38.1026	3334	38.1026	3058	37.6029	398
38.1229	5684	38.1229	4290	38.1229	3282	38.1229	3124	37.6232	323
38.1431	5965	38.1431	4187	38.1431	3391	38.1431	3082	37.6435	362
38.1633	6013	38.1633	4249	38.1633	3246	38.1633	3177	37.6636	330
38.1835	6079	38.1835	4131	38.1835	3295	38.1835	3149	37.6838	317
38.2038	6336	38.2038	4226	38.2038	3369	38.2038	3116	37.7041	321
38.224	6438	38.224	4128	38.224	3509	38.224	3293	37.7244	332
38.2442	6468	38.2442	4234	38.2442	3388	38.2442	3238	37.7445	318
38.2644	6686	38.2644	4232	38.2644	3480	38.2644	3139	37.7647	311
38.2847	6861	38.2847	4266	38.2847	3469	38.2847	3247	37.785	339
38.3049	7092	38.3049	4315	38.3049	3392	38.3049	3265	37.8053	332
38.3251	7261	38.3251	4154	38.3251	3531	38.3251	3447	37.8254	275
38.3453	7635	38.3453	4309	38.3453	3516	38.3453	3442	37.8456	269
38.3655	7673	38.3655	4438	38.3655	3534	38.3655	3501	37.8659	304
38.3858	7815	38.3858	4436	38.3858	3627	38.3858	3492	37.8862	323
38.406	7863	38.406	4305	38.406	3693	38.406	3595	37.9064	304
38.4262	8190	38.4262	4474	38.4262	3644	38.4262	3549	37.9265	308
38.4464	8275	38.4464	4465	38.4464	3711	38.4464	3665	37.9468	306
38.4667	8444	38.4667	4419	38.4667	3729	38.4667	3681	37.9671	285
38.4869	8529	38.4869	4419	38.4869	3823	38.4869	3753	37.9873	308
38.5071	8888	38.5071	4560	38.5071	3773	38.5071	3777	38.0074	233
38.5273	9042	38.5273	4518	38.5273	3975	38.5273	3915	38.0277	248
38.5476	9221	38.5476	4620	38.5476	3894	38.5476	3981	38.048	285
38.5678	9235	38.5678	4638	38.5678	3921	38.5678	3867	38.0682	268
38.588	9640	38.588	4719	38.588	4067	38.588	4120	38.0883	269
38.6082	9708	38.6082	4619	38.6082	4078	38.6082	4209	38.1086	282
38.6285	10053	38.6285	4756	38.6285	4225	38.6285	4250	38.1288	267
38.6487	10160	38.6487	4698	38.6487	4266	38.6487	4436	38.1491	253
38.6689	10406	38.6689	4766	38.6689	4326	38.6689	4485	38.1692	233
38.6891	10467	38.6891	4759	38.6891	4291	38.6891	4469	38.1895	274
38.7094	10445	38.7094	4920	38.7094	4418	38.7094	4587	38.2097	246
38.7296	10843	38.7296	4804	38.7296	4418	38.7296	4671	38.23	260
38.7498	10808	38.7498	5061	38.7498	4533	38.7498	4742	38.2501	225
38.77	10981	38.77	5147	38.77	4515	38.77	4845	38.2704	234
38.7903	11005	38.7903	5013	38.7903	4669	38.7903	5034	38.2906	259
38.8105	11199	38.8105	4992	38.8105	4720	38.8105	5115	38.3109	265
38.8307	11250	38.8307	5104	38.8307	4905	38.8307	5082	38.331	274
38.8509	11244	38.8509	5108	38.8509	4914	38.8509	5108	38.3513	234
38.8711	11012	38.8711	5173	38.8711	4958	38.8711	5331	38.3715	247
38.8914	11142	38.8914	5255	38.8914	5041	38.8914	5317	38.3918	239
38.9116	11037	38.9116	5119	38.9116	5114	38.9116	5403	38.4119	257
38.9318	11154	38.9318	5268	38.9318	5242	38.9318	5459	38.4322	250
38.952	10839	38.952	5259	38.952	5252	38.952	5664	38.4524	243
38.9723	10760	38.9723	5298	38.9723	5269	38.9723	5524	38.4727	264
38.9925	10637	38.9925	5527	38.9925	5524	38.9925	5666	38.4928	230
39.0127	10439	39.0127	5487	39.0127	5402	39.0127	5674	38.513	265
39.0329	10057	39.0329	5464	39.0329	5504	39.0329	5746	38.5333	237
39.0532	10260	39.0532	5423	39.0532	5461	39.0532	5492	38.5536	234
39.0734	10043	39.0734	5457	39.0734	5458	39.0734	5665	38.5737	219
39.0936	9840	39.0936	5755	39.0936	5616	39.0936	5536	38.5939	222
39.1138	9584	39.1138	5555	39.1138	5442	39.1138	5465	38.6142	227
39.1341	9243	39.1341	5616	39.1341	5552	39.1341	5499	38.6345	240
39.1543	9109	39.1543	5633	39.1543	5371	39.1543	5456	38.6546	245
39.1745	8965	39.1745	5629	39.1745	5361	39.1745	5455	38.6748	243
39.1947	8738	39.1947	5682	39.1947	5300	39.1947	5452	38.6951	240
39.215	8496	39.215	5675	39.215	5324	39.215	5091	38.7154	239
39.2352	8248	39.2352	5662	39.2352	5288	39.2352	5015	38.7356	231
39.2554	7913	39.2554	5625	39.2554	5506	39.2554	4995	38.7557	230
39.2756	7927	39.2756	5857	39.2756	5305	39.2756	4894	38.776	228
39.2959	7803	39.2959	5676	39.2959	5188	39.2959	4748	38.7963	204
39.3161	7439	39.3161	5766	39.3161	5133	39.3161	4596	38.8165	247
39.3363	7266	39.3363	5804	39.3363	5064	39.3363	4490	38.8366	236
39.3565	7148	39.3565	5769	39.3565	5088	39.3565	4524	38.8569	222
39.3767	7001	39.3767	5700	39.3767	4899	39.3767	4256	38.877	221
39.397	6838	39.397	5723	39.397	4980	39.397	4187	38.8974	214
39.4172	6461	39.4172	5783	39.4172	4870	39.4172	4150	38.9175	211
39.4374	6398	39.4374	5716	39.4374	4827	39.4374	4067	38.9378	215
39.4576	6243	39.4576	5563	39.4576	4736	39.4576	3937	38.9579	218
39.4779	5953	39.4779	5638	39.4779	4519	39.4779	3900	38.9783	212
39.4981	5866	39.4981	5586	39.4981	4642	39.4981	3642	38.9984	198
39.5183	5831	39.5183	5715	39.5183	4611	39.5183	3661	39.0187	200
39.5385	5803	39.5385	5790	39.5385	4513	39.5385	3524	39.0388	207
39.5588	5492	39.5588	5616	39.5588	4653	39.5588	3507	39.0592	216
39.579	5408	39.579	5701	39.579	4535	39.579	3476	39.0793	222
39.5992	5295	39.5992	5504	39.5992	4552	39.5992	3443	39.0996	223
39.6194	5168	39.6194	5672	39.6194	4558	39.6194	3201	39.1198	202
39.6397	5108	39.6397	5491	39.6397	4415	39.6397	3276	39.1401	214
39.6599	5013	39.6599	5548	39.6599	4545	39.6599	3249	39.1602	212
39.6801	4977	39.6801	5383	39.6801	4435	39.6801	3138	39.1805	201
39.7003	4769	39.7003	5392	39.7003	4389	39.7003	3113	39.2007	207
39.7206	4673	39.7206	5462	39.7206	4550	39.7206	2987	39.221	206
39.7408	4590	39.7408	5331	39.7408	4524	39.7408	3016	39.2411	204
39.761	4692	39.761	5328	39.761	4348	39.761	2993	39.2614	222
39.7812	4525	39.7812	5239	39.7812	4341	39.7812	2918	39.2816	215
39.8015	4442	39.8015	5272	39.8015	4352	39.8015	2889	39.3019	205
39.8217	4282	39.8217	5208	39.8217	4348	39.8217	2789	39.322	203
39.8419	4302	39.8419	5198	39.8419	4445	39.8419	2783	39.3422	196
39.8621	4082	39.8621	5107	39.8621	4364	39.8621	2905	39.3625	181
39.8824	4146	39.8824	5141	39.8824	4456	39.8824	2807	39.3828	182
39.9026	4091	39.9026	4987	39.9026	4519	39.9026	2669	39.4029	204
39.9228	3981	39.9228	4997	39.9228	4525	39.9228	2658	39.4231	211
39.943	3954	39.943	4924	39.943	4452	39.943	2643	39.4434	229
39.9632	3875	39.9632	4891	39.9632	4443	39.9632	2612	39.4635	198
39.9835	3882	39.9835	4889	39.9835	4497	39.9835	2618	39.4838	200
40.0037	3785	40.0037	4929	40.0037	4542	40.0037	2584	39.504	189
40.0239	3822	40.0239	4874	40.0239	4482	40.0239	2534	39.5243	173
40.0441	3758	40.0441	4771	40.0441	4434	40.0441	2727	39.5444	191
40.0644	3843	40.0644	4657	40.0644	4507	40.0644	2536	39.5647	199
40.0846	3718	40.0846	4856	40.0846	4460	40.0846	2557	39.5849	212
40.1048	3721	40.1048	4761	40.1048	4237	40.1048	2479	39.6052	178
40.125	3727	40.125	4486	40.125	4458	40.125	2608	39.6253	199
40.1453	3640	40.1453	4520	40.1453	4379	40.1453	2567	39.6457	187
40.1655	3591	40.1655	4617	40.1655	4389	40.1655	2576	39.6658	208
40.1857	3638	40.1857	4415	40.1857	4336	40.1857	2497	39.6861	191
40.2059	3565	40.2059	4418	40.2059	4305	40.2059	2425	39.7062	206
40.2262	3510	40.2262	4307	40.2262	4321	40.2262	2504	39.7266	180
40.2464	3559	40.2464	4411	40.2464	4216	40.2464	2423	39.7467	172
40.2666	3573	40.2666	4348	40.2666	4183	40.2666	2384	39.767	205
40.2868	3466	40.2868	4312	40.2868	4266	40.2868	2485	39.7871	200
40.3071	3470	40.3071	4296	40.3071	4242	40.3071	2442	39.8075	172
40.3273	3514	40.3273	4064	40.3273	4167	40.3273	2419	39.8276	187
40.3475	3398	40.3475	4131	40.3475	4079	40.3475	2358	39.8479	178
40.3677	3406	40.3677	4173	40.3677	4087	40.3677	2318	39.868	187
40.388	3352	40.388	4044	40.388	4053	40.388	2344	39.8884	191
40.4082	3276	40.4082	4157	40.4082	3949	40.4082	2348	39.9085	196
40.4284	3383	40.4284	4088	40.4284	4001	40.4284	2235	39.9288	179
40.4486	3334	40.4486	4090	40.4486	4036	40.4486	2273	39.949	193
40.4688	3330	40.4688	3988	40.4688	3900	40.4688	2258	39.9691	200
40.4891	3295	40.4891	3856	40.4891	3911	40.4891	2264	39.9894	179
40.5093	3280	40.5093	3970	40.5093	3744	40.5093	2324	40.0097	170
40.5295	3373	40.5295	3716	40.5295	3699	40.5295	2268	40.0299	181
40.5497	3307	40.5497	3839	40.5497	3574	40.5497	2355	40.05	210
40.57	3407	40.57	3724	40.57	3689	40.57	2216	40.0703	183
40.5902	3270	40.5902	3679	40.5902	3578	40.5902	2308	40.0906	193
40.6104	3310	40.6104	3649	40.6104	3596	40.6104	2182	40.1108	184
40.6306	3253	40.6306	3663	40.6306	3502	40.6306	2305	40.1309	169
40.6509	3230	40.6509	3655	40.6509	3576	40.6509	2228	40.1512	182
40.6711	3276	40.6711	3636	40.6711	3542	40.6711	2264	40.1715	192
40.6913	3226	40.6913	3704	40.6913	3428	40.6913	2187	40.1917	204
40.7115	3224	40.7115	3608	40.7115	3381	40.7115	2171	40.2118	185
40.7318	3277	40.7318	3619	40.7318	3270	40.7318	2196	40.2321	178
40.752	3116	40.752	3543	40.752	3334	40.752	2182	40.2523	182
40.7722	3184	40.7722	3542	40.7722	3252	40.7722	2163	40.2726	180
40.7924	3255	40.7924	3537	40.7924	3321	40.7924	2247	40.2927	203
40.8127	3249	40.8127	3457	40.8127	3265	40.8127	2134	40.313	194
40.8329	3219	40.8329	3592	40.8329	3098	40.8329	2176	40.3332	172
40.8531	3115	40.8531	3542	40.8531	3017	40.8531	2209	40.3535	180
40.8733	3170	40.8733	3487	40.8733	3109	40.8733	2149	40.3736	176
40.8936	3219	40.8936	3374	40.8936	3056	40.8936	2157	40.3939	182
40.9138	3269	40.9138	3423	40.9138	2961	40.9138	2248	40.4141	172
40.934	3195	40.934	3387	40.934	2944	40.934	2060	40.4344	163
40.9542	3226	40.9542	3462	40.9542	2970	40.9542	2092	40.4545	180
40.9744	3147	40.9744	3310	40.9744	2990	40.9744	2098	40.4748	181
40.9947	3150	40.9947	3414	40.9947	2903	40.9947	2098	40.495	195
41.0149	3211	41.0149	3337	41.0149	2872	41.0149	2135	40.5153	195
41.0351	3111	41.0351	3337	41.0351	2827	41.0351	2185	40.5354	171
41.0553	3032	41.0553	3344	41.0553	2789	41.0553	2094	40.5556	139
41.0756	3146	41.0756	3371	41.0756	2840	41.0756	2085	40.5759	171
41.0958	3053	41.0958	3329	41.0958	2765	41.0958	2036	40.5962	169
41.116	3115	41.116	3295	41.116	2703	41.116	2031	40.6163	169
41.1362	2999	41.1362	3213	41.1362	2755	41.1362	2095	40.6365	180
41.1565	3007	41.1565	3269	41.1565	2736	41.1565	2095	40.6568	170
41.1767	3098	41.1767	3276	41.1767	2723	41.1767	2032	40.6771	183
41.1969	2996	41.1969	3154	41.1969	2710	41.1969	2049	40.6972	167
41.2171	3121	41.2171	3286	41.2171	2663	41.2171	2015	40.7174	167
41.2374	3027	41.2374	3143	41.2374	2617	41.2374	2106	40.7377	185
41.2576	3083	41.2576	3125	41.2576	2669	41.2576	2074	40.758	181
41.2778	3100	41.2778	3176	41.2778	2691	41.2778	2043	40.7781	178
41.298	3009	41.298	3217	41.298	2653	41.298	2035	40.7983	167
41.3183	3045	41.3183	3187	41.3183	2626	41.3183	2088	40.8186	197
41.3385	3042	41.3385	3145	41.3385	2652	41.3385	2063	40.8389	193
41.3587	3004	41.3587	3181	41.3587	2542	41.3587	2078	40.8591	162
41.3789	2995	41.3789	3220	41.3789	2647	41.3789	2008	40.8792	183
41.3992	3129	41.3992	3187	41.3992	2533	41.3992	2125	40.8995	159
41.4194	3038	41.4194	3165	41.4194	2646	41.4194	2088	40.9198	161
41.4396	3022	41.4396	3219	41.4396	2614	41.4396	2097	40.94	164
41.4598	3043	41.4598	3226	41.4598	2537	41.4598	2049	40.9601	167
41.4801	3052	41.4801	3170	41.4801	2541	41.4801	1994	40.9804	175
41.5003	2977	41.5003	3187	41.5003	2515	41.5003	1983	41.0007	170
41.5205	2963	41.5205	3153	41.5205	2593	41.5205	2005	41.0209	174
41.5407	2988	41.5407	3167	41.5407	2529	41.5407	1994	41.041	163
41.5609	3104	41.5609	3106	41.5609	2572	41.5609	1949	41.0613	177
41.5812	3095	41.5812	3171	41.5812	2491	41.5812	1962	41.0816	192
41.6014	2984	41.6014	3078	41.6014	2549	41.6014	2001	41.1018	146
41.6216	2979	41.6216	3127	41.6216	2494	41.6216	2036	41.1219	149
41.6418	3152	41.6418	3109	41.6418	2502	41.6418	2105	41.1422	152
41.6621	3016	41.6621	3100	41.6621	2511	41.6621	1975	41.1624	161
41.6823	2909	41.6823	3158	41.6823	2479	41.6823	1895	41.1827	176
41.7025	2978	41.7025	3034	41.7025	2492	41.7025	1910	41.2028	179
41.7227	3093	41.7227	3136	41.7227	2475	41.7227	1926	41.2231	166
41.743	3009	41.743	3168	41.743	2454	41.743	1980	41.2433	158
41.7632	2987	41.7632	3085	41.7632	2444	41.7632	1984	41.2636	133
41.7834	2998	41.7834	3172	41.7834	2475	41.7834	1924	41.2837	190
41.8036	3061	41.8036	3131	41.8036	2420	41.8036	2066	41.304	177
41.8239	2975	41.8239	3155	41.8239	2516	41.8239	2024	41.3242	166
41.8441	3040	41.8441	3115	41.8441	2384	41.8441	2030	41.3445	170
41.8643	3016	41.8643	3074	41.8643	2376	41.8643	2001	41.3646	140
41.8845	2996	41.8845	3072	41.8845	2433	41.8845	1968	41.3849	181
41.9048	3014	41.9048	3123	41.9048	2355	41.9048	1932	41.4051	157
41.925	2983	41.925	3068	41.925	2460	41.925	2005	41.4254	149
41.9452	3033	41.9452	3096	41.9452	2484	41.9452	1942	41.4455	151
41.9654	2925	41.9654	3062	41.9654	2368	41.9654	1917	41.4657	160
41.9857	2896	41.9857	3134	41.9857	2467	41.9857	1953	41.486	152
42.0059	2893	42.0059	3073	42.0059	2449	42.0059	1922	41.5063	157
42.0261	3029	42.0261	3171	42.0261	2431	42.0261	1942	41.5264	168
42.0463	2919	42.0463	3092	42.0463	2434	42.0463	1959	41.5466	171
42.0665	2973	42.0665	3086	42.0665	2446	42.0665	1959	41.5669	179
42.0868	2945	42.0868	3078	42.0868	2420	42.0868	1893	41.5872	173
42.107	2991	42.107	3045	42.107	2360	42.107	1995	41.6073	191
42.1272	2985	42.1272	3161	42.1272	2413	42.1272	1952	41.6275	153
42.1474	2895	42.1474	3079	42.1474	2385	42.1474	1990	41.6478	170
42.1677	3000	42.1677	3137	42.1677	2419	42.1677	1991	41.6681	152
42.1879	3026	42.1879	3038	42.1879	2433	42.1879	1924	41.6882	156
42.2081	2932	42.2081	3192	42.2081	2348	42.2081	1878	41.7084	140
42.2283	2996	42.2283	3081	42.2283	2405	42.2283	1949	41.7287	188
42.2486	3027	42.2486	3034	42.2486	2434	42.2486	1946	41.749	162
42.2688	2999	42.2688	3124	42.2688	2370	42.2688	1952	41.7692	166
42.289	2951	42.289	3083	42.289	2437	42.289	1927	41.7893	171
42.3092	3152	42.3092	3088	42.3092	2402	42.3092	1998	41.8096	198
42.3295	3029	42.3295	3088	42.3295	2333	42.3295	2068	41.8299	130
42.3497	2979	42.3497	3120	42.3497	2339	42.3497	1961	41.8501	143
42.3699	3115	42.3699	3128	42.3699	2424	42.3699	1926	41.8702	159
42.3901	3071	42.3901	3066	42.3901	2469	42.3901	1932	41.8905	177
42.4104	3125	42.4104	3021	42.4104	2367	42.4104	1977	41.9108	150
42.4306	3078	42.4306	3057	42.4306	2361	42.4306	1923	41.931	150
42.4508	3047	42.4508	3029	42.4508	2432	42.4508	1952	41.9511	168
42.471	3102	42.471	2967	42.471	2442	42.471	2012	41.9714	159
42.4913	3034	42.4913	3052	42.4913	2380	42.4913	1899	41.9916	186
42.5115	3038	42.5115	3120	42.5115	2379	42.5115	1880	42.0119	163
42.5317	3031	42.5317	3131	42.5317	2378	42.5317	1970	42.032	152
42.5519	3104	42.5519	3113	42.5519	2444	42.5519	1943	42.0523	156
42.5722	2975	42.5722	3102	42.5722	2355	42.5722	1925	42.0725	151
42.5924	3021	42.5924	3073	42.5924	2412	42.5924	1941	42.0928	158
42.6126	2923	42.6126	3101	42.6126	2324	42.6126	2047	42.1129	163
42.6328	3026	42.6328	3089	42.6328	2446	42.6328	2023	42.1332	161
42.653	2885	42.653	3073	42.653	2383	42.653	1956	42.1534	166
42.6733	2902	42.6733	3101	42.6733	2389	42.6733	1952	42.1737	151
42.6935	2859	42.6935	3046	42.6935	2323	42.6935	1936	42.1938	150
42.7137	2838	42.7137	3099	42.7137	2341	42.7137	1904	42.2141	146
42.7339	2926	42.7339	3130	42.7339	2448	42.7339	1867	42.2343	181
42.7542	2905	42.7542	3091	42.7542	2356	42.7542	1962	42.2546	197
42.7744	2834	42.7744	2976	42.7744	2299	42.7744	1875	42.2747	146
42.7946	2867	42.7946	3029	42.7946	2413	42.7946	1952	42.295	172
42.8148	2887	42.8148	3071	42.8148	2352	42.8148	1957	42.3152	160
42.8351	3073	42.8351	3029	42.8351	2379	42.8351	1870	42.3355	148
42.8553	2910	42.8553	2973	42.8553	2315	42.8553	1890	42.3556	177
42.8755	2933	42.8755	3036	42.8755	2302	42.8755	1901	42.3758	169
42.8957	2942	42.8957	2993	42.8957	2291	42.8957	1965	42.3961	184
42.916	2922	42.916	3077	42.916	2292	42.916	1951	42.4164	146
42.9362	2950	42.9362	3087	42.9362	2276	42.9362	1990	42.4365	156
42.9564	2996	42.9564	2999	42.9564	2327	42.9564	1891	42.4567	172
42.9766	2837	42.9766	3035	42.9766	2371	42.9766	1955	42.477	165
42.9969	2867	42.9969	3056	42.9969	2310	42.9969	1841	42.4973	145
43.0171	2854	43.0171	3024	43.0171	2327	43.0171	1884	42.5174	166
43.0373	2854	43.0373	3069	43.0373	2315	43.0373	2006	42.5376	152
43.0575	2807	43.0575	3031	43.0575	2249	43.0575	1892	42.5579	177
43.0778	2947	43.0778	3029	43.0778	2355	43.0778	1969	42.5782	157
43.098	2901	43.098	3012	43.098	2301	43.098	1905	42.5984	163
43.1182	2920	43.1182	3030	43.1182	2299	43.1182	1824	42.6185	145
43.1384	2954	43.1384	3045	43.1384	2370	43.1384	1906	42.6388	158
43.1586	2882	43.1586	3016	43.1586	2311	43.1586	1908	42.6589	163
43.1789	2861	43.1789	3052	43.1789	2432	43.1789	1897	42.6793	156
43.1991	2941	43.1991	3195	43.1991	2371	43.1991	1889	42.6994	146
43.2193	2974	43.2193	3009	43.2193	2362	43.2193	1902	42.7197	163
43.2395	2908	43.2395	2964	43.2395	2315	43.2395	1943	42.7398	170
43.2598	2908	43.2598	2969	43.2598	2352	43.2598	1976	42.7602	158
43.28	2934	43.28	2965	43.28	2288	43.28	1913	42.7803	173
43.3002	2940	43.3002	3029	43.3002	2319	43.3002	1879	42.8006	154
43.3204	2953	43.3204	2991	43.3204	2400	43.3204	1847	42.8207	169
43.3407	2865	43.3407	3007	43.3407	2337	43.3407	1905	42.8411	161
43.3609	2953	43.3609	3043	43.3609	2278	43.3609	1941	42.8612	152
43.3811	2952	43.3811	3064	43.3811	2452	43.3811	1910	42.8815	154
43.4013	2960	43.4013	3009	43.4013	2376	43.4013	1868	42.9016	156
43.4216	2856	43.4216	3122	43.4216	2275	43.4216	1915	42.922	162
43.4418	2936	43.4418	2939	43.4418	2430	43.4418	1787	42.9421	174
43.462	2891	43.462	2957	43.462	2275	43.462	1961	42.9624	163
43.4822	2801	43.4822	2939	43.4822	2233	43.4822	1910	42.9826	169
43.5025	2877	43.5025	3016	43.5025	2357	43.5025	1972	43.0029	159
43.5227	2968	43.5227	3046	43.5227	2332	43.5227	1911	43.023	163
43.5429	2882	43.5429	2933	43.5429	2353	43.5429	1927	43.0433	154
43.5631	2896	43.5631	3021	43.5631	2387	43.5631	1914	43.0635	153
43.5834	2856	43.5834	3048	43.5834	2375	43.5834	1892	43.0838	163
43.6036	2836	43.6036	2953	43.6036	2295	43.6036	1868	43.1039	153
43.6238	2904	43.6238	2927	43.6238	2316	43.6238	1815	43.1242	142
43.644	2789	43.644	3071	43.644	2294	43.644	1978	43.1444	150
43.6642	2896	43.6642	3072	43.6642	2394	43.6642	1854	43.1645	136
43.6845	2904	43.6845	2998	43.6845	2246	43.6845	1966	43.1848	151
43.7047	2813	43.7047	3015	43.7047	2339	43.7047	1878	43.205	149
43.7249	2892	43.7249	3068	43.7249	2269	43.7249	1859	43.2253	140
43.7451	2913	43.7451	2988	43.7451	2319	43.7451	1880	43.2454	143
43.7654	2928	43.7654	3066	43.7654	2274	43.7654	1853	43.2657	146
43.7856	2948	43.7856	3058	43.7856	2335	43.7856	1916	43.2859	167
43.8058	2823	43.8058	3135	43.8058	2256	43.8058	2002	43.3062	149
43.826	3031	43.826	2944	43.826	2301	43.826	1907	43.3263	161
43.8463	2904	43.8463	3234	43.8463	2309	43.8463	1818	43.3466	149
43.8665	2920	43.8665	2979	43.8665	2240	43.8665	1892	43.3668	145
43.8867	2840	43.8867	3079	43.8867	2263	43.8867	1869	43.3871	157
43.9069	2900	43.9069	3120	43.9069	2343	43.9069	1904	43.4072	141
43.9272	2918	43.9272	3018	43.9272	2286	43.9272	1816	43.4275	136
43.9474	2954	43.9474	3065	43.9474	2197	43.9474	1901	43.4477	161
43.9676	2842	43.9676	3133	43.9676	2219	43.9676	1886	43.468	143
43.9878	2913	43.9878	3063	43.9878	2187	43.9878	1874	43.4881	165
44.0081	2850	44.0081	3062	44.0081	2323	44.0081	1832	43.5085	169
44.0283	2825	44.0283	3051	44.0283	2258	44.0283	1923	43.5286	135
44.0485	2884	44.0485	3016	44.0485	2285	44.0485	1889	43.5489	140
44.0687	2828	44.0687	3060	44.0687	2297	44.0687	1925	43.569	158
44.089	2902	44.089	3160	44.089	2279	44.089	1865	43.5894	152
44.1092	2874	44.1092	3134	44.1092	2233	44.1092	1857	43.6095	146
44.1294	2876	44.1294	2964	44.1294	2334	44.1294	1919	43.6298	156
44.1496	2942	44.1496	3085	44.1496	2298	44.1496	1800	43.6499	155
44.1699	2884	44.1699	3203	44.1699	2244	44.1699	1907	43.6703	150
44.1901	2892	44.1901	3074	44.1901	2176	44.1901	1920	43.6904	139
44.2103	2982	44.2103	3058	44.2103	2295	44.2103	1861	43.7107	151
44.2305	2831	44.2305	3101	44.2305	2314	44.2305	1887	43.7308	155
44.2507	2773	44.2507	3023	44.2507	2355	44.2507	1932	43.751	147
44.271	2783	44.271	3021	44.271	2202	44.271	1872	43.7713	154
44.2912	2953	44.2912	3183	44.2912	2263	44.2912	1830	43.7916	135
44.3114	2920	44.3114	3037	44.3114	2297	44.3114	1744	43.8118	159
44.3316	2880	44.3316	3127	44.3316	2298	44.3316	1960	43.8319	142
44.3519	3014	44.3519	3060	44.3519	2389	44.3519	1868	43.8522	151
44.3721	2823	44.3721	3094	44.3721	2307	44.3721	1830	43.8725	135
44.3923	2804	44.3923	3124	44.3923	2218	44.3923	1841	43.8927	143
44.4125	2821	44.4125	3072	44.4125	2254	44.4125	1829	43.9128	175
44.4328	2811	44.4328	3159	44.4328	2308	44.4328	1899	43.9331	142
44.453	2814	44.453	3178	44.453	2298	44.453	1918	43.9534	139
44.4732	2873	44.4732	3074	44.4732	2258	44.4732	1834	43.9736	142
44.4934	2780	44.4934	3104	44.4934	2320	44.4934	1874	43.9937	151
44.5137	2876	44.5137	3177	44.5137	2377	44.5137	1914	44.014	147
44.5339	2903	44.5339	3141	44.5339	2268	44.5339	1879	44.0343	144
44.5541	2913	44.5541	3187	44.5541	2346	44.5541	1887	44.0545	127
44.5743	2879	44.5743	3102	44.5743	2291	44.5743	1806	44.0746	145
44.5946	2815	44.5946	3199	44.5946	2321	44.5946	1897	44.0949	131
44.6148	2794	44.6148	3154	44.6148	2270	44.6148	1912	44.1151	134
44.635	2838	44.635	3034	44.635	2186	44.635	1867	44.1354	152
44.6552	2841	44.6552	3129	44.6552	2313	44.6552	1872	44.1555	146
44.6755	2810	44.6755	3082	44.6755	2232	44.6755	1902	44.1758	139
44.6957	2931	44.6957	3151	44.6957	2353	44.6957	1857	44.196	150
44.7159	2932	44.7159	3088	44.7159	2344	44.7159	1878	44.2163	166
44.7361	2836	44.7361	3177	44.7361	2314	44.7361	1823	44.2364	143
44.7563	2783	44.7563	3161	44.7563	2319	44.7563	1909	44.2567	141
44.7766	2933	44.7766	3096	44.7766	2298	44.7766	1834	44.2769	146
44.7968	2874	44.7968	3101	44.7968	2343	44.7968	1879	44.2972	141
44.817	2856	44.817	3182	44.817	2388	44.817	1965	44.3173	163
44.8372	2918	44.8372	3235	44.8372	2354	44.8372	1816	44.3376	165
44.8575	2857	44.8575	3134	44.8575	2313	44.8575	1850	44.3578	141
44.8777	2848	44.8777	3055	44.8777	2375	44.8777	1926	44.3781	146
44.8979	2917	44.8979	3154	44.8979	2376	44.8979	1918	44.3982	135
44.9181	2866	44.9181	3171	44.9181	2317	44.9181	1803	44.4184	141
44.9384	2923	44.9384	3163	44.9384	2282	44.9384	1864	44.4387	159
44.9586	2838	44.9586	3191	44.9586	2381	44.9586	1962	44.459	132
44.9788	2938	44.9788	3255	44.9788	2353	44.9788	1823	44.4791	145
44.999	2952	44.999	3132	44.999	2384	44.999	1898	44.4993	172
45.0193	2894	45.0193	3189	45.0193	2400	45.0193	1948	44.5196	142
45.0395	2802	45.0395	3209	45.0395	2394	45.0395	1831	44.5399	157
45.0597	2842	45.0597	3243	45.0597	2423	45.0597	1904	44.56	153
45.0799	2864	45.0799	3266	45.0799	2400	45.0799	1937	44.5802	159
45.1002	2796	45.1002	3296	45.1002	2282	45.1002	1853	44.6005	152
45.1204	2920	45.1204	3242	45.1204	2418	45.1204	1903	44.6208	145
45.1406	2810	45.1406	3274	45.1406	2434	45.1406	1845	44.6409	127
45.1608	2884	45.1608	3296	45.1608	2456	45.1608	1880	44.6611	135
45.1811	2935	45.1811	3284	45.1811	2374	45.1811	1845	44.6814	135
45.2013	2837	45.2013	3206	45.2013	2468	45.2013	1905	44.7017	149
45.2215	2911	45.2215	3448	45.2215	2466	45.2215	1933	44.7219	140
45.2417	2870	45.2417	3371	45.2417	2495	45.2417	1968	44.742	148
45.2619	2840	45.2619	3357	45.2619	2499	45.2619	1946	44.7623	152
45.2822	2892	45.2822	3351	45.2822	2474	45.2822	1851	44.7826	151
45.3024	2955	45.3024	3308	45.3024	2497	45.3024	1887	44.8028	126
45.3226	2764	45.3226	3339	45.3226	2515	45.3226	1887	44.8229	172
45.3428	2811	45.3428	3337	45.3428	2603	45.3428	1933	44.8432	133
45.3631	2944	45.3631	3599	45.3631	2534	45.3631	1925	44.8635	150
45.3833	2791	45.3833	3457	45.3833	2570	45.3833	1962	44.8837	109
45.4035	2815	45.4035	3420	45.4035	2610	45.4035	1953	44.9038	158
45.4237	2920	45.4237	3472	45.4237	2642	45.4237	1881	44.9241	141
45.444	2877	45.444	3528	45.444	2594	45.444	1912	44.9444	151
45.4642	2965	45.4642	3407	45.4642	2611	45.4642	1880	44.9646	132
45.4844	2865	45.4844	3476	45.4844	2645	45.4844	1969	44.9847	136
45.5046	2878	45.5046	3443	45.5046	2767	45.5046	1894	45.005	163
45.5249	2912	45.5249	3582	45.5249	2723	45.5249	1965	45.0252	137
45.5451	2835	45.5451	3581	45.5451	2741	45.5451	1920	45.0455	127
45.5653	2846	45.5653	3511	45.5653	2846	45.5653	1859	45.0656	120
45.5855	2804	45.5855	3612	45.5855	2812	45.5855	1861	45.0859	141
45.6058	2920	45.6058	3563	45.6058	2829	45.6058	1933	45.1061	148
45.626	2881	45.626	3736	45.626	2898	45.626	1886	45.1264	129
45.6462	2849	45.6462	3609	45.6462	2839	45.6462	1925	45.1465	146
45.6664	2907	45.6664	3748	45.6664	2942	45.6664	1954	45.1668	123
45.6867	2877	45.6867	3658	45.6867	2986	45.6867	1994	45.187	143
45.7069	2864	45.7069	3899	45.7069	3021	45.7069	1892	45.2073	158
45.7271	2848	45.7271	3745	45.7271	2910	45.7271	1945	45.2274	147
45.7473	2971	45.7473	3915	45.7473	3050	45.7473	1942	45.2477	123
45.7676	2866	45.7676	3932	45.7676	3087	45.7676	1934	45.2679	129
45.7878	2885	45.7878	3851	45.7878	3042	45.7878	1992	45.2882	140
45.808	2951	45.808	4017	45.808	3082	45.808	1941	45.3083	134
45.8282	2983	45.8282	3981	45.8282	3084	45.8282	1989	45.3285	157
45.8484	2928	45.8484	4089	45.8484	3108	45.8484	1944	45.3488	143
45.8687	2953	45.8687	3952	45.8687	3171	45.8687	1945	45.3691	145
45.8889	2999	45.8889	4008	45.8889	3281	45.8889	1950	45.3892	167
45.9091	2955	45.9091	4028	45.9091	3287	45.9091	2022	45.4094	151
45.9293	2950	45.9293	4082	45.9293	3264	45.9293	2014	45.4297	160
45.9496	2990	45.9496	4186	45.9496	3286	45.9496	1998	45.45	134
45.9698	2961	45.9698	4081	45.9698	3298	45.9698	1962	45.4701	126
45.99	2926	45.99	4264	45.99	3470	45.99	2013	45.4903	151
46.0102	2963	46.0102	4193	46.0102	3268	46.0102	1999	45.5106	155
46.0305	2970	46.0305	4211	46.0305	3305	46.0305	2061	45.5309	133
46.0507	2969	46.0507	4344	46.0507	3356	46.0507	2028	45.551	161
46.0709	2973	46.0709	4311	46.0709	3361	46.0709	1992	45.5712	136
46.0911	3053	46.0911	4372	46.0911	3378	46.0911	2044	45.5915	141
46.1114	3043	46.1114	4394	46.1114	3392	46.1114	1971	45.6118	151
46.1316	3064	46.1316	4430	46.1316	3368	46.1316	2050	45.632	149
46.1518	3069	46.1518	4341	46.1518	3456	46.1518	2034	45.6521	158
46.172	2965	46.172	4309	46.172	3312	46.172	2039	45.6724	145
46.1923	2969	46.1923	4347	46.1923	3446	46.1923	2055	45.6927	154
46.2125	3040	46.2125	4429	46.2125	3447	46.2125	2020	45.7129	143
46.2327	2992	46.2327	4373	46.2327	3404	46.2327	2142	45.733	146
46.2529	2960	46.2529	4432	46.2529	3387	46.2529	2072	45.7533	167
46.2732	3176	46.2732	4451	46.2732	3340	46.2732	2108	45.7736	159
46.2934	2998	46.2934	4527	46.2934	3379	46.2934	2103	45.7938	162
46.3136	3055	46.3136	4456	46.3136	3318	46.3136	2016	45.8139	139
46.3338	3006	46.3338	4490	46.3338	3404	46.3338	2152	45.8342	147
46.354	3064	46.354	4546	46.354	3320	46.354	2112	45.8543	157
46.3743	2998	46.3743	4389	46.3743	3367	46.3743	2119	45.8747	154
46.3945	3048	46.3945	4483	46.3945	3223	46.3945	2123	45.8948	147
46.4147	2936	46.4147	4402	46.4147	3192	46.4147	2013	45.9151	150
46.4349	2972	46.4349	4598	46.4349	3128	46.4349	2178	45.9353	137
46.4552	2988	46.4552	4509	46.4552	3155	46.4552	2129	45.9556	163
46.4754	2969	46.4754	4418	46.4754	3272	46.4754	2105	45.9757	137
46.4956	2959	46.4956	4325	46.4956	3175	46.4956	2175	45.996	159
46.5158	3068	46.5158	4496	46.5158	3079	46.5158	2099	46.0162	163
46.5361	2976	46.5361	4423	46.5361	3037	46.5361	2092	46.0365	160
46.5563	2919	46.5563	4301	46.5563	3066	46.5563	2150	46.0566	158
46.5765	2963	46.5765	4403	46.5765	3003	46.5765	2131	46.0769	167
46.5967	2999	46.5967	4498	46.5967	2937	46.5967	2176	46.0971	159
46.617	3042	46.617	4398	46.617	2979	46.617	2045	46.1174	161
46.6372	2950	46.6372	4293	46.6372	2931	46.6372	2218	46.1375	159
46.6574	3066	46.6574	4254	46.6574	2969	46.6574	2101	46.1578	149
46.6776	3054	46.6776	4391	46.6776	2970	46.6776	2100	46.178	155
46.6979	3031	46.6979	4268	46.6979	2997	46.6979	2225	46.1983	166
46.7181	3042	46.7181	4252	46.7181	2930	46.7181	2150	46.2184	154
46.7383	3065	46.7383	4140	46.7383	3030	46.7383	2149	46.2386	168
46.7585	3048	46.7585	4302	46.7585	2893	46.7585	2211	46.2589	156
46.7788	2896	46.7788	4219	46.7788	2850	46.7788	2220	46.2792	170
46.799	2953	46.799	4144	46.799	2855	46.799	2226	46.2993	154
46.8192	3022	46.8192	4178	46.8192	2856	46.8192	2166	46.3195	157
46.8394	3074	46.8394	4089	46.8394	2865	46.8394	2316	46.3398	174
46.8596	2896	46.8596	4011	46.8596	2882	46.8596	2334	46.3599	144
46.8799	2992	46.8799	4053	46.8799	2852	46.8799	2231	46.3802	179
46.9001	2961	46.9001	4097	46.9001	2785	46.9001	2272	46.4004	156
46.9203	2920	46.9203	4010	46.9203	2743	46.9203	2396	46.4207	170
46.9405	2924	46.9405	3985	46.9405	2907	46.9405	2353	46.4408	157
46.9608	2911	46.9608	3968	46.9608	2725	46.9608	2254	46.4612	166
46.981	2916	46.981	4006	46.981	2745	46.981	2357	46.4813	176
47.0012	2953	47.0012	3897	47.0012	2886	47.0012	2346	46.5016	182
47.0214	2942	47.0214	3963	47.0214	2829	47.0214	2316	46.5217	179
47.0417	3043	47.0417	3925	47.0417	2788	47.0417	2430	46.5421	171
47.0619	3015	47.0619	3816	47.0619	2844	47.0619	2336	46.5622	172
47.0821	3023	47.0821	3776	47.0821	2834	47.0821	2461	46.5825	183
47.1023	2922	47.1023	3762	47.1023	2788	47.1023	2368	46.6026	168
47.1226	3000	47.1226	3685	47.1226	2801	47.1226	2456	46.623	174
47.1428	2961	47.1428	3831	47.1428	2705	47.1428	2466	46.6431	185
47.163	2934	47.163	3751	47.163	2792	47.163	2430	46.6634	196
47.1832	2919	47.1832	3723	47.1832	2814	47.1832	2465	46.6835	176
47.2035	2939	47.2035	3754	47.2035	2771	47.2035	2503	46.7039	191
47.2237	2975	47.2237	3718	47.2237	2791	47.2237	2644	46.724	167
47.2439	2908	47.2439	3559	47.2439	2826	47.2439	2659	46.7443	172
47.2641	2876	47.2641	3685	47.2641	2782	47.2641	2565	46.7644	182
47.2844	3040	47.2844	3647	47.2844	2907	47.2844	2656	46.7848	211
47.3046	2924	47.3046	3655	47.3046	2784	47.3046	2539	46.8049	196
47.3248	2978	47.3248	3647	47.3248	2767	47.3248	2545	46.8252	208
47.345	2930	47.345	3663	47.345	2855	47.345	2752	46.8454	186
47.3653	2889	47.3653	3715	47.3653	2848	47.3653	2553	46.8657	209
47.3855	2947	47.3855	3608	47.3855	2758	47.3855	2710	46.8858	196
47.4057	3022	47.4057	3672	47.4057	2833	47.4057	2715	46.9061	208
47.4259	2947	47.4259	3624	47.4259	2819	47.4259	2704	46.9263	227
47.4461	3095	47.4461	3580	47.4461	2802	47.4461	2711	46.9464	227
47.4664	3015	47.4664	3631	47.4664	2877	47.4664	2781	46.9667	221
47.4866	3050	47.4866	3579	47.4866	2796	47.4866	2795	46.987	203
47.5068	3039	47.5068	3539	47.5068	2777	47.5068	2826	47.0072	229
47.527	2978	47.527	3543	47.527	2877	47.527	2878	47.0273	218
47.5473	2939	47.5473	3603	47.5473	2879	47.5473	2921	47.0476	250
47.5675	3062	47.5675	3576	47.5675	2844	47.5675	2946	47.0678	252
47.5877	3015	47.5877	3662	47.5877	2761	47.5877	2885	47.0881	229
47.6079	3000	47.6079	3624	47.6079	2928	47.6079	2968	47.1082	272
47.6282	3036	47.6282	3512	47.6282	2851	47.6282	3017	47.1285	288
47.6484	3002	47.6484	3554	47.6484	2857	47.6484	3032	47.1487	308
47.6686	3134	47.6686	3512	47.6686	2907	47.6686	3019	47.169	268
47.6888	2983	47.6888	3671	47.6888	2830	47.6888	2897	47.1891	300
47.7091	3126	47.7091	3679	47.7091	2833	47.7091	3049	47.2094	318
47.7293	3151	47.7293	3429	47.7293	2962	47.7293	3042	47.2296	312
47.7495	3159	47.7495	3561	47.7495	2904	47.7495	3020	47.2499	314
47.7697	3055	47.7697	3494	47.7697	2897	47.7697	3139	47.27	374
47.79	3174	47.79	3495	47.79	2775	47.79	2935	47.2903	344
47.8102	3149	47.8102	3483	47.8102	2980	47.8102	3032	47.3105	387
47.8304	3142	47.8304	3410	47.8304	2837	47.8304	3005	47.3308	344
47.8506	3159	47.8506	3482	47.8506	2843	47.8506	2966	47.3509	363
47.8709	3064	47.8709	3496	47.8709	2912	47.8709	3015	47.3713	415
47.8911	3152	47.8911	3380	47.8911	2810	47.8911	2963	47.3914	435
47.9113	3098	47.9113	3545	47.9113	2879	47.9113	2903	47.4117	450
47.9315	3204	47.9315	3421	47.9315	2748	47.9315	2913	47.4318	500
47.9517	3135	47.9517	3452	47.9517	2777	47.9517	2807	47.452	535
47.972	3258	47.972	3448	47.972	2780	47.972	2884	47.4723	499
47.9922	3204	47.9922	3363	47.9922	2810	47.9922	2870	47.4926	609
48.0124	3273	48.0124	3504	48.0124	2870	48.0124	2845	47.5127	578
48.0326	3279	48.0326	3393	48.0326	2860	48.0326	2860	47.5329	570
48.0529	3317	48.0529	3425	48.0529	2849	48.0529	2814	47.5532	584
48.0731	3367	48.0731	3418	48.0731	2755	48.0731	2811	47.5735	627
48.0933	3332	48.0933	3457	48.0933	2853	48.0933	2830	47.5936	618
48.1135	3285	48.1135	3355	48.1135	2731	48.1135	2872	47.6138	635
48.1338	3430	48.1338	3428	48.1338	2723	48.1338	2820	47.6341	665
48.154	3422	48.154	3385	48.154	2692	48.154	2845	47.6544	635
48.1742	3447	48.1742	3376	48.1742	2856	48.1742	2692	47.6746	727
48.1944	3493	48.1944	3365	48.1944	2761	48.1944	2792	47.6947	708
48.2147	3600	48.2147	3293	48.2147	2682	48.2147	2819	47.715	747
48.2349	3577	48.2349	3389	48.2349	2737	48.2349	2633	47.7353	728
48.2551	3612	48.2551	3418	48.2551	2644	48.2551	2617	47.7555	683
48.2753	3660	48.2753	3382	48.2753	2750	48.2753	2649	47.7756	720
48.2956	3660	48.2956	3307	48.2956	2785	48.2956	2767	47.7959	670
48.3158	3751	48.3158	3307	48.3158	2640	48.3158	2595	47.8162	631
48.336	3804	48.336	3370	48.336	2640	48.336	2707	47.8364	643
48.3562	3862	48.3562	3339	48.3562	2759	48.3562	2630	47.8565	633
48.3765	3884	48.3765	3377	48.3765	2784	48.3765	2638	47.8768	603
48.3967	3961	48.3967	3400	48.3967	2729	48.3967	2595	47.8971	576
48.4169	4016	48.4169	3574	48.4169	2707	48.4169	2665	47.9173	560
48.4371	4138	48.4371	3291	48.4371	2781	48.4371	2650	47.9374	585
48.4574	4003	48.4574	3311	48.4574	2714	48.4574	2597	47.9577	533
48.4776	4050	48.4776	3261	48.4776	2766	48.4776	2573	47.9779	517
48.4978	4354	48.4978	3376	48.4978	2621	48.4978	2479	47.9982	491
48.518	4301	48.518	3315	48.518	2677	48.518	2609	48.0183	419
48.5382	4415	48.5382	3327	48.5382	2712	48.5382	2554	48.0386	466
48.5585	4550	48.5585	3206	48.5585	2636	48.5585	2652	48.0588	414
48.5787	4456	48.5787	3315	48.5787	2619	48.5787	2595	48.0791	425
48.5989	4612	48.5989	3278	48.5989	2779	48.5989	2514	48.0992	393
48.6191	4591	48.6191	3293	48.6191	2616	48.6191	2481	48.1195	377
48.6394	4578	48.6394	3172	48.6394	2637	48.6394	2491	48.1397	337
48.6596	4731	48.6596	3269	48.6596	2658	48.6596	2520	48.16	321
48.6798	4703	48.6798	3087	48.6798	2648	48.6798	2476	48.1801	331
48.7	4856	48.7	3147	48.7	2653	48.7	2503	48.2004	350
48.7203	4838	48.7203	3221	48.7203	2617	48.7203	2424	48.2206	292
48.7405	4870	48.7405	3155	48.7405	2609	48.7405	2431	48.2409	291
48.7607	4966	48.7607	3099	48.7607	2572	48.7607	2371	48.261	297
48.7809	4928	48.7809	3125	48.7809	2528	48.7809	2455	48.2812	275
48.8012	5156	48.8012	3129	48.8012	2558	48.8012	2393	48.3015	274
48.8214	5071	48.8214	3024	48.8214	2540	48.8214	2437	48.3218	262
48.8416	5091	48.8416	3116	48.8416	2573	48.8416	2308	48.3419	275
48.8618	5095	48.8618	3126	48.8618	2563	48.8618	2386	48.3621	266
48.8821	5014	48.8821	3107	48.8821	2522	48.8821	2310	48.3824	246
48.9023	4939	48.9023	2970	48.9023	2548	48.9023	2217	48.4027	251
48.9225	4975	48.9225	3181	48.9225	2483	48.9225	2397	48.4228	235
48.9427	4825	48.9427	2985	48.9427	2565	48.9427	2334	48.443	212
48.963	4921	48.963	2991	48.963	2551	48.963	2270	48.4633	230
48.9832	4765	48.9832	3100	48.9832	2459	48.9832	2285	48.4836	210
49.0034	4767	49.0034	2972	49.0034	2520	49.0034	2209	48.5037	200
49.0236	4723	49.0236	3090	49.0236	2506	49.0236	2305	48.5239	231
49.0438	4608	49.0438	3027	49.0438	2534	49.0438	2301	48.5442	176
49.0641	4573	49.0641	3005	49.0641	2443	49.0641	2234	48.5645	187
49.0843	4497	49.0843	3010	49.0843	2525	49.0843	2278	48.5847	182
49.1045	4431	49.1045	2992	49.1045	2418	49.1045	2221	48.6048	181
49.1247	4475	49.1247	3028	49.1247	2481	49.1247	2257	48.6251	175
49.145	4281	49.145	3017	49.145	2441	49.145	2216	48.6454	200
49.1652	4270	49.1652	2975	49.1652	2490	49.1652	2147	48.6656	178
49.1854	4176	49.1854	3027	49.1854	2467	49.1854	2170	48.6857	177
49.2056	4161	49.2056	2881	49.2056	2424	49.2056	2169	48.706	184
49.2259	4070	49.2259	2970	49.2259	2305	49.2259	2171	48.7263	195
49.2461	4001	49.2461	2955	49.2461	2505	49.2461	2187	48.7465	171
49.2663	3885	49.2663	3014	49.2663	2484	49.2663	2189	48.7666	169
49.2865	3825	49.2865	2959	49.2865	2368	49.2865	2180	48.7869	159
49.3068	3818	49.3068	2943	49.3068	2451	49.3068	2209	48.8072	188
49.327	3793	49.327	2980	49.327	2381	49.327	2043	48.8274	149
49.3472	3738	49.3472	3011	49.3472	2484	49.3472	2109	48.8475	173
49.3674	3755	49.3674	2960	49.3674	2417	49.3674	2100	48.8678	175
49.3877	3632	49.3877	2961	49.3877	2392	49.3877	2046	48.888	156
49.4079	3608	49.4079	2979	49.4079	2414	49.4079	2095	48.9083	162
49.4281	3599	49.4281	3014	49.4281	2380	49.4281	2032	48.9284	133
49.4483	3410	49.4483	2987	49.4483	2435	49.4483	2077	48.9487	175
49.4686	3456	49.4686	2929	49.4686	2435	49.4686	2084	48.9689	132
49.4888	3404	49.4888	2988	49.4888	2299	49.4888	1998	48.9892	158
49.509	3528	49.509	2880	49.509	2289	49.509	2059	49.0093	163
49.5292	3432	49.5292	2906	49.5292	2415	49.5292	1955	49.0296	155
49.5494	3282	49.5494	2910	49.5494	2364	49.5494	2010	49.0498	143
49.5697	3359	49.5697	2943	49.5697	2419	49.5697	2127	49.0701	136
49.5899	3316	49.5899	2902	49.5899	2319	49.5899	2030	49.0902	154
49.6101	3126	49.6101	2874	49.6101	2450	49.6101	1976	49.1105	155
49.6303	3275	49.6303	2929	49.6303	2252	49.6303	2033	49.1307	137
49.6506	3226	49.6506	2933	49.6506	2390	49.6506	2021	49.151	168
49.6708	3187	49.6708	2900	49.6708	2345	49.6708	1999	49.1711	140
49.691	3192	49.691	2902	49.691	2293	49.691	1972	49.1913	145
49.7112	3161	49.7112	2898	49.7112	2310	49.7112	2036	49.2116	154
49.7315	3100	49.7315	2843	49.7315	2280	49.7315	1991	49.2319	144
49.7517	3154	49.7517	2875	49.7517	2373	49.7517	1991	49.252	144
49.7719	3175	49.7719	2875	49.7719	2383	49.7719	1976	49.2722	126
49.7921	3131	49.7921	2904	49.7921	2297	49.7921	1990	49.2925	170
49.8124	3097	49.8124	2785	49.8124	2342	49.8124	1961	49.3128	144
49.8326	3084	49.8326	2932	49.8326	2267	49.8326	1947	49.3329	127
49.8528	2990	49.8528	2825	49.8528	2221	49.8528	1972	49.3531	118
49.873	3000	49.873	2869	49.873	2320	49.873	1936	49.3734	152
49.8933	3159	49.8933	2846	49.8933	2342	49.8933	1915	49.3937	166
49.9135	2930	49.9135	2844	49.9135	2258	49.9135	1945	49.4138	155
49.9337	2952	49.9337	2918	49.9337	2394	49.9337	1849	49.434	149
49.9539	3024	49.9539	2956	49.9539	2352	49.9539	1916	49.4543	147
49.9742	2948	49.9742	2875	49.9742	2306	49.9742	1981	49.4746	124
49.9944	2978	49.9944	2908	49.9944	2305	49.9944	1880	49.4948	139
50.0146	3002	50.0146	2795	50.0146	2261	50.0146	1901	49.5149	152
50.0348	2973	50.0348	2839	50.0348	2312	50.0348	1870	49.5352	132
50.0551	3036	50.0551	2947	50.0551	2310	50.0551	1808	49.5555	121
50.0753	2927	50.0753	2778	50.0753	2266	50.0753	1922	49.5757	137
50.0955	2973	50.0955	2892	50.0955	2286	50.0955	1900	49.5958	136
50.1157	2922	50.1157	2856	50.1157	2287	50.1157	1929	49.6161	146
50.1359	2927	50.1359	2851	50.1359	2243	50.1359	1945	49.6362	122
50.1562	2908	50.1562	2828	50.1562	2292	50.1562	1859	49.6566	138
50.1764	2981	50.1764	2836	50.1764	2297	50.1764	1860	49.6767	135
50.1966	2903	50.1966	2928	50.1966	2308	50.1966	2002	49.697	147
50.2168	2953	50.2168	2973	50.2168	2250	50.2168	1903	49.7171	129
50.2371	2962	50.2371	2875	50.2371	2263	50.2371	1876	49.7375	153
50.2573	2995	50.2573	2906	50.2573	2200	50.2573	1901	49.7576	136
50.2775	2869	50.2775	2833	50.2775	2245	50.2775	1974	49.7779	137
50.2977	2957	50.2977	2854	50.2977	2222	50.2977	1870	49.7981	149
50.318	2951	50.318	2916	50.318	2245	50.318	1890	49.8184	125
50.3382	2921	50.3382	2772	50.3382	2160	50.3382	1862	49.8385	118
50.3584	2931	50.3584	2929	50.3584	2245	50.3584	1852	49.8588	125
50.3786	2941	50.3786	2809	50.3786	2305	50.3786	1878	49.879	126
50.3989	2840	50.3989	2852	50.3989	2160	50.3989	1821	49.8993	137
50.4191	2894	50.4191	2937	50.4191	2156	50.4191	1887	49.9194	130
50.4393	2893	50.4393	2779	50.4393	2204	50.4393	1805	49.9397	126
50.4595	2895	50.4595	2826	50.4595	2213	50.4595	1869	49.9599	137
50.4798	2874	50.4798	2810	50.4798	2183	50.4798	1830	49.9802	108
50.5	2869	50.5	2849	50.5	2205	50.5	1884	50.0003	132
50.5202	2889	50.5202	2839	50.5202	2221	50.5202	1817	50.0206	126
50.5404	2929	50.5404	2807	50.5404	2148	50.5404	1890	50.0408	145
50.5607	2977	50.5607	2829	50.5607	2321	50.5607	1867	50.0611	124
50.5809	2910	50.5809	2785	50.5809	2195	50.5809	1814	50.0812	134
50.6011	2967	50.6011	2793	50.6011	2160	50.6011	1872	50.1014	155
50.6213	2858	50.6213	2788	50.6213	2234	50.6213	1890	50.1217	128
50.6415	2930	50.6415	2815	50.6415	2256	50.6415	1857	50.1418	153
50.6618	2957	50.6618	2870	50.6618	2178	50.6618	1779	50.1621	140
50.682	2849	50.682	2840	50.682	2252	50.682	1847	50.1823	137
50.7022	2952	50.7022	2816	50.7022	2233	50.7022	1930	50.2026	119
50.7224	2877	50.7224	2791	50.7224	2247	50.7224	1843	50.2227	130
50.7427	2911	50.7427	2822	50.7427	2258	50.7427	1843	50.243	113
50.7629	2818	50.7629	2779	50.7629	2271	50.7629	1842	50.2632	121
50.7831	2832	50.7831	2822	50.7831	2211	50.7831	1810	50.2835	117
50.8033	2934	50.8033	2858	50.8033	2153	50.8033	1766	50.3036	128
50.8236	2905	50.8236	2891	50.8236	2218	50.8236	1865	50.324	129
50.8438	2852	50.8438	2871	50.8438	2206	50.8438	1767	50.3441	119
50.864	2824	50.864	2816	50.864	2243	50.864	1837	50.3644	142
50.8842	2875	50.8842	2938	50.8842	2201	50.8842	1912	50.3845	139
50.9045	2873	50.9045	2830	50.9045	2224	50.9045	1843	50.4049	121
50.9247	2959	50.9247	2804	50.9247	2187	50.9247	1876	50.425	144
50.9449	2965	50.9449	2753	50.9449	2196	50.9449	1853	50.4453	158
50.9651	2985	50.9651	2866	50.9651	2244	50.9651	1840	50.4654	131
50.9854	2783	50.9854	2833	50.9854	2230	50.9854	1749	50.4858	132
51.0056	2923	51.0056	2816	51.0056	2190	51.0056	1823	50.5059	154
51.0258	2932	51.0258	2800	51.0258	2129	51.0258	1844	50.5262	128
51.046	2878	51.046	2767	51.046	2158	51.046	1846	50.5463	131
51.0663	2944	51.0663	2860	51.0663	2259	51.0663	1839	50.5667	131
51.0865	2862	51.0865	2834	51.0865	2218	51.0865	1792	50.5868	115
51.1067	3003	51.1067	2725	51.1067	2186	51.1067	1773	50.6071	119
51.1269	2936	51.1269	2712	51.1269	2166	51.1269	1796	50.6272	135
51.1471	2883	51.1471	2820	51.1471	2224	51.1471	1804	50.6474	112
51.1674	2923	51.1674	2790	51.1674	2218	51.1674	1820	50.6677	132
51.1876	2949	51.1876	2797	51.1876	2207	51.1876	1785	50.688	145
51.2078	2990	51.2078	2780	51.2078	2209	51.2078	1844	50.7082	115
51.228	2895	51.228	2736	51.228	2181	51.228	1860	50.7283	145
51.2483	2957	51.2483	2880	51.2483	2178	51.2483	1844	50.7486	150
51.2685	2925	51.2685	2829	51.2685	2183	51.2685	1821	50.7689	130
51.2887	2951	51.2887	2793	51.2887	2302	51.2887	1806	50.7891	123
51.3089	3020	51.3089	2920	51.3089	2099	51.3089	1853	50.8092	148
51.3292	2931	51.3292	2872	51.3292	2174	51.3292	1820	50.8295	141
51.3494	2874	51.3494	2813	51.3494	2129	51.3494	1814	50.8498	151
51.3696	2977	51.3696	2816	51.3696	2244	51.3696	1795	50.87	138
51.3898	2875	51.3898	2844	51.3898	2164	51.3898	1831	50.8901	162
51.4101	2864	51.4101	2747	51.4101	2229	51.4101	1873	50.9104	136
51.4303	2893	51.4303	2963	51.4303	2171	51.4303	1799	50.9306	134
51.4505	2942	51.4505	2899	51.4505	2194	51.4505	1827	50.9509	132
51.4707	2917	51.4707	2830	51.4707	2264	51.4707	1794	50.971	142
51.491	2895	51.491	2898	51.491	2198	51.491	1818	50.9913	147
51.5112	2919	51.5112	2922	51.5112	2207	51.5112	1822	51.0115	115
51.5314	2871	51.5314	2859	51.5314	2153	51.5314	1865	51.0318	131
51.5516	2979	51.5516	2818	51.5516	2117	51.5516	1807	51.0519	135
51.5719	2856	51.5719	2855	51.5719	2256	51.5719	1841	51.0722	132
51.5921	2922	51.5921	2822	51.5921	2216	51.5921	1870	51.0924	122
51.6123	2949	51.6123	2752	51.6123	2207	51.6123	1855	51.1127	143
51.6325	2877	51.6325	2815	51.6325	2085	51.6325	1799	51.1328	130
51.6528	2876	51.6528	2701	51.6528	2218	51.6528	1920	51.1531	116
51.673	2972	51.673	2839	51.673	2281	51.673	1915	51.1733	142
51.6932	2963	51.6932	2739	51.6932	2126	51.6932	1831	51.1936	137
51.7134	2958	51.7134	2819	51.7134	2251	51.7134	1842	51.2137	151
51.7336	3001	51.7336	2937	51.7336	2224	51.7336	1728	51.234	122
51.7539	2955	51.7539	2837	51.7539	2157	51.7539	1790	51.2542	112
51.7741	2857	51.7741	2809	51.7741	2198	51.7741	1796	51.2745	127
51.7943	3010	51.7943	2883	51.7943	2160	51.7943	1851	51.2946	117
51.8145	2909	51.8145	2762	51.8145	2231	51.8145	1809	51.3148	111
51.8348	2979	51.8348	2971	51.8348	2236	51.8348	1909	51.3351	123
51.855	2899	51.855	2834	51.855	2196	51.855	1849	51.3554	122
51.8752	2955	51.8752	2734	51.8752	2238	51.8752	1900	51.3755	129
51.8954	2865	51.8954	2819	51.8954	2247	51.8954	1804	51.3957	146
51.9157	2857	51.9157	2806	51.9157	2243	51.9157	1841	51.416	126
51.9359	2917	51.9359	2860	51.9359	2161	51.9359	1764	51.4363	131
51.9561	3051	51.9561	2815	51.9561	2192	51.9561	1842	51.4564	136
51.9763	2903	51.9763	2745	51.9763	2224	51.9763	1893	51.4766	122
51.9966	2886	51.9966	2767	51.9966	2287	51.9966	1808	51.4969	149
52.0168	2860	52.0168	2802	52.0168	2212	52.0168	1797	51.5172	119
52.037	2947	52.037	2879	52.037	2257	52.037	1813	51.5374	112
52.0572	3016	52.0572	2827	52.0572	2199	52.0572	1788	51.5575	108
52.0775	2891	52.0775	2765	52.0775	2152	52.0775	1815	51.5778	122
52.0977	2882	52.0977	2827	52.0977	2153	52.0977	1833	51.5981	109
52.1179	2840	52.1179	2793	52.1179	2174	52.1179	1838	51.6183	117
52.1381	2934	52.1381	2875	52.1381	2216	52.1381	1837	51.6384	133
52.1584	2922	52.1584	2808	52.1584	2207	52.1584	1825	51.6587	130
52.1786	2783	52.1786	2829	52.1786	2200	52.1786	1875	51.679	130
52.1988	2872	52.1988	2853	52.1988	2172	52.1988	1769	51.6992	142
52.219	2777	52.219	2838	52.219	2170	52.219	1802	51.7193	125
52.2392	2870	52.2392	2764	52.2392	2194	52.2392	1682	51.7396	125
52.2595	2872	52.2595	2917	52.2595	2228	52.2595	1695	51.7599	121
52.2797	2911	52.2797	2835	52.2797	2176	52.2797	1799	51.7801	123
52.2999	2919	52.2999	2974	52.2999	2184	52.2999	1819	51.8002	117
52.3201	2845	52.3201	2793	52.3201	2208	52.3201	1860	51.8205	115
52.3404	2892	52.3404	2808	52.3404	2305	52.3404	1702	51.8407	124
52.3606	2814	52.3606	2852	52.3606	2229	52.3606	1776	51.861	119
52.3808	2818	52.3808	2758	52.3808	2057	52.3808	1772	51.8811	127
52.401	2900	52.401	2770	52.401	2116	52.401	1808	51.9014	108
52.4213	2877	52.4213	2856	52.4213	2168	52.4213	1853	51.9216	125
52.4415	2868	52.4415	2844	52.4415	2148	52.4415	1907	51.9419	114
52.4617	2921	52.4617	2855	52.4617	2239	52.4617	1789	51.962	113
52.4819	2930	52.4819	2828	52.4819	2182	52.4819	1805	51.9823	127
52.5022	2969	52.5022	2853	52.5022	2223	52.5022	1775	52.0025	125
52.5224	2906	52.5224	2843	52.5224	2228	52.5224	1803	52.0228	104
52.5426	2894	52.5426	2865	52.5426	2230	52.5426	1782	52.0429	135
52.5628	2937	52.5628	2825	52.5628	2175	52.5628	1809	52.0632	121
52.5831	2897	52.5831	2942	52.5831	2141	52.5831	1916	52.0834	112
52.6033	2874	52.6033	2810	52.6033	2143	52.6033	1740	52.1037	138
52.6235	2907	52.6235	2823	52.6235	2125	52.6235	1857	52.1238	129
52.6437	2997	52.6437	2843	52.6437	2145	52.6437	1859	52.1441	122
52.664	2938	52.664	2789	52.664	2120	52.664	1818	52.1643	124
52.6842	2933	52.6842	2782	52.6842	2198	52.6842	1701	52.1846	119
52.7044	3014	52.7044	2865	52.7044	2128	52.7044	1835	52.2047	130
52.7246	2963	52.7246	2877	52.7246	2266	52.7246	1793	52.2249	118
52.7449	2995	52.7449	2798	52.7449	2152	52.7449	1829	52.2452	118
52.7651	3018	52.7651	2778	52.7651	2165	52.7651	1750	52.2655	128
52.7853	2968	52.7853	2769	52.7853	2225	52.7853	1819	52.2856	109
52.8055	2914	52.8055	2865	52.8055	2107	52.8055	1794	52.3058	133
52.8257	3020	52.8257	2855	52.8257	2110	52.8257	1853	52.3261	116
52.846	2927	52.846	2857	52.846	2108	52.846	1816	52.3464	132
52.8662	2993	52.8662	2899	52.8662	2179	52.8662	1745	52.3665	111
52.8864	3053	52.8864	2861	52.8864	2247	52.8864	1885	52.3867	105
52.9066	3052	52.9066	2820	52.9066	2120	52.9066	1801	52.407	115
52.9269	3082	52.9269	2841	52.9269	2164	52.9269	1853	52.4273	123
52.9471	2984	52.9471	2775	52.9471	2265	52.9471	1799	52.4475	120
52.9673	2979	52.9673	2828	52.9673	2180	52.9673	1799	52.4676	109
52.9875	2995	52.9875	2826	52.9875	2175	52.9875	1788	52.4879	121
53.0078	3046	53.0078	2865	53.0078	2277	53.0078	1733	52.5082	120
53.028	3041	53.028	2836	53.028	2266	53.028	1746	52.5284	115
53.0482	3082	53.0482	2917	53.0482	2200	53.0482	1762	52.5485	122
53.0684	3102	53.0684	2906	53.0684	2186	53.0684	1910	52.5688	108
53.0887	3142	53.0887	2843	53.0887	2119	53.0887	1821	52.5891	130
53.1089	3094	53.1089	2894	53.1089	2105	53.1089	1846	52.6093	125
53.1291	3006	53.1291	2773	53.1291	2255	53.1291	1823	52.6294	112
53.1493	3051	53.1493	2868	53.1493	2173	53.1493	1861	52.6497	111
53.1696	3197	53.1696	2806	53.1696	2132	53.1696	1818	52.67	133
53.1898	3182	53.1898	2716	53.1898	2234	53.1898	1786	52.6902	105
53.21	3131	53.21	2745	53.21	2230	53.21	1838	52.7103	104
53.2302	3152	53.2302	2793	53.2302	2146	53.2302	1834	52.7306	115
53.2505	3286	53.2505	2766	53.2505	2272	53.2505	1825	52.7508	118
53.2707	3218	53.2707	2914	53.2707	2205	53.2707	1846	52.7711	134
53.2909	3320	53.2909	2796	53.2909	2234	53.2909	1771	52.7912	132
53.3111	3279	53.3111	2698	53.3111	2162	53.3111	1954	52.8115	124
53.3313	3242	53.3313	2768	53.3313	2211	53.3313	1866	52.8317	124
53.3516	3178	53.3516	2794	53.3516	2216	53.3516	1863	52.852	105
53.3718	3231	53.3718	2819	53.3718	2199	53.3718	1830	52.8721	132
53.392	3253	53.392	2844	53.392	2239	53.392	1951	52.8924	132
53.4122	3293	53.4122	2858	53.4122	2166	53.4122	1874	52.9126	126
53.4325	3197	53.4325	2869	53.4325	2216	53.4325	1968	52.9329	125
53.4527	3225	53.4527	2900	53.4527	2217	53.4527	1891	52.953	138
53.4729	3332	53.4729	2911	53.4729	2242	53.4729	1880	52.9733	118
53.4931	3274	53.4931	2854	53.4931	2222	53.4931	1859	52.9935	113
53.5134	3289	53.5134	2974	53.5134	2241	53.5134	1934	53.0138	109
53.5336	3375	53.5336	2894	53.5336	2292	53.5336	1841	53.0339	102
53.5538	3338	53.5538	2891	53.5538	2239	53.5538	1887	53.0541	126
53.574	3362	53.574	2862	53.574	2310	53.574	1896	53.0744	133
53.5943	3259	53.5943	2871	53.5943	2244	53.5943	1905	53.0947	120
53.6145	3380	53.6145	2888	53.6145	2357	53.6145	1949	53.1148	108
53.6347	3380	53.6347	2896	53.6347	2311	53.6347	1946	53.135	119
53.6549	3302	53.6549	2856	53.6549	2275	53.6549	1875	53.1553	113
53.6752	3277	53.6752	2849	53.6752	2278	53.6752	1943	53.1756	136
53.6954	3294	53.6954	2967	53.6954	2315	53.6954	1928	53.1957	105
53.7156	3401	53.7156	2900	53.7156	2311	53.7156	1924	53.2159	112
53.7358	3346	53.7358	2855	53.7358	2206	53.7358	1984	53.2362	110
53.7561	3315	53.7561	2839	53.7561	2339	53.7561	1892	53.2565	114
53.7763	3353	53.7763	2911	53.7763	2232	53.7763	1925	53.2766	129
53.7965	3258	53.7965	2965	53.7965	2364	53.7965	1905	53.2968	111
53.8167	3296	53.8167	2930	53.8167	2269	53.8167	1967	53.3171	117
53.8369	3228	53.8369	2933	53.8369	2198	53.8369	1984	53.3372	118
53.8572	3221	53.8572	2899	53.8572	2341	53.8572	2014	53.3576	119
53.8774	3283	53.8774	2889	53.8774	2258	53.8774	1935	53.3777	127
53.8976	3189	53.8976	2890	53.8976	2377	53.8976	2023	53.398	98
53.9178	3175	53.9178	2887	53.9178	2271	53.9178	2003	53.4181	112
53.9381	3154	53.9381	2952	53.9381	2388	53.9381	1892	53.4385	110
53.9583	3072	53.9583	2934	53.9583	2329	53.9583	2010	53.4586	106
53.9785	3130	53.9785	2928	53.9785	2261	53.9785	1997	53.4789	124
53.9987	3182	53.9987	2920	53.9987	2297	53.9987	2054	53.499	127
54.019	3194	54.019	2925	54.019	2314	54.019	1984	53.5194	102
54.0392	3079	54.0392	2937	54.0392	2399	54.0392	1983	53.5395	116
54.0594	3123	54.0594	2825	54.0594	2228	54.0594	2017	53.5598	121
54.0796	3195	54.0796	2971	54.0796	2338	54.0796	1918	53.5799	123
54.0999	3110	54.0999	2921	54.0999	2262	54.0999	1940	53.6003	127
54.1201	3099	54.1201	2901	54.1201	2332	54.1201	2025	53.6204	126
54.1403	3099	54.1403	2873	54.1403	2433	54.1403	1974	53.6407	119
54.1605	2970	54.1605	2935	54.1605	2332	54.1605	1977	53.6609	136
54.1808	3097	54.1808	2827	54.1808	2362	54.1808	2011	53.6812	130
54.201	2975	54.201	2972	54.201	2309	54.201	2009	53.7013	120
54.2212	2906	54.2212	2912	54.2212	2324	54.2212	1947	53.7216	136
54.2414	3059	54.2414	2866	54.2414	2318	54.2414	2021	53.7418	125
54.2617	2912	54.2617	2953	54.2617	2335	54.2617	1996	53.7621	109
54.2819	2894	54.2819	2929	54.2819	2310	54.2819	2003	53.7822	123
54.3021	3006	54.3021	2992	54.3021	2445	54.3021	2056	53.8025	115
54.3223	2994	54.3223	2861	54.3223	2268	54.3223	1997	53.8227	128
54.3426	2924	54.3426	3078	54.3426	2274	54.3426	1920	53.843	125
54.3628	3018	54.3628	2881	54.3628	2379	54.3628	2027	53.8631	134
54.383	2924	54.383	3005	54.383	2301	54.383	1923	53.8834	108
54.4032	2902	54.4032	2994	54.4032	2234	54.4032	1970	53.9036	126
54.4234	2887	54.4234	2905	54.4234	2316	54.4234	1916	53.9237	112
54.4437	2867	54.4437	2921	54.4437	2229	54.4437	1928	53.944	107
54.4639	2878	54.4639	2921	54.4639	2273	54.4639	1910	53.9642	131
54.4841	2927	54.4841	2899	54.4841	2225	54.4841	1973	53.9845	110
54.5043	2998	54.5043	2995	54.5043	2253	54.5043	1925	54.0046	121
54.5246	2911	54.5246	2990	54.5246	2286	54.5246	1910	54.0249	118
54.5448	2896	54.5448	2870	54.5448	2340	54.5448	1935	54.0451	107
54.565	2792	54.565	2922	54.565	2264	54.565	1962	54.0654	138
54.5852	2833	54.5852	3046	54.5852	2290	54.5852	1888	54.0855	118
54.6055	2988	54.6055	2929	54.6055	2232	54.6055	1924	54.1058	118
54.6257	2839	54.6257	2925	54.6257	2279	54.6257	1905	54.126	118
54.6459	2839	54.6459	2877	54.6459	2337	54.6459	1951	54.1463	124
54.6661	2852	54.6661	2958	54.6661	2314	54.6661	1924	54.1664	105
54.6864	2850	54.6864	3054	54.6864	2238	54.6864	1907	54.1868	105
54.7066	2964	54.7066	3005	54.7066	2272	54.7066	1872	54.2069	134
54.7268	2840	54.7268	2939	54.7268	2317	54.7268	1929	54.2272	117
54.747	2766	54.747	2984	54.747	2324	54.747	1931	54.2473	125
54.7673	2912	54.7673	3040	54.7673	2247	54.7673	1931	54.2677	134
54.7875	2798	54.7875	2888	54.7875	2268	54.7875	1841	54.2878	117
54.8077	2802	54.8077	2999	54.8077	2287	54.8077	1836	54.3081	118
54.8279	2804	54.8279	2900	54.8279	2304	54.8279	1862	54.3282	123
54.8482	2807	54.8482	2968	54.8482	2274	54.8482	1874	54.3486	111
54.8684	2884	54.8684	2945	54.8684	2259	54.8684	1939	54.3687	107
54.8886	2843	54.8886	2920	54.8886	2269	54.8886	1937	54.389	128
54.9088	2767	54.9088	3012	54.9088	2319	54.9088	1907	54.4091	124
54.929	2807	54.929	2963	54.929	2248	54.929	1878	54.4293	125
54.9493	2867	54.9493	3047	54.9493	2257	54.9493	1884	54.4496	132
54.9695	2881	54.9695	2960	54.9695	2197	54.9695	1864	54.4699	120
54.9897	2746	54.9897	2965	54.9897	2319	54.9897	2006	54.49	115
55.0099	2816	55.0099	2982	55.0099	2292	55.0099	1788	54.5102	129
55.0302	2789	55.0302	3100	55.0302	2265	55.0302	1918	54.5305	157
55.0504	2749	55.0504	2953	55.0504	2260	55.0504	1874	54.5508	113
55.0706	2803	55.0706	3050	55.0706	2270	55.0706	1918	54.571	121
55.0908	2796	55.0908	3086	55.0908	2342	55.0908	1877	54.5911	121
55.1111	2811	55.1111	2976	55.1111	2236	55.1111	1869	54.6114	114
55.1313	2832	55.1313	2956	55.1313	2317	55.1313	1901	54.6317	156
55.1515	2819	55.1515	3056	55.1515	2276	55.1515	2015	54.6519	128
55.1717	2809	55.1717	2990	55.1717	2392	55.1717	1948	54.672	129
55.192	2739	55.192	2994	55.192	2304	55.192	1887	54.6923	111
55.2122	2757	55.2122	3077	55.2122	2251	55.2122	1887	54.7126	136
55.2324	2923	55.2324	2918	55.2324	2221	55.2324	1987	54.7328	143
55.2526	2837	55.2526	3035	55.2526	2209	55.2526	1845	54.7529	114
55.2729	2899	55.2729	3004	55.2729	2208	55.2729	1924	54.7732	137
55.2931	2870	55.2931	3053	55.2931	2290	55.2931	1874	54.7934	137
55.3133	2828	55.3133	3044	55.3133	2220	55.3133	1912	54.8137	140
55.3335	2763	55.3335	2861	55.3335	2297	55.3335	1921	54.8338	143
55.3538	2807	55.3538	3032	55.3538	2322	55.3538	2029	54.8541	139
55.374	2867	55.374	2997	55.374	2272	55.374	1896	54.8743	111
55.3942	2848	55.3942	2997	55.3942	2246	55.3942	1946	54.8946	136
55.4144	2787	55.4144	3021	55.4144	2309	55.4144	1993	54.9147	153
55.4346	2746	55.4346	2962	55.4346	2248	55.4346	1994	54.935	146
55.4549	2798	55.4549	2879	55.4549	2342	55.4549	1990	54.9552	124
55.4751	2814	55.4751	3062	55.4751	2256	55.4751	1859	54.9755	142
55.4953	2915	55.4953	3088	55.4953	2295	55.4953	1961	54.9956	144
55.5155	2812	55.5155	3165	55.5155	2275	55.5155	2007	55.0159	126
55.5358	2854	55.5358	3096	55.5358	2305	55.5358	1954	55.0361	134
55.556	2718	55.556	3061	55.556	2300	55.556	1977	55.0564	163
55.5762	2810	55.5762	3080	55.5762	2298	55.5762	2008	55.0765	123
55.5964	2780	55.5964	3058	55.5964	2298	55.5964	1975	55.0968	154
55.6167	2838	55.6167	3120	55.6167	2319	55.6167	1969	55.117	135
55.6369	2858	55.6369	2993	55.6369	2359	55.6369	1994	55.1373	152
55.6571	2717	55.6571	3016	55.6571	2352	55.6571	2039	55.1574	161
55.6773	2851	55.6773	3059	55.6773	2279	55.6773	1955	55.1776	147
55.6976	2857	55.6976	3001	55.6976	2289	55.6976	2072	55.1979	131
55.7178	2809	55.7178	3006	55.7178	2360	55.7178	2112	55.2182	153
55.738	2794	55.738	3023	55.738	2305	55.738	2031	55.2383	126
55.7582	2785	55.7582	3058	55.7582	2327	55.7582	2003	55.2585	162
55.7785	2806	55.7785	3029	55.7785	2403	55.7785	2126	55.2788	149
55.7987	2804	55.7987	3090	55.7987	2388	55.7987	2089	55.2991	151
55.8189	2860	55.8189	2937	55.8189	2295	55.8189	2084	55.3192	139
55.8391	2886	55.8391	2998	55.8391	2358	55.8391	2151	55.3394	142
55.8594	2773	55.8594	3073	55.8594	2320	55.8594	2271	55.3597	146
55.8796	2774	55.8796	2989	55.8796	2360	55.8796	2139	55.38	155
55.8998	2755	55.8998	2967	55.8998	2424	55.8998	2106	55.4001	134
55.92	2810	55.92	3139	55.92	2387	55.92	2155	55.4203	163
55.9403	2822	55.9403	3033	55.9403	2327	55.9403	2232	55.4406	161
55.9605	2841	55.9605	3067	55.9605	2338	55.9605	2224	55.4609	153
55.9807	2842	55.9807	3046	55.9807	2376	55.9807	2308	55.4811	138
56.0009	2819	56.0009	3073	56.0009	2378	56.0009	2271	55.5012	132
56.0211	2726	56.0211	3099	56.0211	2477	56.0211	2252	55.5215	145
56.0414	2836	56.0414	3106	56.0414	2411	56.0414	2283	55.5418	157
56.0616	2775	56.0616	2968	56.0616	2436	56.0616	2295	55.562	143
56.0818	2817	56.0818	3126	56.0818	2395	56.0818	2267	55.5821	140
56.102	2856	56.102	2985	56.102	2418	56.102	2297	55.6024	173
56.1223	2864	56.1223	3126	56.1223	2480	56.1223	2464	55.6227	166
56.1425	2837	56.1425	3127	56.1425	2519	56.1425	2397	55.6429	147
56.1627	2778	56.1627	3071	56.1627	2493	56.1627	2462	55.663	159
56.1829	2822	56.1829	3180	56.1829	2518	56.1829	2507	55.6833	183
56.2032	2871	56.2032	3223	56.2032	2434	56.2032	2580	55.7035	147
56.2234	2842	56.2234	3064	56.2234	2456	56.2234	2496	55.7238	150
56.2436	2869	56.2436	3211	56.2436	2496	56.2436	2562	55.7439	163
56.2638	2754	56.2638	3146	56.2638	2615	56.2638	2597	55.7642	175
56.2841	2828	56.2841	2988	56.2841	2463	56.2841	2665	55.7844	160
56.3043	2717	56.3043	3102	56.3043	2535	56.3043	2796	55.8047	189
56.3245	2826	56.3245	3146	56.3245	2548	56.3245	2728	55.8248	187
56.3447	2754	56.3447	3246	56.3447	2553	56.3447	2762	55.8451	185
56.365	2852	56.365	3145	56.365	2556	56.365	2791	55.8653	213
56.3852	2922	56.3852	3077	56.3852	2625	56.3852	2770	55.8856	176
56.4054	2870	56.4054	3148	56.4054	2590	56.4054	2912	55.9057	192
56.4256	2798	56.4256	3115	56.4256	2586	56.4256	2786	55.926	200
56.4459	2859	56.4459	3092	56.4459	2698	56.4459	2930	55.9462	234
56.4661	2763	56.4661	3142	56.4661	2730	56.4661	2931	55.9665	230
56.4863	2894	56.4863	3260	56.4863	2565	56.4863	3013	55.9866	212
56.5065	2681	56.5065	3025	56.5065	2634	56.5065	2956	56.0069	248
56.5267	2806	56.5267	3124	56.5267	2676	56.5267	3038	56.0271	249
56.547	2808	56.547	3091	56.547	2596	56.547	3093	56.0474	235
56.5672	2856	56.5672	3134	56.5672	2656	56.5672	3117	56.0675	261
56.5874	2829	56.5874	3125	56.5874	2704	56.5874	3191	56.0877	267
56.6076	2962	56.6076	3209	56.6076	2689	56.6076	3121	56.108	260
56.6279	2950	56.6279	3217	56.6279	2654	56.6279	3198	56.1283	306
56.6481	2874	56.6481	3153	56.6481	2704	56.6481	3164	56.1484	296
56.6683	2876	56.6683	3299	56.6683	2707	56.6683	3207	56.1686	307
56.6885	2789	56.6885	3139	56.6885	2777	56.6885	3235	56.1889	347
56.7088	2873	56.7088	3270	56.7088	2787	56.7088	3322	56.2092	321
56.729	2824	56.729	3203	56.729	2797	56.729	3317	56.2293	365
56.7492	2738	56.7492	3180	56.7492	2717	56.7492	3343	56.2495	363
56.7694	2969	56.7694	3138	56.7694	2738	56.7694	3389	56.2698	413
56.7897	2912	56.7897	3195	56.7897	2815	56.7897	3376	56.2901	421
56.8099	2916	56.8099	3273	56.8099	2823	56.8099	3366	56.3103	411
56.8301	2833	56.8301	3221	56.8301	2764	56.8301	3339	56.3304	479
56.8503	2914	56.8503	3197	56.8503	2798	56.8503	3197	56.3507	463
56.8706	2857	56.8706	3237	56.8706	2806	56.8706	3278	56.371	544
56.8908	2911	56.8908	3256	56.8908	2827	56.8908	3211	56.3912	502
56.911	2953	56.911	3228	56.911	2682	56.911	3129	56.4113	589
56.9312	2825	56.9312	3274	56.9312	2709	56.9312	3170	56.4316	561
56.9515	2807	56.9515	3202	56.9515	2846	56.9515	3094	56.4519	597
56.9717	2886	56.9717	3209	56.9717	2723	56.9717	3057	56.4721	641
56.9919	2941	56.9919	3309	56.9919	2768	56.9919	3066	56.4922	671
57.0121	2925	57.0121	3221	57.0121	2798	57.0121	2965	56.5125	682
57.0324	2955	57.0324	3280	57.0324	2744	57.0324	3010	56.5328	741
57.0526	2945	57.0526	3354	57.0526	2718	57.0526	3018	56.553	759
57.0728	2847	57.0728	3279	57.0728	2710	57.0728	2910	56.5731	848
57.093	2903	57.093	3356	57.093	2753	57.093	2854	56.5934	873
57.1132	2933	57.1132	3281	57.1132	2706	57.1132	2836	56.6135	843
57.1335	2915	57.1335	3291	57.1335	2739	57.1335	2900	56.6339	909
57.1537	2907	57.1537	3333	57.1537	2696	57.1537	2772	56.654	934
57.1739	2908	57.1739	3249	57.1739	2726	57.1739	2775	56.6743	974
57.1941	2833	57.1941	3350	57.1941	2676	57.1941	2705	56.6945	997
57.2144	2923	57.2144	3278	57.2144	2705	57.2144	2706	56.7148	926
57.2346	2966	57.2346	3386	57.2346	2766	57.2346	2685	56.7349	989
57.2548	2877	57.2548	3450	57.2548	2733	57.2548	2791	56.7552	1041
57.275	3031	57.275	3347	57.275	2728	57.275	2623	56.7754	986
57.2953	2987	57.2953	3416	57.2953	2682	57.2953	2611	56.7957	995
57.3155	2987	57.3155	3465	57.3155	2732	57.3155	2594	56.8158	940
57.3357	3009	57.3357	3421	57.3357	2632	57.3357	2614	56.8361	904
57.3559	3037	57.3559	3432	57.3559	2638	57.3559	2458	56.8563	857
57.3762	2949	57.3762	3448	57.3762	2635	57.3762	2524	56.8766	839
57.3964	2996	57.3964	3438	57.3964	2682	57.3964	2421	56.8967	799
57.4166	3045	57.4166	3385	57.4166	2760	57.4166	2496	56.9169	883
57.4368	3034	57.4368	3462	57.4368	2656	57.4368	2384	56.9372	772
57.4571	3107	57.4571	3413	57.4571	2602	57.4571	2476	56.9575	785
57.4773	3060	57.4773	3486	57.4773	2710	57.4773	2351	56.9776	735
57.4975	3092	57.4975	3422	57.4975	2718	57.4975	2370	56.9978	679
57.5177	3062	57.5177	3433	57.5177	2618	57.5177	2375	57.0181	700
57.538	3135	57.538	3482	57.538	2619	57.538	2340	57.0384	688
57.5582	3214	57.5582	3411	57.5582	2673	57.5582	2281	57.0585	567
57.5784	3085	57.5784	3371	57.5784	2741	57.5784	2233	57.0787	565
57.5986	3190	57.5986	3492	57.5986	2665	57.5986	2335	57.099	501
57.6188	3017	57.6188	3476	57.6188	2641	57.6188	2316	57.1191	512
57.6391	3102	57.6391	3518	57.6391	2687	57.6391	2193	57.1394	473
57.6593	3096	57.6593	3527	57.6593	2636	57.6593	2265	57.1596	470
57.6795	3166	57.6795	3542	57.6795	2692	57.6795	2254	57.1799	413
57.6997	3269	57.6997	3551	57.6997	2704	57.6997	2269	57.2	444
57.72	3226	57.72	3530	57.72	2745	57.72	2226	57.2204	407
57.7402	3160	57.7402	3601	57.7402	2715	57.7402	2270	57.2405	340
57.7604	3183	57.7604	3407	57.7604	2683	57.7604	2241	57.2608	365
57.7806	3313	57.7806	3620	57.7806	2666	57.7806	2253	57.2809	333
57.8009	3276	57.8009	3603	57.8009	2764	57.8009	2208	57.3013	334
57.8211	3236	57.8211	3628	57.8211	2693	57.8211	2244	57.3214	322
57.8413	3270	57.8413	3629	57.8413	2672	57.8413	2164	57.3417	299
57.8615	3323	57.8615	3676	57.8615	2729	57.8615	2308	57.3618	240
57.8818	3365	57.8818	3605	57.8818	2702	57.8818	2211	57.3822	274
57.902	3382	57.902	3592	57.902	2773	57.902	2100	57.4023	243
57.9222	3392	57.9222	3564	57.9222	2700	57.9222	2184	57.4226	243
57.9424	3440	57.9424	3602	57.9424	2742	57.9424	2197	57.4427	249
57.9627	3442	57.9627	3732	57.9627	2745	57.9627	2233	57.4631	211
57.9829	3492	57.9829	3608	57.9829	2766	57.9829	2168	57.4832	242
58.0031	3446	58.0031	3500	58.0031	2660	58.0031	2207	57.5035	237
58.0233	3495	58.0233	3561	58.0233	2733	58.0233	2212	57.5237	219
58.0436	3566	58.0436	3738	58.0436	2775	58.0436	2282	57.544	233
58.0638	3450	58.0638	3610	58.0638	2768	58.0638	2237	57.5641	192
58.084	3511	58.084	3628	58.084	2810	58.084	2238	57.5844	231
58.1042	3625	58.1042	3591	58.1042	2816	58.1042	2227	57.6046	208
58.1244	3573	58.1244	3725	58.1244	2800	58.1244	2232	57.6247	189
58.1447	3527	58.1447	3769	58.1447	2833	58.1447	2220	57.645	198
58.1649	3590	58.1649	3732	58.1649	2900	58.1649	2312	57.6653	197
58.1851	3603	58.1851	3666	58.1851	2922	58.1851	2261	57.6855	199
58.2053	3585	58.2053	3814	58.2053	2870	58.2053	2205	57.7056	160
58.2256	3511	58.2256	3684	58.2256	2906	58.2256	2336	57.7259	148
58.2458	3612	58.2458	3687	58.2458	2928	58.2458	2279	57.7462	166
58.266	3678	58.266	3726	58.266	2934	58.266	2382	57.7664	161
58.2862	3614	58.2862	3764	58.2862	2969	58.2862	2336	57.7865	162
58.3065	3744	58.3065	3839	58.3065	2866	58.3065	2374	57.8068	164
58.3267	3679	58.3267	3713	58.3267	2950	58.3267	2355	57.827	176
58.3469	3696	58.3469	3750	58.3469	2903	58.3469	2274	57.8473	155
58.3671	3703	58.3671	3761	58.3671	2955	58.3671	2236	57.8674	172
58.3874	3692	58.3874	3846	58.3874	3020	58.3874	2347	57.8877	154
58.4076	3758	58.4076	3845	58.4076	3057	58.4076	2321	57.9079	166
58.4278	3679	58.4278	3836	58.4278	2997	58.4278	2366	57.9282	154
58.448	3606	58.448	3822	58.448	2961	58.448	2281	57.9483	138
58.4683	3653	58.4683	3767	58.4683	2992	58.4683	2367	57.9686	136
58.4885	3647	58.4885	3834	58.4885	3009	58.4885	2349	57.9888	145
58.5087	3588	58.5087	3769	58.5087	2957	58.5087	2355	58.0091	126
58.5289	3598	58.5289	3827	58.5289	2957	58.5289	2331	58.0292	144
58.5492	3579	58.5492	3809	58.5492	3023	58.5492	2355	58.0496	154
58.5694	3579	58.5694	3797	58.5694	3010	58.5694	2258	58.0697	138
58.5896	3611	58.5896	3792	58.5896	3009	58.5896	2392	58.09	138
58.6098	3443	58.6098	3845	58.6098	3048	58.6098	2301	58.1101	129
58.6301	3424	58.6301	3836	58.6301	3002	58.6301	2292	58.1305	149
58.6503	3494	58.6503	3700	58.6503	2991	58.6503	2207	58.1506	138
58.6705	3454	58.6705	3781	58.6705	2998	58.6705	2291	58.1709	147
58.6907	3451	58.6907	3674	58.6907	2887	58.6907	2240	58.191	140
58.7109	3414	58.7109	3750	58.7109	3025	58.7109	2271	58.2112	143
58.7312	3371	58.7312	3801	58.7312	2965	58.7312	2138	58.2315	147
58.7514	3457	58.7514	3760	58.7514	2944	58.7514	2177	58.2518	150
58.7716	3412	58.7716	3764	58.7716	2919	58.7716	2150	58.2719	142
58.7918	3354	58.7918	3786	58.7918	2867	58.7918	2190	58.2921	129
58.8121	3224	58.8121	3680	58.8121	2893	58.8121	2121	58.3124	160
58.8323	3352	58.8323	3716	58.8323	2881	58.8323	2086	58.3327	153
58.8525	3320	58.8525	3753	58.8525	2919	58.8525	2101	58.3528	163
58.8727	3161	58.8727	3720	58.8727	2918	58.8727	2026	58.373	131
58.893	3278	58.893	3577	58.893	2890	58.893	2118	58.3933	127
58.9132	3230	58.9132	3773	58.9132	2808	58.9132	2121	58.4136	146
58.9334	3217	58.9334	3671	58.9334	2798	58.9334	2059	58.4338	128
58.9536	3087	58.9536	3667	58.9536	2779	58.9536	2000	58.4539	151
58.9739	3184	58.9739	3610	58.9739	2800	58.9739	2059	58.4742	132
58.9941	3204	58.9941	3691	58.9941	2914	58.9941	2064	58.4945	132
59.0143	3119	59.0143	3615	59.0143	2760	59.0143	2067	58.5147	132
59.0345	3093	59.0345	3530	59.0345	2797	59.0345	2071	58.5348	126
59.0548	3156	59.0548	3663	59.0548	2693	59.0548	1994	58.5551	139
59.075	3083	59.075	3702	59.075	2698	59.075	1944	58.5754	136
59.0952	3049	59.0952	3567	59.0952	2860	59.0952	1956	58.5956	136
59.1154	3057	59.1154	3613	59.1154	2754	59.1154	1970	58.6157	130
59.1357	3128	59.1357	3581	59.1357	2790	59.1357	2011	58.636	146
59.1559	3034	59.1559	3602	59.1559	2781	59.1559	1959	58.6562	145
59.1761	3057	59.1761	3623	59.1761	2802	59.1761	1982	58.6765	127
59.1963	3101	59.1963	3591	59.1963	2652	59.1963	1988	58.6966	129
59.2165	3112	59.2165	3555	59.2165	2646	59.2165	2025	58.7169	176
59.2368	2956	59.2368	3538	59.2368	2624	59.2368	2040	58.7371	145
59.257	2975	59.257	3473	59.257	2694	59.257	1876	58.7574	140
59.2772	2967	59.2772	3507	59.2772	2681	59.2772	1972	58.7775	98
59.2974	3067	59.2974	3559	59.2974	2608	59.2974	1937	58.7978	150
59.3177	2989	59.3177	3525	59.3177	2579	59.3177	1884	58.818	158
59.3379	2945	59.3379	3490	59.3379	2553	59.3379	1884	58.8383	132
59.3581	2995	59.3581	3309	59.3581	2523	59.3581	1874	58.8584	128
59.3783	2977	59.3783	3406	59.3783	2566	59.3783	1880	58.8787	159
59.3986	2945	59.3986	3405	59.3986	2551	59.3986	1955	58.8989	151
59.4188	2927	59.4188	3419	59.4188	2617	59.4188	1913	58.9192	138
59.439	2839	59.439	3410	59.439	2583	59.439	1916	58.9393	137
59.4592	2899	59.4592	3403	59.4592	2493	59.4592	1855	58.9596	126
59.4795	3011	59.4795	3498	59.4795	2553	59.4795	1907	58.9798	147
59.4997	2908	59.4997	3365	59.4997	2590	59.4997	2002	59.0001	110
59.5199	2878	59.5199	3428	59.5199	2570	59.5199	1848	59.0202	130
59.5401	2921	59.5401	3365	59.5401	2568	59.5401	1903	59.0404	125
59.5604	2988	59.5604	3359	59.5604	2480	59.5604	1895	59.0607	125
59.5806	2838	59.5806	3342	59.5806	2491	59.5806	1900	59.081	141
59.6008	2994	59.6008	3259	59.6008	2516	59.6008	1869	59.1011	115
59.621	2881	59.621	3463	59.621	2500	59.621	1843	59.1213	138
59.6413	3014	59.6413	3383	59.6413	2497	59.6413	2007	59.1416	129
59.6615	2870	59.6615	3330	59.6615	2414	59.6615	1914	59.1619	128
59.6817	3005	59.6817	3359	59.6817	2426	59.6817	1864	59.182	129
59.7019	2941	59.7019	3324	59.7019	2487	59.7019	1969	59.2022	130
59.7221	2901	59.7221	3302	59.7221	2388	59.7221	1866	59.2225	138
59.7424	2864	59.7424	3379	59.7424	2422	59.7424	1913	59.2428	121
59.7626	2984	59.7626	3313	59.7626	2447	59.7626	1883	59.2629	115
59.7828	2973	59.7828	3384	59.7828	2453	59.7828	1867	59.2831	129
59.803	2911	59.803	3341	59.803	2372	59.803	1771	59.3034	119
59.8233	2798	59.8233	3336	59.8233	2423	59.8233	1988	59.3237	131
59.8435	2901	59.8435	3181	59.8435	2392	59.8435	1909	59.3439	114
59.8637	2823	59.8637	3330	59.8637	2348	59.8637	1885	59.364	125
59.8839	2959	59.8839	3237	59.8839	2306	59.8839	1854	59.3843	126
59.9042	2825	59.9042	3268	59.9042	2380	59.9042	1944	59.4046	135
59.9244	2939	59.9244	3248	59.9244	2319	59.9244	1955	59.4248	127
59.9446	2938	59.9446	3329	59.9446	2348	59.9446	1869	59.4449	135
59.9648	2889	59.9648	3258	59.9648	2348	59.9648	1802	59.4652	110
59.9851	2931	59.9851	3265	59.9851	2344	59.9851	1879	59.4855	122
60.0053	2994	60.0053	3355	60.0053	2334	60.0053	1846	59.5057	134
60.0255	2813	60.0255	3272	60.0255	2327	60.0255	1878	59.5258	119
60.0457	2861	60.0457	3301	60.0457	2319	60.0457	1916	59.5461	114
60.066	2899	60.066	3219	60.066	2378	60.066	1949	59.5663	119
60.0862	2894	60.0862	3252	60.0862	2381	60.0862	1937	59.5866	140
60.1064	2909	60.1064	3153	60.1064	2398	60.1064	1885	59.6067	121
60.1266	2970	60.1266	3202	60.1266	2331	60.1266	1961	59.627	101
60.1469	2882	60.1469	3333	60.1469	2351	60.1469	1969	59.6472	121
60.1671	2830	60.1671	3201	60.1671	2340	60.1671	1936	59.6675	126
60.1873	2890	60.1873	3228	60.1873	2405	60.1873	1920	59.6876	116
60.2075	2871	60.2075	3242	60.2075	2358	60.2075	1944	59.7079	143
60.2278	2817	60.2278	3167	60.2278	2310	60.2278	1904	59.7281	108
60.248	2903	60.248	3246	60.248	2351	60.248	1923	59.7484	136
60.2682	2965	60.2682	3193	60.2682	2372	60.2682	1915	59.7685	110
60.2884	2963	60.2884	3171	60.2884	2366	60.2884	1919	59.7888	131
60.3086	2917	60.3086	3206	60.3086	2383	60.3086	1914	59.809	130
60.3289	2967	60.3289	3301	60.3289	2371	60.3289	1991	59.8293	143
60.3491	2978	60.3491	3234	60.3491	2384	60.3491	1985	59.8494	124
60.3693	2923	60.3693	3258	60.3693	2409	60.3693	1948	59.8697	129
60.3895	2972	60.3895	3204	60.3895	2426	60.3895	1916	59.8899	147
[truncated: 970 more rows]

## Sheet: Figure S4
Cu LMM													Zn LMM
CuO			CuO90ZnO10			CuO70ZnO30			CuO50ZnO50				CuO90ZnO10			CuO70ZnO30			CuO50ZnO50			ZnO
KE_CuLM2 Scan	CPS_CuLM2 Scan	Background_CuLM2 Scan	KE_CuLM2 Scan	CPS_CuLM2 Scan	Background_CuLM2 Scan	KE_CuLM2 Scan	CPS_CuLM2 Scan	Background_CuLM2 Scan	KE_CuLM2 Scan	CPS_CuLM2 Scan	Background_CuLM2 Scan		KE_CuLM2 Scan	CPS_CuLM2 Scan	Background_CuLM2 Scan	KE_CuLM2 Scan	CPS_CuLM2 Scan	Background_CuLM2 Scan	KE_CuLM2 Scan	CPS_CuLM2 Scan	Background_CuLM2 Scan	KE_CuLM2 Scan	CPS_CuLM2 Scan	Background_CuLM2 Scan
901.522	19870	19870	901.285	27700.2	27700.2	901.141	33993.7	33993.7	901.356	29953.7	29953.7		976.285	6904.4	6904.4	976.141	11682.9	11682.9	976.356	12244.5	12244.5	977.322	24574.6	24574.6
901.622	19794.1	19794.1	901.385	27733.9	27733.9	901.241	34275.9	34275.9	901.456	29917.7	29917.7		976.385	7039	7039	976.241	11635.9	11635.9	976.456	12386.2	12386.2	977.422	24151.8	24151.8
901.722	19731.1	19731.1	901.485	27602.9	27602.9	901.341	34146.1	34146.1	901.556	29880.3	29880.3		976.485	7036.67	7036.67	976.341	11621.3	11621.3	976.556	12165.7	12165.7	977.522	24409.2	24409.2
901.822	19798.2	19798.2	901.585	27703.3	27703.3	901.441	33917.5	33917.5	901.656	29716.4	29716.4		976.585	6980.73	6980.73	976.441	11739.5	11739.5	976.656	12136.9	12136.9	977.622	24268.8	24268.8
901.922	20004.9	20004.9	901.685	27620.5	27620.5	901.541	33954.3	33954.3	901.756	29465.2	29465.2		976.685	7022.2	7022.2	976.541	11609.5	11609.5	976.756	12222.1	12222.1	977.722	24329.8	24329.8
902.022	19837.3	19837.3	901.785	27530.3	27530.3	901.641	33846.9	33846.9	901.856	29207.8	29207.8		976.785	6933.93	6933.93	976.641	11540.7	11540.7	976.856	12284.7	12284.7	977.822	24349.9	24349.9
902.122	19788.8	19788.8	901.885	27616.5	27616.5	901.741	33790.3	33790.3	901.956	29049.3	29049.3		976.885	6971.07	6971.07	976.741	11616.3	11616.3	976.956	12188.9	12188.9	977.922	24347.6	24347.6
902.222	19688.4	19688.4	901.985	27276.9	27276.9	901.841	33875.4	33875.4	902.056	29217.5	29217.5		976.985	6919.67	6919.67	976.841	11701.9	11701.9	977.056	12348.6	12348.6	978.022	24302.7	24302.7
902.322	19730.9	19730.9	902.085	27587.4	27587.4	901.941	33796.8	33796.8	902.156	28967.2	28967.2		977.085	7024.93	7024.93	976.941	11690	11690	977.156	12288.7	12288.7	978.122	24188.8	24188.8
902.422	19623.3	19623.3	902.185	27402.6	27402.6	902.041	33563	33563	902.256	28781.1	28781.1		977.185	6960.2	6960.2	977.041	11664	11664	977.256	12203.3	12203.3	978.222	24232	24232
902.522	19972.2	19972.2	902.285	27588.1	27588.1	902.141	33464.7	33464.7	902.356	28711.7	28711.7		977.285	6981.13	6981.13	977.141	11635.2	11635.2	977.356	12227.2	12227.2	978.322	24470.3	24470.3
902.622	20034.5	20034.5	902.385	27481.5	27481.5	902.241	33425.1	33425.1	902.456	28594.5	28594.5		977.385	7040.8	7040.8	977.241	11652.3	11652.3	977.456	12357.1	12357.1	978.422	24565.6	24565.6
902.722	19712	19712	902.485	27467.3	27467.3	902.341	33101.7	33101.7	902.556	28508.2	28508.2		977.485	7090.87	7090.87	977.341	11684.1	11684.1	977.556	12336.3	12336.3	978.522	24238.7	24238.7
902.822	19697.4	19697.4	902.585	27239.1	27239.1	902.441	33243.3	33243.3	902.656	28659	28659		977.585	7052.13	7052.13	977.441	11719.9	11719.9	977.656	12259.8	12259.8	978.622	24149.3	24149.3
902.922	19818.1	19818.1	902.685	27242.3	27242.3	902.541	32903.2	32903.2	902.756	28406.1	28406.1		977.685	7162	7162	977.541	11755.3	11755.3	977.756	12238.1	12238.1	978.722	24365.9	24365.9
903.022	20047.7	20047.7	902.785	27425.8	27425.8	902.641	32819.7	32819.7	902.856	28110.7	28110.7		977.785	7011.67	7011.67	977.641	11736.6	11736.6	977.856	12343.9	12343.9	978.822	24437.5	24437.5
903.122	19657.3	19657.3	902.885	27173.7	27173.7	902.741	32734.5	32734.5	902.956	28171.5	28171.5		977.885	7056.6	7056.6	977.741	11770.7	11770.7	977.956	12430.2	12430.2	978.922	24168.9	24168.9
903.222	19692.2	19692.2	902.985	27287.2	27287.2	902.841	32853.7	32853.7	903.056	27754.1	27754.1		977.985	7139	7139	977.841	11712.9	11712.9	978.056	12349.9	12349.9	979.022	24299.6	24299.6
903.322	19543.4	19543.4	903.085	27266.3	27266.3	902.941	32812.8	32812.8	903.156	27717.1	27717.1		978.085	7154.53	7154.53	977.941	11777.3	11777.3	978.156	12266.4	12266.4	979.122	24359.7	24359.7
903.422	19771.5	19771.5	903.185	27341.1	27341.1	903.041	32599.2	32599.2	903.256	27662.1	27662.1		978.185	7141.13	7141.13	978.041	11562.4	11562.4	978.256	12363.7	12363.7	979.222	24327.1	24327.1
903.522	19551.2	19551.2	903.285	27161.1	27161.1	903.141	32786.4	32786.4	903.356	27783.7	27783.7		978.285	7135.33	7135.33	978.141	11794.5	11794.5	978.356	12330.1	12330.1	979.322	24374.9	24374.9
903.622	19434.7	19434.7	903.385	27291.9	27291.9	903.241	32516.5	32516.5	903.456	27530.5	27530.5		978.385	7145.87	7145.87	978.241	11682.4	11682.4	978.456	12277.4	12277.4	979.422	24629.1	24629.1
903.722	19783.7	19783.7	903.485	26956.7	26956.7	903.341	32524.2	32524.2	903.556	27421.1	27421.1		978.485	6955.2	6955.2	978.341	11545.3	11545.3	978.556	12336.5	12336.5	979.522	24525.1	24525.1
903.822	19858.2	19858.2	903.585	27239.7	27239.7	903.441	32300.3	32300.3	903.656	27376.6	27376.6		978.585	7043.87	7043.87	978.441	11797.2	11797.2	978.656	12413.3	12413.3	979.622	24565.9	24565.9
903.922	19920.1	19920.1	903.685	27232.3	27232.3	903.541	32219.9	32219.9	903.756	27298.4	27298.4		978.685	7123.47	7123.47	978.541	11770.5	11770.5	978.756	12355.2	12355.2	979.722	24475.7	24475.7
904.022	19615.4	19615.4	903.785	26907.7	26907.7	903.641	32280.3	32280.3	903.856	27235.4	27235.4		978.785	7103.6	7103.6	978.641	11875.6	11875.6	978.856	12402.3	12402.3	979.822	24481.3	24481.3
904.122	19540.3	19540.3	903.885	27034.9	27034.9	903.741	32263.6	32263.6	903.956	27301.6	27301.6		978.885	7003.4	7003.4	978.741	11800.2	11800.2	978.956	12337	12337	979.922	24686.3	24686.3
904.222	19669.1	19669.1	903.985	26995.9	26995.9	903.841	31882.1	31882.1	904.056	27288	27288		978.985	7126.53	7126.53	978.841	11776.9	11776.9	979.056	12329.5	12329.5	980.022	24614.5	24614.5
904.322	19744.1	19744.1	904.085	26951.9	26951.9	903.941	31811.9	31811.9	904.156	27125.9	27125.9		979.085	7130.2	7130.2	978.941	11732.6	11732.6	979.156	12303.2	12303.2	980.122	24427.1	24427.1
904.422	19686.7	19686.7	904.185	26898.2	26898.2	904.041	31957.3	31957.3	904.256	26790.1	26790.1		979.185	7184	7184	979.041	11774.7	11774.7	979.256	12405.7	12405.7	980.222	24560.5	24560.5
904.522	19817.8	19817.8	904.285	27089.9	27089.9	904.141	31820.9	31820.9	904.356	26844.5	26844.5		979.285	7209.13	7209.13	979.141	11786.5	11786.5	979.356	12507.1	12507.1	980.322	24511.9	24511.9
904.622	20049.1	20049.1	904.385	27087.9	27087.9	904.241	31717.8	31717.8	904.456	26822.5	26822.5		979.385	7182.73	7182.73	979.241	11856.3	11856.3	979.456	12434.2	12434.2	980.422	24583.7	24583.7
904.722	19744.9	19744.9	904.485	26945.1	26945.1	904.341	31896.8	31896.8	904.556	26706.5	26706.5		979.485	7178.6	7178.6	979.341	11898.1	11898.1	979.556	12578.6	12578.6	980.522	24644.1	24644.1
904.822	19796.1	19796.1	904.585	26929.3	26929.3	904.441	31720	31720	904.656	26873.8	26873.8		979.585	7126.47	7126.47	979.441	11917	11917	979.656	12641.8	12641.8	980.622	24620.3	24620.3
904.922	19732.4	19732.4	904.685	27215.4	27215.4	904.541	31684.7	31684.7	904.756	26811.5	26811.5		979.685	7033.07	7033.07	979.541	11754.7	11754.7	979.756	12517.6	12517.6	980.722	24676.3	24676.3
905.022	19796.3	19796.3	904.785	26886	26886	904.641	31861.2	31861.2	904.856	26826.4	26826.4		979.785	7078.33	7078.33	979.641	11780.5	11780.5	979.856	12518.3	12518.3	980.822	24601	24601
905.122	19936	19936	904.885	27101.1	27101.1	904.741	31541.8	31541.8	904.956	26837.6	26837.6		979.885	7050.13	7050.13	979.741	11851.2	11851.2	979.956	12390.6	12390.6	980.922	24949.5	24949.5
905.222	19680.7	19680.7	904.985	27020.1	27020.1	904.841	31704.1	31704.1	905.056	26816.5	26816.5		979.985	7075.2	7075.2	979.841	11703.8	11703.8	980.056	12521.2	12521.2	981.022	24791.7	24791.7
905.322	19700.1	19700.1	905.085	26953.6	26953.6	904.941	31654.8	31654.8	905.156	26894.7	26894.7		980.085	7116	7116	979.941	11961	11961	980.156	12455.3	12455.3	981.122	24659.5	24659.5
905.422	19779.7	19779.7	905.185	27329.9	27329.9	905.041	31343.4	31343.4	905.256	27092.7	27092.7		980.185	7186.73	7186.73	980.041	11850.3	11850.3	980.256	12491.1	12491.1	981.222	24873.6	24873.6
905.522	19722.3	19722.3	905.285	27145.9	27145.9	905.141	31557.3	31557.3	905.356	26957	26957		980.285	7140.2	7140.2	980.141	11910.7	11910.7	980.356	12613.1	12613.1	981.322	24696.5	24696.5
905.622	19962	19962	905.385	27008	27008	905.241	31566.9	31566.9	905.456	26856.8	26856.8		980.385	7037.27	7037.27	980.241	11757.8	11757.8	980.456	12456.3	12456.3	981.422	24840.1	24840.1
905.722	19842.2	19842.2	905.485	26848.8	26848.8	905.341	31796.5	31796.5	905.556	27057.9	27057.9		980.485	7110.13	7110.13	980.341	11966	11966	980.556	12578.3	12578.3	981.522	24910.8	24910.8
905.822	19871.1	19871.1	905.585	27139.9	27139.9	905.441	31449.3	31449.3	905.656	26849.7	26849.7		980.585	7085.73	7085.73	980.441	11844.1	11844.1	980.656	12712.8	12712.8	981.622	24780.3	24780.3
905.922	20041.9	20041.9	905.685	27331.4	27331.4	905.541	31343.5	31343.5	905.756	26761.6	26761.6		980.685	7209.4	7209.4	980.541	11822.9	11822.9	980.756	12625.1	12625.1	981.722	24971.7	24971.7
906.022	19973.3	19973.3	905.785	27226.5	27226.5	905.641	31461.4	31461.4	905.856	26870.9	26870.9		980.785	7108.13	7108.13	980.641	11860.1	11860.1	980.856	12668.6	12668.6	981.822	25119.9	25119.9
906.122	20222.7	20222.7	905.885	27230.8	27230.8	905.741	31549.6	31549.6	905.956	26761.5	26761.5		980.885	7207	7207	980.741	12016.3	12016.3	980.956	12699.7	12699.7	981.922	24992.1	24992.1
906.222	19835.7	19835.7	905.985	27001.3	27001.3	905.841	31647.5	31647.5	906.056	26902.5	26902.5		980.985	7276.27	7276.27	980.841	11886.3	11886.3	981.056	12475.4	12475.4	982.022	25230.7	25230.7
906.322	19859.5	19859.5	906.085	27390	27390	905.941	31452.2	31452.2	906.156	27061	27061		981.085	7235.6	7235.6	980.941	11879.1	11879.1	981.156	12827.3	12827.3	982.122	25019.1	25097.5
906.422	20043.3	20043.3	906.185	27130.9	27130.9	906.041	31591.5	31591.5	906.256	26811.7	26811.7		981.185	7208.73	7208.73	981.041	11970.2	11970.2	981.256	12767.5	12767.5	982.222	25044.5	25097.2
906.522	20187.7	20187.7	906.285	27296.7	27296.7	906.141	31270.8	31270.8	906.356	27089.1	27089.1		981.285	7179.73	7179.73	981.141	11947.3	11947.3	981.356	12615.8	12615.8	982.322	25231.2	25096.3
906.622	20035.9	20035.9	906.385	27367.7	27367.7	906.241	31527.5	31527.5	906.456	27075.1	27075.1		981.385	7249.53	7249.53	981.241	11984.9	11984.9	981.456	12745.3	12745.3	982.422	25279.5	25095
906.722	20075	20075	906.485	27496.2	27496.2	906.341	31924.7	31924.7	906.556	27033.9	27033.9		981.485	7204.4	7204.4	981.341	11947.9	11947.9	981.556	12841	12841	982.522	25528.6	25092
906.822	20101.3	20101.3	906.585	27489.6	27489.6	906.441	31838.6	31838.6	906.656	27242.1	27242.1		981.585	7197.67	7197.67	981.441	11891.1	11891.1	981.656	12893	12893	982.622	25425.5	25089.7
906.922	20144.7	20144.7	906.685	27316.1	27316.1	906.541	31716.4	31716.4	906.756	27285.9	27285.9		981.685	7213.73	7213.73	981.541	11964.6	11964.6	981.756	12923.4	12923.4	982.722	25582.2	25086.3
907.022	20103.1	20103.1	906.785	27357.6	27357.6	906.641	31674.9	31674.9	906.856	27464.1	27464.1		981.785	7215.2	7215.2	981.641	11924.8	11924.8	981.856	12855.3	12855.3	982.822	25639.6	25082.4
907.122	20161.2	20161.2	906.885	27290.1	27290.1	906.741	31965.9	31965.9	906.956	27333.5	27333.5		981.885	7185.67	7185.67	981.741	11869.4	11869.4	981.956	12937.3	12937.3	982.922	25744.3	25077.9
907.222	20063.7	20063.7	906.985	27415.2	27415.2	906.841	31713.1	31713.1	907.056	27324.3	27324.3		981.985	7234.87	7234.87	981.841	11887.4	11887.4	982.056	13030.3	12955	983.022	25526.7	25074.7
907.322	20241.2	20241.2	907.085	27763.4	27763.4	906.941	31961.2	31961.2	907.156	27457.3	27457.3		982.085	7353.8	7309.59	981.941	11944.4	11944.4	982.156	12899.2	12954.6	983.122	25868.7	25069.3
907.422	19993.1	19993.1	907.185	27845.6	27845.6	907.041	31993.1	31993.1	907.256	27608.5	27608.5		982.185	7341.13	7309.34	982.041	12187.2	12082.4	982.256	12964.9	12954.5	983.222	25909.1	25063.4
907.522	20134.9	20134.9	907.285	27664	27664	907.141	31986.5	31986.5	907.356	27834.1	27834.1		982.285	7403.27	7308.59	982.141	12118.1	12082.2	982.356	12933.7	12954.4	983.322	25895.2	25057.7
907.622	20213.5	20213.5	907.385	27775.3	27775.3	907.241	32042.3	32042.3	907.456	27915.9	27915.9		982.385	7291.47	7308.46	982.241	12027.2	12081.7	982.456	13068.9	12953.5	983.422	25798.3	25052.5
907.722	20282.3	20282.3	907.485	27885.1	27885.1	907.341	31972.6	31972.6	907.556	27856.9	27856.9		982.485	7316.4	7308.4	982.341	12255.7	12080.4	982.556	13150.2	12952	983.522	25975	25046.2
907.822	20172.1	20172.1	907.585	27857.2	27857.2	907.441	32183.6	32183.6	907.656	27897.2	27897.2		982.585	7299.53	7308.33	982.441	12139.5	12080	982.656	13234.2	12949.8	983.622	26072.4	25039.1
907.922	20269.8	20269.8	907.685	27676.4	27676.4	907.541	32117.5	32117.5	907.756	28026.7	28026.7		982.685	7247.6	7307.85	982.541	12129.2	12079.6	982.756	13138.9	12948.4	983.722	25976.9	25032.6
908.022	20358.1	20358.1	907.785	27861.1	27861.1	907.641	32198.9	32198.9	907.856	28112.8	28112.8		982.785	7363.2	7307.42	982.641	12200.9	12078.6	982.856	13258.2	12946	983.822	26289.7	25023.9
908.122	20478.8	20478.8	907.885	27862	27862	907.741	32495.9	32495.9	907.956	28034.1	28034.1		982.885	7414.07	7306.57	982.741	12126.8	12078.3	982.956	13237.2	12943.7	983.922	26369.1	25014.5
908.222	20690.1	20690.1	907.985	28261.9	28261.9	907.841	32409.2	32409.2	908.056	28110.7	28110.7		982.985	7323.8	7306.43	982.841	12216.7	12077.2	983.056	13407.4	12940.2	984.022	26161.5	25006.6
908.322	20542.3	20542.3	908.085	28135.7	28135.7	907.941	32600.3	32600.3	908.156	28385	28385		983.085	7316.47	7306.36	982.941	12177.9	12076.4	983.156	13563.1	12935.4	984.122	26271.9	24997.8
908.422	20482.6	20482.6	908.185	28107.1	28107.1	908.041	32697.1	32697.1	908.256	28380.9	28380.9		983.185	7490	7304.9	983.041	12241.5	12075.2	983.256	13542.8	12930.7	984.222	26385.7	24988.2
908.522	20616.9	20616.9	908.285	28273.4	28273.4	908.141	32448.5	32448.5	908.356	28386.2	28386.2		983.285	7449.73	7303.75	983.141	12345.6	12073.1	983.356	13474.4	12926.6	984.322	26647.7	24976.7
908.622	20675	20675	908.385	28418.5	28418.5	908.241	32870.7	32870.7	908.456	28299.7	28299.7		983.385	7439.13	7302.68	983.241	12229.6	12071.9	983.456	13628.1	12921.2	984.422	26670.7	24965
908.722	20608.5	20608.5	908.485	28556.6	28556.6	908.341	32644.1	32644.1	908.556	28341.3	28341.3		983.485	7395.13	7301.95	983.341	12395.9	12069.4	983.556	13809.5	12914.4	984.522	26692.5	24953.1
908.822	20626.8	20626.8	908.585	28784.5	28784.5	908.441	32796.4	32796.4	908.656	28818.3	28818.3		983.585	7312.13	7301.87	983.441	12209.5	12068.3	983.656	13836.2	12907.3	984.622	26749.3	24940.6
908.922	20722.8	20722.8	908.685	28672.6	28672.6	908.541	32891.3	32891.3	908.756	28593.2	28593.2		983.685	7405.33	7301.05	983.541	12381.2	12065.9	983.756	13861.7	12900	984.722	27070.3	24925.9
909.022	20734.1	20734.1	908.785	28669.9	28669.9	908.641	33037.4	33037.4	908.856	28714.7	28714.7		983.785	7423.8	7300.08	983.641	12419.3	12063.2	983.856	14046.1	12891.2	984.822	27069.2	24911
909.122	20711.5	20711.5	908.885	28748.1	28748.1	908.741	33360.5	33360.5	908.956	28906.1	28906.1		983.885	7455.2	7298.85	983.741	12380.7	12060.8	983.956	14163.7	12881.4	984.922	27052.5	24896.2
909.222	20775.2	20775.2	908.985	28885.1	28885.1	908.841	33021.9	33021.9	909.056	28577.5	28577.5		983.985	7509.27	7297.18	983.841	12484.3	12057.6	984.056	14131.1	12871.8	985.022	27300.7	24879.6
909.322	20746.9	20746.9	909.085	28875.7	28875.7	908.941	32959.7	32959.7	909.156	28889.7	28889.7		984.085	7483.13	7295.71	983.941	12570.7	12053.6	984.156	14221.8	12861.5	985.122	27850	24859
909.422	20966.7	20966.7	909.185	28812.1	28812.1	909.041	33650.2	33650.2	909.256	28692.6	28692.6		984.185	7386.13	7295	984.041	12464.1	12050.5	984.256	14435.5	12849.4	985.222	27824.5	24838.5
909.522	20862.9	20862.9	909.285	29284.2	29284.2	909.141	33296.9	33296.9	909.356	28915.7	28915.7		984.285	7516.6	7293.24	984.141	12572.8	12046.5	984.356	14510.2	12836.6	985.322	28227.9	24815
909.622	20942	20942	909.385	29462.3	29462.3	909.241	33463.3	33463.3	909.456	29140.1	29140.1		984.385	7539.53	7291.29	984.241	12723.9	12041.3	984.456	14728.5	12822.1	985.422	28397	24790.2
909.722	21093.8	21093.8	909.485	29261.3	29261.3	909.341	33473.5	33473.5	909.556	29171.2	29171.2		984.485	7577.87	7289.02	984.341	12473.4	12038	984.556	14744.8	12807.4	985.522	28694.2	24763.2
909.822	21148.5	21148.5	909.585	29388.3	29388.3	909.441	33618.1	33618.1	909.656	28987.1	28987.1		984.585	7556.2	7286.91	984.441	12554.5	12034	984.656	14758.2	12792.4	985.622	29363	24731.3
909.922	21374.1	21374.1	909.685	29543.5	29543.5	909.541	33840	33840	909.756	28810	28810		984.685	7619.27	7284.28	984.541	12654.4	12029.2	984.756	15176.3	12774.1	985.722	29893.5	24695.6
910.022	21477.4	21477.4	909.785	29384.5	29384.5	909.641	33749	33749	909.856	28937.9	28937.9		984.785	7604.07	7281.74	984.641	12663.7	12024.4	984.856	15208.3	12755.4	985.822	30232.9	24657.2
910.122	21381.6	21381.6	909.885	29754.9	29754.9	909.741	33521.9	33521.9	909.956	28796.9	28796.9		984.885	7734.73	7278.16	984.741	12909.7	12017.6	984.956	15481.8	12734.5	985.922	30734.4	24615.2
910.222	21645	21645	909.985	29742.3	29742.3	909.841	33716.2	33716.2	910.056	29204.5	29204.5		984.985	7657.27	7275.16	984.841	13033.5	12009.8	985.056	15596.4	12712.5	986.022	31161.1	24569.8
910.322	21611.3	21611.3	910.085	29946.3	29946.3	909.941	34019.3	34019.3	910.156	29163.9	29163.9		985.085	7852.07	7270.59	984.941	13126.7	12001.2	985.156	15873.9	12688.3	986.122	32247.5	24516.7
910.422	21515.8	21515.8	910.185	30023.7	30023.7	910.041	34003.8	34003.8	910.256	29085.1	29085.1		985.185	7877.93	7265.78	985.041	13024.9	11993.4	985.256	16000.3	12662.8	986.222	32692.1	24460.1
910.522	21826.6	21826.6	910.285	29888.7	29888.7	910.141	34035.4	34035.4	910.356	29135.1	29135.1		985.285	7807.67	7261.49	985.141	13293.5	11983.4	985.356	16283.3	12635.1	986.322	33629	24396.6
910.622	21891.5	21891.5	910.385	30304.5	30304.5	910.241	34113.5	34113.5	910.456	28855.1	28855.1		985.385	8048.13	7255.26	985.241	13270.1	11973.6	985.456	16648.9	12604.2	986.422	34509.7	24326.6
910.722	22174.1	22174.1	910.485	30188	30188	910.341	34395.5	34395.5	910.556	29052.6	29052.6		985.485	7939.4	7249.84	985.341	13455.8	11962.2	985.556	16813.3	12571.9	986.522	35323.5	24250.4
910.822	22081.7	22081.7	910.585	30514	30514	910.441	34497.2	34497.2	910.656	28881.3	28881.3		985.585	8049.4	7243.51	985.441	13607.7	11949.6	985.656	17143.1	12536.9	986.622	36325.5	24166.8
910.922	22128	22128	910.685	30812.5	30812.5	910.541	34462.7	34462.7	910.756	28960.9	28960.9		985.685	8080.8	7236.88	985.541	13777.6	11935.6	985.756	17276.7	12500.5	986.722	37195.5	24076.6
911.022	22194.7	22194.7	910.785	30708.2	30708.2	910.641	34624.8	34624.8	910.856	29041	29041		985.785	8110.73	7229.96	985.641	13877	11920.7	985.856	17863.8	12459.3	986.822	38166.7	23979.1
911.122	22281.4	22281.4	910.885	30991.1	30991.1	910.741	34627	34627	910.956	28815.3	28815.3		985.885	8302.4	7221.47	985.741	14111.3	11903.9	985.956	18161.1	12415.6	986.922	39189.6	23873.7
911.222	22470.7	22470.7	910.985	30777.3	30777.3	910.841	34511.1	34511.1	911.056	28991.3	28991.3		985.985	8314.67	7212.82	985.841	14287.5	11885.6	986.056	18408.3	12369.6	987.022	40194.9	23760.7
911.322	22531.3	22531.3	911.085	30831	30831	910.941	34700.7	34700.7	911.156	28778.6	28778.6		986.085	8384.87	7203.54	985.941	14480	11865.7	986.156	18625.5	12321.6	987.122	41222.1	23639.8
911.422	22571	22571	911.185	31142.3	31142.3	911.041	34786.5	34786.5	911.256	28841.9	28841.9		986.185	8563.4	7192.77	986.041	14717.2	11843.8	986.256	19144.9	12269.2	987.222	42218.9	23511.2
911.522	22577.1	22577.1	911.285	31095.9	31095.9	911.141	34617.9	34617.9	911.356	28668.2	28668.2		986.285	8573.2	7181.84	986.141	15035.9	11819.4	986.356	19523.7	12213.5	987.322	43548.3	23372.5
911.622	22702.1	22702.1	911.385	31564.1	31564.1	911.241	34906.4	34906.4	911.456	28602.7	28602.7		986.385	8711.2	7169.73	986.241	15153	11793.8	986.456	19639.2	12156.5	987.422	44516.4	23226.1
911.722	22698.1	22698.1	911.485	31493.9	31493.9	911.341	34814.2	34814.2	911.556	28880	28880		986.485	8795.6	7156.86	986.341	15173.2	11767.9	986.556	20086.3	12095.7	987.522	45655.5	23070.8
911.822	23011.7	23011.7	911.585	31638.1	31638.1	911.441	34843.2	34843.2	911.656	28643.6	28643.6		986.585	8817.73	7143.71	986.441	15689	11737.8	986.656	20350.5	12032.3	987.622	46859.6	22906.1
911.922	23084.3	23084.3	911.685	31654.3	31654.3	911.541	34804.1	34804.1	911.756	28605.7	28605.7		986.685	8977.93	7129.18	986.541	16264.7	11703.1	986.756	20657	11966.1	987.722	47903	22733
912.022	22986.2	22986.2	911.785	31472.9	31472.9	911.641	35051.5	35051.5	911.856	28516.6	28516.6		986.785	9253.8	7112.36	986.641	16499.5	11666.4	986.856	21088.3	11896.1	987.822	48996.3	22551.2
912.122	23300.9	23300.9	911.885	31805.7	31805.7	911.741	34930.3	34930.3	911.956	28860.6	28860.6		986.885	9432.4	7093.99	986.741	16522	11629.1	986.956	21259	11824.3	987.922	50045.7	22360.8
912.222	23122	23122	911.985	31861	31861	911.841	35226.5	35226.5	912.056	28586.1	28586.1		986.985	9562.93	7074.44	986.841	17119.9	11587	987.056	21661.3	11748.8	988.022	51108.7	22161.8
912.322	23485.9	23485.9	912.085	31723.3	31723.3	911.941	35155.3	35155.3	912.156	28625.1	28625.1		987.085	9497.53	7055.26	986.941	17353.7	11542.8	987.156	21938.7	11670.6	988.122	51666.8	21957.5
912.422	23303.8	23303.8	912.185	31830.5	31830.5	912.041	34990.5	34990.5	912.256	28177.7	28177.7		987.185	9796.47	7033.55	987.041	17703.1	11495.6	987.256	22259.7	11589.3	988.222	52881.1	21743.4
912.522	23434.7	23434.7	912.285	31909.7	31909.7	912.141	35096.5	35096.5	912.356	28208.7	28208.7		987.285	9941.73	7010.53	987.141	17882.3	11446.6	987.356	22536	11505.3	988.322	53550.9	21523.1
912.622	23475.7	23475.7	912.385	31902.3	31902.3	912.241	35356.5	35356.5	912.456	28321.7	28321.7		987.385	10065.7	6986.34	987.241	18379.6	11393.5	987.456	22728.5	11419.1	988.422	53776.2	21299.8
912.722	23553.3	23553.3	912.485	32062.8	32062.8	912.341	35059.7	35059.7	912.556	28406.5	28406.5		987.485	10032.8	6962.22	987.341	18641.9	11337.9	987.556	23063.5	11329.8	988.522	54410.2	21070.6
912.822	23530.7	23530.7	912.585	32003.1	32003.1	912.441	34971.3	34971.3	912.656	28169.7	28169.7		987.585	10181.8	6936.72	987.441	18987.5	11279.2	987.656	23558.7	11235.9	988.622	54990.1	20835.7
912.922	23555.5	23555.5	912.685	32103.6	32103.6	912.541	35218.8	35218.8	912.756	28127.1	28127.1		987.685	10352.4	6909.68	987.541	19109.9	11219.2	987.756	23636.2	11140.8	988.722	54680.1	20601.4
913.022	23521.1	23521.1	912.785	32097.3	32097.3	912.641	34939.7	34939.7	912.856	28167	28167		987.785	10400.2	6882.04	987.641	19296.1	11157.3	987.856	23713.7	11044.3	988.822	54768.4	20364.8
913.122	23498.3	23498.3	912.885	32242.3	32242.3	912.741	34959.8	34959.8	912.956	28020.9	28020.9		987.885	10449.5	6853.8	987.741	19774.9	11091.2	987.956	23851.7	10946	988.922	54810.7	20126.3
913.222	23571.1	23571.1	912.985	32309	32309	912.841	35078.4	35078.4	913.056	27935.4	27935.4		987.985	10498.1	6824.94	987.841	20040.6	11022.6	988.056	23841.9	10847	989.022	54260.5	19890
913.322	23296.1	23296.1	913.085	32106.4	32106.4	912.941	35033.9	35033.9	913.156	28140.4	28140.4		988.085	10610.7	6794.97	987.941	20182.6	10952.3	988.156	23895.1	10746.9	989.122	53943.3	19654.2
913.422	23757.4	23757.4	913.185	32291.5	32291.5	913.041	35018.2	35018.2	913.256	28066.9	28066.9		988.185	10585.4	6764.95	988.041	20333.3	10880.4	988.256	24088.9	10644.5	989.222	53546.5	19419.6
913.522	23659.4	23659.4	913.285	32149.9	32149.9	913.141	34799.8	34799.8	913.356	28068.9	28068.9		988.285	10699.1	6733.8	988.141	20183.4	10809.1	988.356	24159.3	10540.7	989.322	52852.9	19188.1
913.622	23631.3	23631.3	913.385	32240.7	32240.7	913.241	35035.2	35035.2	913.456	27899.3	27899.3		988.385	10520.5	6703.82	988.241	20373.5	10735.8	988.456	23855.3	10438.5	989.422	52013.3	18960.8
913.722	23657.7	23657.7	913.485	32426.6	32426.6	913.341	34999.7	34999.7	913.556	27783.8	27783.8		988.485	10507.9	6673.7	988.341	20314.3	10662.3	988.556	23762.6	10336.3	989.522	51608.3	18734.8
913.822	23663	23663	913.585	32050.5	32050.5	913.441	34866.7	34866.7	913.656	27881.4	27881.4		988.585	10527.5	6643.19	988.441	20302.7	10588.4	988.656	23972.9	10231.6	989.622	51327.9	18509.1
913.922	23762.6	23762.6	913.685	32459	32459	913.541	34840.7	34840.7	913.756	27846.3	27846.3		988.685	10478.8	6612.82	988.541	20191.2	10514.8	988.756	23534.6	10129.5	989.722	50120.2	18290.2
914.022	23795.7	23795.7	913.785	32391.9	32391.9	913.641	34891.4	34891.4	913.856	27787.9	27787.9		988.785	10442.9	6582.49	988.641	19982.2	10442.2	988.856	23163.7	10029.5	989.822	49112.7	18076.8
914.122	23917.7	23917.7	913.885	32450.2	32450.2	913.741	35037.9	35037.9	913.956	27599.1	27599.1		988.885	10374	6552.47	988.741	19802.1	10370.4	988.956	23089.2	9929.27	989.922	48070.9	17869.2
914.222	23821.9	23821.9	913.985	32626.9	32626.9	913.841	34927.8	34927.8	914.056	27744.7	27744.7		988.985	10392.9	6522.06	988.841	20046.9	10296.2	989.056	22696.2	9831.29	990.022	47390.6	17664.8
914.322	23885.1	23885.1	914.085	32427.3	32427.3	913.941	35055.6	35055.6	914.156	27811.6	27811.6		989.085	10169.7	6493.18	988.941	19981.8	10222	989.156	22653.3	9732.89	990.122	46294.9	17466.5
914.422	23594.1	23594.1	914.185	32338.5	32338.5	914.041	34919.9	34919.9	914.256	27510.4	27510.4		989.185	10181.2	6463.98	989.041	19598.5	10150.1	989.256	22218.4	9637.06	990.222	45504.2	17272.4
914.522	23830	23830	914.285	32621.7	32621.7	914.141	34744.3	34744.3	914.356	27707	27707		989.285	9972.73	6436.2	989.141	19397.3	10079.2	989.356	21802.5	9543.7	990.322	43801.6	17088.7
914.622	23958.1	23958.1	914.385	32281.5	32281.5	914.241	34915.6	34915.6	914.456	27722.7	27722.7		989.385	9857.8	6409.11	989.241	19159.1	10009.6	989.456	21221.1	9454.08	990.422	43084.5	16908.7
914.722	23830.5	23830.5	914.485	32385.3	32385.3	914.341	35180.7	35180.7	914.556	27749	27749		989.485	9829.8	6382.02	989.341	19085.5	9939.98	989.556	20878.1	9366.4	990.522	42169.7	16733.8
914.822	23703.5	23703.5	914.585	32389.9	32389.9	914.441	34785.4	34785.4	914.656	27569.7	27569.7		989.585	9854.13	6354.53	989.441	18662.3	9873.1	989.656	20614.5	9280.07	990.622	41328.5	16563.6
914.922	24124.3	24124.3	914.685	32693.9	32693.9	914.541	34408.6	34408.6	914.756	27561.4	27561.4		989.685	9678.07	6328.22	989.541	18770.7	9804.89	989.756	20131.3	9196.79	990.722	40522.8	16397.7
915.022	24179	24179	914.785	32640.1	32640.1	914.641	34684.3	34684.3	914.856	27858.9	27858.9		989.785	9469.4	6303.35	989.641	18462.7	9738.5	989.856	19948.6	9114.28	990.822	39785.5	16235.7
915.122	24096.8	24096.8	914.885	32425.3	32425.3	914.741	34668.4	34668.4	914.956	27859.1	27859.1		989.885	9571.07	6277.47	989.741	18163.9	9673.91	989.956	19142.9	9037.31	990.922	38639.7	16080.6
915.222	24040.6	24040.6	914.985	32285.1	32285.1	914.841	34396.1	34396.1	915.056	27588.6	27588.6		989.985	9472.47	6252.18	989.841	17966.1	9610.33	990.056	18979.1	8961.01	991.022	37932.8	15929.3
915.322	24080.2	24080.2	915.085	32544	32544	914.941	34418.1	34418.1	915.156	27700.1	27700.1		990.085	9405.27	6227.21	989.941	17707.6	9548.24	990.156	18409.3	8888.5	991.122	37216.9	15781.9
915.422	24244	24244	915.185	32553.9	32553.9	915.041	34760.7	34760.7	915.256	27709	27709		990.185	9320.13	6202.72	990.041	17663.9	9486.02	990.256	18093.5	8817.85	991.222	36886.1	15635.8
915.522	24529.7	24529.7	915.285	32768.3	32768.3	915.141	34551.3	34551.3	915.356	27732.9	27732.9		990.285	9161.4	6179.29	990.141	17128.2	9427.43	990.356	17790.5	8748.99	991.322	36180.7	15493.6
915.622	24496.1	24496.1	915.385	32835.5	32835.5	915.241	34556.4	34556.4	915.456	27958.8	27958.8		990.385	9140.67	6155.85	990.241	17074.5	9368.79	990.456	17358.2	8682.92	991.422	35598.1	15354.4
915.722	24693.1	24693.1	915.485	32969.8	32969.8	915.341	34381.7	34381.7	915.556	28102.9	28102.9		990.485	8980.6	6133.48	990.341	16734.9	9312.32	990.556	16988.4	8619.18	991.522	35244.3	15216.7
915.822	24890.2	24890.2	915.585	33266.9	33266.9	915.441	34548.7	34548.7	915.656	27675.6	27675.6		990.585	8922	6111.4	990.441	16513.6	9257.1	990.656	16863.6	8555.9	991.622	34481.1	15083.3
915.922	25070.9	25070.9	915.685	33409.5	33409.5	915.541	34740.8	34740.8	915.756	27721.5	27721.5		990.685	9014.87	6088.41	990.541	16404.7	9202.3	990.756	16518.5	8494.79	991.722	34054.3	14951.9
916.022	25496.1	25496.1	915.785	33630.7	33630.7	915.641	34614.8	34614.8	915.856	27835.6	27835.6		990.785	8812.8	6066.84	990.641	16204.9	9148.61	990.856	16075.9	8436.61	991.822	33518.5	14823.4
916.122	25759.6	25759.6	915.885	33993.2	33993.2	915.741	35052.4	35052.4	915.956	27996.1	27996.1		990.885	8704.73	6045.96	990.741	16047.5	9095.72	990.956	15905.4	8379.29	991.922	33000.7	14697.5
916.222	26143.5	26143.5	915.985	34035.1	34035.1	915.841	35047.1	35047.1	916.056	28185.1	28185.1		990.985	8531.67	6026.27	990.841	15666.6	9045.34	991.056	15818.9	8322.19	992.022	32746.4	14572.5
916.322	26206.3	26206.3	916.085	34724.1	34724.1	915.941	35580.8	35580.8	916.156	28219.9	28219.9		991.085	8398.87	6007.49	990.941	15603.2	8995.06	991.156	15498.5	8267.11	992.122	31705.1	14453.9
916.422	26869.3	26869.3	916.185	34787.9	34787.9	916.041	35615.8	35615.8	916.256	28153.1	28153.1		991.185	8494.13	5987.8	991.041	15474.8	8945.37	991.256	15279.8	8213.29	992.222	31143.4	14338.4
916.522	27170.7	27170.7	916.285	35218.3	35218.3	916.141	35984.5	35984.5	916.356	28220.3	28220.3		991.285	8250.93	5969.88	991.141	15121.7	8898.02	991.356	15163.7	8159.95	992.322	30439.6	14226.9
916.622	27254.3	27254.3	916.385	35869.9	35869.9	916.241	36443.6	36443.6	916.456	28509.7	28509.7		991.385	8296.07	5951.46	991.241	14886.5	8852.1	991.456	14712.6	8109.66	992.422	29732.3	14119.5
916.722	27853.3	27853.3	916.485	36397.4	36397.4	916.341	36530.5	36530.5	916.556	28561.6	28561.6		991.485	8072.27	5934.67	991.341	14652.5	8807.63	991.556	14521.5	8060.45	992.522	28975.1	14016.7
916.822	27958.9	27958.9	916.585	36799.5	36799.5	916.441	36863.5	36863.5	916.656	28720.3	28720.3		991.585	8054	5917.89	991.441	14654	8762.81	991.656	14241.4	8013.02	992.622	28470.5	13916.6
916.922	28179.6	28179.6	916.685	37206.1	37206.1	916.541	37398.3	37398.3	916.756	28869.7	28869.7		991.685	7883.67	5902.33	991.541	14274.3	8720.55	991.756	14143.4	7965.97	992.722	27658.6	13821.5
917.022	28744.7	28744.7	916.785	37738	37738	916.641	37822.5	37822.5	916.856	28973.8	28973.8		991.785	7830.53	5887.06	991.641	14145.5	8678.96	991.856	13754.8	7921.54	992.822	26699.7	13732.3
917.122	28855.7	28855.7	916.885	38348.9	38348.9	916.741	38235.5	38235.5	916.956	29081.5	29081.5		991.885	7818	5871.77	991.741	13990.3	8638.23	991.956	13650.3	7877.57	992.922	25870.7	13648.3
917.222	29131.1	29131.1	916.985	38490.5	38490.5	916.841	38531.6	38531.6	917.056	29312.8	29312.8		991.985	7749.2	5856.9	991.841	13626.2	8599.99	992.056	13500.4	7834.42	993.022	25227.1	13568.1
917.322	29628.5	29628.5	917.085	39399.7	39399.7	916.941	39041	39041	917.156	29355.9	29355.9		992.085	7499.13	5843.9	991.941	13489.1	8562.5	992.156	12946.6	7795.19	993.122	24457	13492.7
917.422	29647.3	29647.3	917.185	39596.3	39596.3	917.041	39494.8	39494.8	917.256	29535.6	29535.6		992.185	7437.93	5831.28	992.041	13216.3	8526.82	992.256	12824.9	7756.58	993.222	23887.5	13420.7
917.522	29772.4	29772.4	917.285	40030.5	40030.5	917.141	39655.2	39655.2	917.356	29471.7	29471.7		992.285	7297	5819.68	992.141	13022.7	8492.35	992.356	12604.1	7719.38	993.322	23352.4	13352
917.622	30158.3	30158.3	917.385	40542.7	40542.7	917.241	40318.8	40318.8	917.456	29434.9	29434.9		992.385	7279.47	5808.12	992.241	12702.5	8460.07	992.456	12333.3	7683.97	993.422	22536.4	13288.4
917.722	30193.6	30193.6	917.485	41047.3	41047.3	917.341	40510.3	40510.3	917.556	29562.8	29562.8		992.485	7106.2	5797.84	992.341	12362.6	8430.15	992.556	12122.6	7649.9	993.522	21551.4	13231.2
917.822	30223.2	30223.2	917.585	40815.4	40815.4	917.441	40575.3	40575.3	917.656	29621.4	29621.4		992.585	7041.47	5787.99	992.441	12225.7	8401.05	992.656	11632.3	7619.34	993.622	21164.7	13176.2
917.922	30221.1	30221.1	917.685	41032.3	41032.3	917.541	40921.8	40921.8	917.756	29538.2	29538.2		992.685	7062.93	5777.9	992.541	12017.9	8373.32	992.756	11335.7	7590.82	993.722	20554	13125.1
918.022	30161.1	30161.1	917.785	40849.5	40849.5	917.641	40929.7	40929.7	917.856	29488.3	29488.3		992.785	6908.73	5768.94	992.641	11689.4	8347.89	992.856	11120.9	7563.73	993.822	19969.5	13077.8
918.122	30086.7	30086.7	917.885	40646.5	40646.5	917.741	41087.1	41087.1	917.956	29448	29448		992.885	6943.13	5759.65	992.741	11669.2	8322.43	992.956	10862.1	7538.41	993.922	19348.1	13034.3
918.222	30073.3	30073.3	917.985	40501.7	40501.7	917.841	40986.7	40986.7	918.056	29486.7	29486.7		992.985	6816.27	5751.28	992.841	11475.5	8298.25	993.056	10646	7514.56	994.022	18662.7	12995.4
918.322	29692.3	29692.3	918.085	40260.6	40260.6	917.941	40791.2	40791.2	918.156	29205	29205		993.085	6663.55	5744.06	992.941	11332.2	8274.99	993.156	10233.3	7493.7	994.122	18288.8	12958.7
918.422	29034.1	29034.1	918.185	39894.5	39894.5	918.041	40437.7	40437.7	918.256	29164.3	29164.3		993.185	6643.74	5736.93	993.041	11064.2	8253.61	993.256	9964.87	7474.73	994.222	17954.9	12924.1
918.522	28656.2	28656.2	918.285	39428.5	39428.5	918.141	40071.4	40071.4	918.356	29057.6	29057.6		993.285	6557.71	5730.44	993.141	11022	8232.38	993.356	9732.07	7457.41	994.322	17139.5	12894.9
918.622	28005.1	28005.1	918.385	38630.3	38630.3	918.241	39657.2	39657.2	918.456	28653	28653		993.385	6513.39	5724.24	993.241	10721.6	8213.3	993.456	9475.8	7441.92	994.422	16842.4	12867.6
918.722	27597.3	27597.3	918.485	37773.8	37773.8	918.341	39528.1	39528.1	918.556	28484.9	28484.9		993.485	6543.24	5717.75	993.341	10532.9	8195.51	993.556	9332.47	7427.41	994.522	16585.7	12841.9
918.822	26937.8	26937.8	918.585	37003	37003	918.441	38507.5	38507.5	918.656	27872.7	27872.7		993.585	6452.88	5711.93	993.441	10305.6	8179.33	993.656	9183.93	7413.93	994.622	16401	12817.2
918.922	26540.7	26540.7	918.685	36300.7	36300.7	918.541	38036.8	38036.8	918.756	27824.3	27824.3		993.685	6418.85	5706.33	993.541	10327.5	8162.86	993.756	8921.07	7402.36	994.722	15925.4	12795.7
919.022	26307.1	26307.1	918.785	35913.1	35913.1	918.641	37533.9	37533.9	918.856	27627.1	27627.1		993.785	6330.11	5701.39	993.641	10099.7	8148.01	993.856	8963.13	7390.38	994.822	15599.8	12776.3
919.122	25618.3	25618.3	918.885	34887.9	34887.9	918.741	37034.9	37034.9	918.956	27187.2	27187.2		993.885	6283.58	5696.79	993.741	9946.8	8134.22	993.956	8703.33	7380.3	994.922	15391.1	12758.2
919.222	25116.8	25116.8	918.985	34058.7	34058.7	918.841	36153.9	36153.9	919.056	26961.3	26961.3		993.985	6239.74	5692.49	993.841	9821.53	8121.28	994.056	8681.6	7370.32	995.022	15221.6	12741.1
919.322	24609.5	24609.5	919.085	33565.4	33565.4	918.941	35659.3	35659.3	919.156	26666.5	26666.5		994.085	6190.35	5688.54	993.941	9671.8	8109.39	994.156	8427.8	7362.2	995.122	15054.1	12725.1
919.422	24008.1	24008.1	919.185	32838.7	32838.7	919.041	34798.9	34798.9	919.256	26332.6	26332.6		994.185	6066.77	5685.55	994.041	9554.93	8098.31	994.256	8439.07	7353.94	995.222	14800.4	12710.7
919.522	23482.8	23482.8	919.285	32277.8	32277.8	919.141	34438.2	34438.2	919.356	26284.3	26284.3		994.285	6132.98	5682.01	994.141	9538.13	8087.27	994.356	8335.53	7346.4	995.322	14585.3	12697.8
919.622	23204.3	23204.3	919.385	31495.4	31495.4	919.241	34081.1	34081.1	919.456	26159.6	26159.6		994.385	6167.1	5678.17	994.241	9285.87	8078.08	994.456	8329.4	7338.86	995.422	14354.3	12686.3
919.722	22836.7	22836.7	919.485	30949.3	30949.3	919.341	33408.3	33408.3	919.556	25694.7	25694.7		994.485	6199.14	5674.04	994.341	9280.13	8068.87	994.556	8222.07	7332.08	995.522	14000.5	12677.2
919.822	22699.5	22699.5	919.585	30565.3	30565.3	919.441	33233.2	33233.2	919.656	25550.7	25550.7		994.585	6006.13	5671.41	994.441	9117.93	8060.82	994.656	8072.27	7326.4	995.622	14062	12667.6
919.922	22029.7	22029.7	919.685	30068.4	30068.4	919.541	32806.6	32806.6	919.756	25535.1	25535.1		994.685	6029.27	5668.58	994.541	8872.27	8054.6	994.756	7975.33	7321.42	995.722	13947.5	12658.8
920.022	21811.5	21811.5	919.785	29503.4	29503.4	919.641	32267.5	32267.5	919.856	25419.3	25419.3		994.785	5996.43	5665.98	994.641	9018.8	8047.21	994.856	7856.27	7317.31	995.822	13730.7	12651.3
920.122	21454.5	21454.5	919.885	29224.2	29224.2	919.741	32066.7	32066.7	919.956	24985	24985		994.885	6026.68	5663.13	994.741	8855.07	8041.01	994.956	8045.27	7311.73	995.922	13630.4	12644.6
920.222	21099.7	21099.7	919.985	28848.3	28848.3	919.841	31908.4	31908.4	920.056	24887.8	24887.8		994.985	5754.25	5662.4	994.841	8834.93	8034.93	995.056	7857.73	7307.54	996.022	13753.2	12636.9
920.322	20871.3	20871.3	920.085	28613.9	28613.9	919.941	31738.7	31738.7	920.156	24692.5	24692.5		995.085	5757.18	5661.65	994.941	8752.47	8029.43	995.156	7624.53	7305.1	996.122	13509.7	12630.8
920.422	20621.5	20621.5	920.185	28158.6	28158.6	920.041	31407.7	31407.7	920.256	24553.9	24553.9		995.185	5785.54	5660.67	995.041	8648.6	8024.68	995.256	7746.6	7301.72	996.222	13373.6	12625.7
920.522	20468.3	20468.3	920.285	28001.1	28001.1	920.141	30864.3	30864.3	920.356	24473.6	24473.6		995.285	5689.75	5660.44	995.141	8588.27	8020.36	995.356	7639.6	7299.12	996.322	13493.9	12619.7
920.622	20262.1	20262.1	920.385	27896.9	27896.9	920.241	30773.5	30773.5	920.456	24349.6	24349.6		995.385	5734.74	5659.86	995.241	8428.73	8017.23	995.456	7642.93	7296.48	996.422	13280.3	12615.1
920.722	19663.4	19663.4	920.485	27620.3	27620.3	920.341	30791.9	30791.9	920.556	24402.1	24402.1		995.485	5755.57	5659.1	995.341	8529.2	8013.3	995.556	7534.07	7294.66	996.522	13256.5	12610.7
920.822	19786.9	19786.9	920.585	27352.4	27352.4	920.441	30320.4	30320.4	920.656	24340.5	24340.5		995.585	5831.85	5657.73	995.441	8518.87	8009.42	995.656	7553.2	7292.68	996.622	13267.5	12606.1
920.922	19434.1	19434.1	920.685	26858.9	26858.9	920.541	30116	30116	920.756	24132.6	24132.6		995.685	5878.89	5655.98	995.541	8318.87	8007.05	995.756	7508.67	7291.02	996.722	13217.8	12601.9
921.022	19397.7	19397.7	920.785	26749	26749	920.641	29842.7	29842.7	920.856	23868.7	23868.7		995.785	5633.49	5655.8	995.641	8512.47	8003.18	995.856	7492.27	7289.47	996.822	12995.7	12599.2
921.122	19179.5	19179.5	920.885	26537.1	26537.1	920.741	29485.7	29485.7	920.956	23693.8	23693.8		995.885	5667.91	5655.71	995.741	8423.47	7999.95	995.956	7457	7288.19	996.922	12976.1	12596.5
921.222	18907	18907	920.985	26160.7	26160.7	920.841	29620.6	29620.6	921.056	23802.3	23802.3		995.985	5729.87	5655.12	995.841	8370.4	7997.11	996.056	7456.33	7286.9	997.022	12978.7	12593.9
921.322	18745.2	18745.2	921.085	25732.2	25732.2	920.941	29265.1	29265.1	921.156	23734.8	23734.8		996.085	5654.85	5655.12	995.941	8303.27	7994.77	996.156	7503.93	7285.23	997.122	12999.1	12591.1
921.422	18652.9	18652.9	921.185	25761.8	25761.8	921.041	29314.2	29314.2	921.256	23784.5	23784.5		996.185	5732.22	5654.51	996.041	8280.6	7992.58	996.256	7421.53	7284.19	997.222	12863.5	12589.2
921.522	18343.5	18343.5	921.285	25164.2	25164.2	921.141	28849.6	28849.6	921.356	23602.4	23602.4		996.285	5631.44	5654.33	996.141	8164.07	7991.26	996.356	7274.53	7284.11	997.322	12779.3	12587.9
921.622	18274.7	18274.7	921.385	25073.7	25073.7	921.241	28585.3	28585.3	921.456	23661	23661		996.385	5662.32	5654.26	996.241	8103.13	7990.4	996.456	7255.27	7283.9	997.422	12719.1	12587
921.722	17965.1	17965.1	921.485	24932.9	24932.9	921.341	28462.7	28462.7	921.556	23505.5	23505.5		996.485	5643.13	5654.18	996.341	8267.8	7988.28	996.556	7272.2	7283.81	997.522	12695.8	12586.2
921.822	17937.2	17937.2	921.585	24547	24547	921.441	28268.1	28268.1	921.656	23430.7	23430.7		996.585	5645.97	5654.11	996.441	8194.6	7986.69	996.656	7347.13	7283.32	997.622	12696.9	12585.5
921.922	17769.8	17769.8	921.685	24682.3	24682.3	921.541	28157.8	28157.8	921.756	23543.3	23543.3		996.685	5749.61	5653.36	996.541	8100	7985.83	996.756	7196.6	7282.67	997.722	12660.3	12584.9
922.022	17610.6	17610.6	921.785	24436.8	24436.8	921.641	28071.3	28071.3	921.856	23397.5	23397.5		996.785	5694.97	5653.03	996.641	8173.73	7984.38	996.856	7279.27	7282.64	997.822	12587.3	12584.9
922.122	17262.1	17262.1	921.885	23996.5	23996.5	921.741	28196.7	28196.7	921.956	23303.5	23303.5		996.885	5714.53	5652.54	996.741	8229.4	7982.51	996.956	7393.47	7281.79	997.922	12501.1	12584.4
922.222	17131.7	17131.7	921.985	23893.7	23893.7	921.841	27838.3	27838.3	922.056	23302.5	23302.5		996.985	5716.01	5652.04	996.841	8180.67	7980.99	997.056	7294.67	7281.69	998.022	12664.6	12664.6
922.322	17020.7	17020.7	922.085	23752.1	23752.1	921.941	27769.2	27769.2	922.156	23252.5	23252.5		997.085	5665.88	5651.93	996.941	8078.67	7980.24	997.156	7181.27	7280.93	998.122	12642.5	12642.5
922.422	16913.4	16913.4	922.185	23632.2	23632.2	922.041	27525.9	27525.9	922.256	23479.4	23479.4		997.185	5568.99	5651.28	997.041	8107.67	7979.26	997.256	7290.93	7280.86	998.222	12557.3	12557.3
922.522	16945.3	16945.3	922.285	23345.9	23345.9	922.141	27636.6	27636.6	922.356	23462.2	23462.2		997.285	5570.7	5650.65	997.141	8005.33	7979.06	997.356	7286.93	7280.81	998.322	12726.5	12726.5
922.622	16832.1	16832.1	922.385	23185.7	23185.7	922.241	27436.4	27436.4	922.456	23291.9	23291.9		997.385	5622.56	5650.44	997.241	8067.07	7978.39	997.456	7173.87	7280	998.422	12615.1	12615.1
922.722	16549.7	16549.7	922.485	23103.9	23103.9	922.341	27190.7	27190.7	922.556	23041.3	23041.3		997.485	5650.38	5650.43	997.341	8018.93	7978.08	997.556	7232.4	7279.64	998.522	12538.7	12538.7
922.822	16442.7	16442.7	922.585	22962.9	22962.9	922.441	26999.9	26999.9	922.656	23081.8	23081.8		997.585	5593.07	5649.99	997.441	8020	7977.75	997.656	7132.07	7278.52	998.622	12438.1	12438.1
922.922	16219.2	16219.2	922.685	22797.7	22797.7	922.541	27056.2	27056.2	922.756	23198.9	23198.9		997.685	5628.59	5649.82	997.541	7965.73	7977.66	997.756	7290.93	7278.43	998.722	12512.3	12512.3
923.022	16313.6	16313.6	922.785	22753.7	22753.7	922.641	26987	26987	922.856	23086.3	23086.3		997.785	5660.5	5649.74	997.641	7975.4	7977.65	997.856	7257.73	7278.27	998.822	12591.1	12591.1
923.122	16222.4	16222.4	922.885	22576.7	22576.7	922.741	27107.3	27107.3	922.956	23173.8	23173.8		997.885	5631.09	5649.59	997.741	8065	7976.98	997.956	7345.73	7277.76	998.922	12656.3	12656.3
923.222	16176.6	16176.6	922.985	22588.3	22588.3	922.841	26826.2	26826.2	923.056	22999	22999		997.985	5657.18	5657.18	997.841	7945.73	7976.74	998.056	7229.8	7229.8	999.022	12520.7	12520.7
923.322	16120.3	16120.3	923.085	22420.9	22420.9	922.941	26596.3	26596.3	923.156	23189.2	23189.2		998.085	5727.77	5727.77	997.941	7992.13	7976.62	998.156	7230.27	7230.27	999.122	12565.2	12565.2
923.422	15970.6	15970.6	923.185	22303.9	22303.9	923.041	26840.3	26840.3	923.256	23083.4	23083.4		998.185	5614.92	5614.92	998.041	7992	7992	998.256	7226	7226	999.222	12449.7	12449.7
923.522	15952.7	15952.7	923.285	21987.9	21987.9	923.141	26630.1	26630.1	923.356	22872.9	22872.9		998.285	5604.98	5604.98	998.141	8041.2	8041.2	998.356	7130.13	7130.13	999.322	12475.3	12475.3
923.622	15884.7	15884.7	923.385	22042.5	22042.5	923.241	26561.8	26561.8	923.456	23031.4	23031.4		998.385	5578.66	5578.66	998.241	8157.27	8157.27	998.456	7211.47	7211.47	999.422	12374.1	12374.1
923.722	15710.7	15710.7	923.485	22063.3	22063.3	923.341	26567.8	26567.8	923.556	23026	23026		998.485	5623.69	5623.69	998.341	7887.67	7887.67	998.556	7229.8	7229.8	999.522	12356.1	12356.1
923.822	15562.2	15562.2	923.585	22000.2	22000.2	923.441	26628.4	26628.4	923.656	22737.8	22737.8		998.585	5602.55	5602.55	998.441	8090.93	8090.93	998.656	7243.8	7243.8	999.622	12577.6	12577.6
923.922	15669.1	15669.1	923.685	21773.6	21773.6	923.541	26516.7	26516.7	923.756	22564.4	22564.4		998.685	5576.97	5576.97	998.541	8023.2	8023.2	998.756	7238.73	7238.73	999.722	12495.3	12495.3
924.022	15361.9	15361.9	923.785	21666.3	21666.3	923.641	26465.5	26465.5	923.856	22777.6	22777.6		998.785	5548.09	5548.09	998.641	7925.07	7925.07	998.856	7283.13	7283.13	999.822	12346.5	12346.5
924.122	15428.1	15428.1	923.885	21411.1	21411.1	923.741	26389.2	26389.2	923.956	22860.3	22860.3		998.885	5695.67	5695.67	998.741	8011.87	8011.87	998.956	7281.47	7281.47	999.922	12513.3	12513.3
924.222	15390.1	15390.1	923.985	21820.3	21820.3	923.841	26208.9	26208.9	924.056	22565.9	22565.9		998.985	5636.12	5636.12	998.841	8101.8	8101.8	999.056	7214.27	7214.27
924.322	15290.8	15290.8	924.085	21627.5	21627.5	923.941	26231.1	26231.1	924.156	22638.1	22638.1		999.085	5602.43	5602.43	998.941	7951.13	7951.13	999.156	7171.6	7171.6
924.422	15171.1	15171.1	924.185	21444.1	21444.1	924.041	25940.4	25940.4	924.256	22339	22339		999.185	5598.92	5598.92	999.041	8013.07	8013.07	999.256	7199.73	7199.73
924.522	15169.2	15169.2	924.285	21415.9	21415.9	924.141	26033	26033	924.356	22508.3	22508.3		999.285	5663.04	5663.04	999.141	8013.27	8013.27	999.356	7318.27	7318.27
924.622	15213.3	15213.3	924.385	21413.5	21413.5	924.241	26201.2	26201.2	924.456	22101.7	22101.7		999.385	5609.82	5609.82	999.241	8028.93	8028.93	999.456	7069.8	7069.8
924.722	15155.9	15155.9	924.485	21349.4	21349.4	924.341	25786.3	25786.3	924.556	22172.7	22172.7		999.485	5653.45	5653.45	999.341	7901.87	7901.87	999.556	7142.73	7142.73
924.822	14957.9	14957.9	924.585	21135.3	21135.3	924.441	25909.7	25909.7	924.656	22086.1	22086.1		999.585	5716.26	5716.26	999.441	7926.87	7926.87	999.656	7159.93	7159.93
924.922	14949	14949	924.685	20909.6	20909.6	924.541	25900.5	25900.5	924.756	21901.9	21901.9		999.685	5671.69	5671.69	999.541	7944.8	7944.8	999.756	7279.07	7279.07
925.022	14914.1	14914.1	924.785	20951.1	20951.1	924.641	25663.8	25663.8	924.856	22041.7	22041.7		999.785	5583.18	5583.18	999.641	7832.67	7832.67	999.856	7229.73	7229.73
925.122	14921.1	14921.1	924.885	20824.8	20824.8	924.741	25626.2	25626.2	924.956	21679.9	21679.9		999.885	5643.15	5643.15	999.741	7870.33	7870.33	999.956	7067.27	7067.27
925.222	14732.3	14732.3	924.985	20594.6	20594.6	924.841	25699.4	25699.4	925.056	21731.5	21731.5		999.985	5609.35	5609.35	999.841	8021.53	8021.53
925.322	14818.7	14818.7	925.085	20709.7	20709.7	924.941	25629.3	25629.3	925.156	21480	21480					999.941	8015.8	8015.8
925.422	14929.3	14929.3	925.185	20659.7	20659.7	925.041	25283.6	25283.6	925.256	21474.4	21474.4
925.522	14682.7	14682.7	925.285	20438.7	20438.7	925.141	24968.3	24968.3	925.356	21572.5	21572.5
925.622	14763.6	14763.6	925.385	20388.4	20388.4	925.241	25171.9	25171.9	925.456	21550.6	21550.6
925.722	14586.1	14586.1	925.485	20469.5	20469.5	925.341	25224.2	25224.2	925.556	21316.9	21316.9
925.822	14712.1	14712.1	925.585	20270	20270	925.441	25009.1	25009.1	925.656	20923.3	20923.3
925.922	14583.9	14583.9	925.685	20291.8	20291.8	925.541	25029.9	25029.9	925.756	21019.5	21019.5
926.022	14395.9	14395.9	925.785	20046	20046	925.641	24768.1	24768.1	925.856	21260.1	21260.1
926.122	14352.7	14352.7	925.885	19834.1	19834.1	925.741	24810.3	24810.3	925.956	20748.4	20748.4
926.222	14254.7	14254.7	925.985	19999.7	19999.7	925.841	24845.9	24845.9	926.056	20835.1	20835.1
926.322	14404.9	14404.9	926.085	19814.7	19814.7	925.941	24475.5	24475.5	926.156	20485.5	20485.5
926.422	14103.2	14103.2	926.185	19620.7	19620.7	926.041	24071.3	24071.3	926.256	20325.3	20325.3
926.522	14230.3	14230.3	926.285	19632.5	19632.5	926.141	24326.4	24326.4	926.356	20373.5	20373.5
926.622	14251.7	14251.7	926.385	19373.7	19373.7	926.241	24083	24083	926.456	20164.1	20164.1
926.722	14161.9	14161.9	926.485	19423.9	19423.9	926.341	24046.3	24046.3	926.556	20260.7	20260.7
926.822	14046.3	14046.3	926.585	19471.7	19471.7	926.441	23963.3	23963.3	926.656	20142.7	20142.7
926.922	13804.8	13804.8	926.685	19064.1	19064.1	926.541	23958.3	23958.3	926.756	19949.4	19949.4
927.022	13809.5	13809.5	926.785	19231.6	19231.6	926.641	23835.4	23835.4	926.856	19861.2	19861.2
927.122	13806.6	13806.6	926.885	19118.2	19118.2	926.741	23671.8	23671.8	926.956	19700	19700
927.222	13886.9	13886.9	926.985	18823.8	18823.8	926.841	23456.1	23456.1	927.056	19883.5	19883.5
927.322	13862.7	13862.7	927.085	18894.5	18894.5	926.941	23338.9	23338.9	927.156	19613.1	19613.1
927.422	13755.9	13755.9	927.185	18616.5	18616.5	927.041	23289.4	23289.4	927.256	19580.1	19580.1
927.522	13562.1	13562.1	927.285	18445.6	18445.6	927.141	23033.7	23033.7	927.356	19527.4	19527.4
927.622	13398.1	13398.1	927.385	18489.1	18489.1	927.241	23050.1	23050.1	927.456	19535.5	19535.5
927.722	13575.9	13575.9	927.485	18332.9	18332.9	927.341	22773.9	22773.9	927.556	19434.6	19434.6
927.822	13411.6	13411.6	927.585	18245.8	18245.8	927.441	22879.7	22879.7	927.656	19336.2	19336.2
927.922	13304.6	13304.6	927.685	18270.3	18270.3	927.541	22893.9	22893.9	927.756	19183.1	19183.1
928.022	13226.1	13226.1	927.785	17955.7	17955.7	927.641	23091.7	23091.7	927.856	19212.7	19212.7
928.122	13278.6	13278.6	927.885	18123.8	18123.8	927.741	22679.9	22679.9	927.956	19238.5	19238.5
928.222	13296.7	13296.7	927.985	18079	18079	927.841	22508.7	22508.7	928.056	19225	19225
928.322	13122.1	13122.1	928.085	18017.9	18017.9	927.941	22367.6	22367.6	928.156	19094.9	19094.9
928.422	13034.3	13034.3	928.185	17990.1	17990.1	928.041	22251.7	22251.7	928.256	19248.1	19248.1
928.522	13161.4	13161.4	928.285	17717.2	17717.2	928.141	22227.4	22227.4	928.356	19124.5	19124.5
928.622	13028.1	13028.1	928.385	17508.9	17508.9	928.241	22300	22300	928.456	19114.5	19114.5
928.722	12914.1	12914.1	928.485	17577.9	17577.9	928.341	22280.9	22280.9	928.556	19117.5	19117.5
928.822	12769.9	12769.9	928.585	17594.3	17594.3	928.441	22022.6	22022.6	928.656	18881.2	18881.2
928.922	13031.5	13031.5	928.685	17664.9	17664.9	928.541	21954	21954	928.756	18994.1	18994.1
929.022	12910.7	12910.7	928.785	17711.8	17711.8	928.641	22292.4	22292.4	928.856	19003.6	19003.6
929.122	12825.7	12825.7	928.885	17632	17632	928.741	22091.3	22091.3	928.956	18940.7	18940.7
929.222	12835.5	12835.5	928.985	17678.6	17678.6	928.841	22025	22025	929.056	18891.8	18891.8
929.322	12751.3	12751.3	929.085	17372.5	17372.5	928.941	21938.7	21938.7	929.156	18962.9	18962.9
929.422	12772	12772	929.185	17501.6	17501.6	929.041	22021.3	22021.3	929.256	18866.6	18866.6
929.522	12781.9	12781.9	929.285	17418.3	17418.3	929.141	21921.7	21921.7	929.356	19031.1	19031.1
929.622	12751.7	12751.7	929.385	17567.1	17567.1	929.241	21837.1	21837.1	929.456	19040.7	19040.7
929.722	12802.8	12802.8	929.485	17403.7	17403.7	929.341	21995.6	21995.6	929.556	18765.1	18765.1
929.822	12702.4	12702.4	929.585	17456.5	17456.5	929.441	21955.8	21955.8	929.656	18814.8	18814.8

## Sheet: Figure S5
CuO		CuO90ZnO10		CuO70ZnO30		CuO50ZnO50		ZnO
EIR vs RHE (V)	j (mA/cm2)	EIR vs RHE (V)	j (mA/cm2)	EIR vs RHE (V)	j (mA/cm2)	EIR vs RHE (V)	j (mA/cm2)	EIR vs RHE (V)	j (mA/cm2)
-1.36354	-0.000278193	-1.36324	-0.000269825	-1.36385	-0.000361132	-1.36415	-0.000213068	-1.36354	-0.000528096
-1.36049	-0.00026714	-1.36141	-0.000221507	-1.3611	-0.000334313	-1.3611	-0.000192912	-1.3611	-0.000466583
-1.35897	-0.000255803	-1.35866	-0.000205854	-1.35866	-0.000322442	-1.35927	-0.000180681	-1.35866	-0.000419757
-1.35592	-0.000241674	-1.35592	-0.000197248	-1.35653	-0.000314616	-1.35592	-0.000173986	-1.35653	-0.000385991
-1.35347	-0.000218885	-1.35378	-0.000191309	-1.35317	-0.00030811	-1.35408	-0.000169499	-1.35378	-0.000355415
-1.35103	-0.00018607	-1.35134	-0.000186779	-1.35134	-0.00030301	-1.35073	-0.000165953	-1.35134	-0.000327066
-1.3489	-0.000153339	-1.3489	-0.000182853	-1.3489	-0.000298789	-1.3489	-0.000162985	-1.3489	-0.000301606
-1.34676	-0.000136362	-1.34645	-0.000179632	-1.34615	-0.00029492	-1.34676	-0.00016038	-1.34615	-0.000279216
-1.34432	-0.000126848	-1.34462	-0.000177468	-1.34371	-0.000291403	-1.34371	-0.000158064	-1.34401	-0.000259113
-1.34127	-0.00012115	-1.34188	-0.000175203	-1.34157	-0.000288237	-1.34157	-0.000155929	-1.34218	-0.000241538
-1.33883	-0.000118416	-1.33913	-0.000173139	-1.33883	-0.000285248	-1.33944	-0.000153939	-1.33944	-0.00022649
-1.33699	-0.000115824	-1.33669	-0.000171126	-1.33669	-0.000282434	-1.33669	-0.000152057	-1.33669	-0.000213369
-1.33425	-0.000114	-1.33425	-0.000169113	-1.33486	-0.000279708	-1.33455	-0.000150284	-1.33425	-0.000201873
-1.3315	-0.000112491	-1.3315	-0.0001672	-1.3315	-0.000277246	-1.33211	-0.000148619	-1.33181	-0.000191521
-1.32967	-0.000110895	-1.32998	-0.000166344	-1.32936	-0.000274784	-1.32967	-0.000147027	-1.32967	-0.000182191
-1.32692	-0.000109842	-1.32692	-0.000164935	-1.32631	-0.000272498	-1.32723	-0.000145543	-1.32692	-0.000173765
-1.32387	-0.000109044	-1.32448	-0.000163526	-1.32448	-0.000270299	-1.32448	-0.000144132	-1.32448	-0.00016588
-1.32235	-0.000108389	-1.32204	-0.000161966	-1.32204	-0.000268101	-1.32174	-0.000142757	-1.32174	-0.000158296
-1.31929	-0.000107335	-1.3196	-0.000160556	-1.3196	-0.000266079	-1.3199	-0.00014149	-1.31899	-0.000151194
-1.31716	-0.000106281	-1.31716	-0.000159751	-1.31746	-0.000264056	-1.31685	-0.00014026	-1.31685	-0.000144453
-1.31472	-0.000105369	-1.31472	-0.000158593	-1.31502	-0.000262122	-1.31472	-0.000139066	-1.31472	-0.000138254
-1.31227	-0.000104657	-1.31166	-0.000157486	-1.31258	-0.000260187	-1.31227	-0.000137872	-1.31258	-0.000132415
-1.30983	-0.00010403	-1.30953	-0.000156178	-1.30953	-0.000258429	-1.30983	-0.000136714	-1.30953	-0.000126818
-1.3077	-0.000103119	-1.3077	-0.000154919	-1.30739	-0.00025667	-1.30739	-0.000135592	-1.30739	-0.000121581
-1.30526	-0.000102692	-1.30495	-0.000154215	-1.30495	-0.000254824	-1.30495	-0.000134434	-1.30587	-0.000116525
-1.30251	-0.000101922	-1.30281	-0.000153258	-1.30251	-0.000253065	-1.3019	-0.000133312	-1.30281	-0.000111831
-1.29976	-0.000101267	-1.30037	-0.000152252	-1.30007	-0.000251394	-1.30037	-0.000132227	-1.30007	-0.000107557
-1.29793	-0.000100982	-1.29793	-0.000151144	-1.29824	-0.000249811	-1.29763	-0.000131141	-1.29793	-0.000103645
-1.29488	-0.000100327	-1.29488	-0.000149987	-1.29488	-0.000248229	-1.29488	-0.000130055	-1.29549	-0.000100034
-1.29274	-9.96436e-05	-1.29274	-0.000148729	-1.29274	-0.000246558	-1.29244	-0.00012897	-1.29274	-9.67595e-05
-1.2903	-9.88744e-05	-1.2903	-0.000148376	-1.2903	-0.000244975	-1.2903	-0.000127884	-1.29061	-9.37681e-05
-1.28817	-9.86466e-05	-1.28756	-0.00014747	-1.28786	-0.000243393	-1.28786	-0.000126799	-1.28817	-9.09934e-05
-1.28542	-9.79914e-05	-1.28542	-0.000146514	-1.28572	-0.000241898	-1.28542	-0.000125713	-1.28572	-8.84294e-05
-1.28267	-9.75356e-05	-1.28267	-0.000145356	-1.28328	-0.000240403	-1.28267	-0.000124664	-1.28298	-8.607e-05
-1.28023	-9.71368e-05	-1.28054	-0.0001444	-1.28084	-0.000238908	-1.28054	-0.000123614	-1.28054	-8.38791e-05
-1.2781	-9.63107e-05	-1.2781	-0.000143846	-1.27779	-0.000237501	-1.2781	-0.000122529	-1.27779	-8.18748e-05
-1.27565	-9.59689e-05	-1.27565	-0.000142991	-1.27565	-0.000235918	-1.27565	-0.000121479	-1.27565	-7.99608e-05
-1.27321	-9.58265e-05	-1.27321	-0.000142185	-1.27382	-0.000234512	-1.27291	-0.00012043	-1.27291	-7.82033e-05
-1.27077	-9.49149e-05	-1.27047	-0.000141129	-1.27077	-0.000233017	-1.27016	-0.00011938	-1.27077	-7.65361e-05
-1.26772	-9.42597e-05	-1.26863	-0.000140122	-1.26863	-0.00023161	-1.26802	-0.000118331	-1.26802	-7.49711e-05
-1.26589	-9.38324e-05	-1.26558	-0.000139568	-1.26589	-0.000230203	-1.26558	-0.000117318	-1.26589	-7.34724e-05
-1.26314	-9.32627e-05	-1.26345	-0.000138763	-1.26345	-0.000228796	-1.26345	-0.000116268	-1.26375	-7.2064e-05
-1.2607	-9.32342e-05	-1.2607	-0.000137958	-1.26131	-0.000227389	-1.26101	-0.000115255	-1.26131	-7.07399e-05
-1.25856	-9.21233e-05	-1.25856	-0.000137152	-1.25826	-0.00022607	-1.25887	-0.000114206	-1.25856	-6.94879e-05
-1.25582	-9.19239e-05	-1.25612	-0.000136095	-1.25551	-0.000224575	-1.25582	-0.000113192	-1.25582	-6.82481e-05
-1.25338	-9.13257e-05	-1.25307	-0.000135139	-1.25338	-0.000223256	-1.25368	-0.000112179	-1.25399	-6.70924e-05
-1.25063	-9.09839e-05	-1.25124	-0.000134636	-1.25154	-0.000221849	-1.25093	-0.000111202	-1.25124	-6.59729e-05
-1.2491	-9.04711e-05	-1.2488	-0.000133881	-1.2491	-0.000220531	-1.2491	-0.000110189	-1.24849	-6.48895e-05
-1.24636	-9.01008e-05	-1.24636	-0.000133076	-1.24605	-0.000219124	-1.24636	-0.000109212	-1.24666	-6.38422e-05
-1.24453	-8.9702e-05	-1.24422	-0.00013227	-1.24361	-0.000217805	-1.24422	-0.000108235	-1.24392	-6.28431e-05
-1.24147	-8.93886e-05	-1.24117	-0.000131264	-1.24117	-0.000216398	-1.24147	-0.000107258	-1.24086	-6.185e-05
-1.23934	-8.87904e-05	-1.23903	-0.000130358	-1.23903	-0.000215079	-1.23903	-0.000106281	-1.23903	-6.09171e-05
-1.23659	-8.78219e-05	-1.23629	-0.000129905	-1.2372	-0.00021376	-1.2369	-0.000105304	-1.23629	-5.99781e-05
-1.23446	-8.77934e-05	-1.23446	-0.000129099	-1.23446	-0.000212441	-1.23415	-0.000104363	-1.23384	-5.90873e-05
-1.23171	-8.74516e-05	-1.23201	-0.000128344	-1.2314	-0.000211122	-1.23171	-0.000103422	-1.2314	-5.82266e-05
-1.22927	-8.69674e-05	-1.22988	-0.000127589	-1.22896	-0.000209803	-1.23018	-0.000102445	-1.22927	-5.73479e-05
-1.22591	-8.64546e-05	-1.22683	-0.000126633	-1.22652	-0.000208396	-1.22713	-0.00010154	-1.22683	-5.65112e-05
-1.22438	-8.61982e-05	-1.22469	-0.000125727	-1.22408	-0.000207165	-1.22438	-0.000100599	-1.22469	-5.56806e-05
-1.22194	-8.58849e-05	-1.22194	-0.000125224	-1.22133	-0.000205758	-1.22194	-9.96585e-05	-1.22194	-5.48922e-05
-1.2195	-8.57425e-05	-1.2192	-0.000124469	-1.2195	-0.000204527	-1.21981	-9.87538e-05	-1.2192	-5.41097e-05
-1.21737	-8.44321e-05	-1.21706	-0.000123714	-1.21706	-0.00020312	-1.21767	-9.7813e-05	-1.21767	-5.33453e-05
-1.21431	-8.42042e-05	-1.21492	-0.000122959	-1.21462	-0.000201801	-1.21523	-9.69083e-05	-1.21462	-5.25869e-05
-1.21157	-8.3549e-05	-1.21218	-0.000122154	-1.21218	-0.000200482	-1.21248	-9.60036e-05	-1.21248	-5.18406e-05
-1.20974	-8.34636e-05	-1.21004	-0.000121248	-1.20943	-0.000199163	-1.20943	-9.51351e-05	-1.21004	-5.11244e-05
-1.2076	-8.32072e-05	-1.2079	-0.000120392	-1.2076	-0.000197932	-1.20729	-9.42305e-05	-1.20729	-5.04262e-05
-1.20485	-8.24381e-05	-1.20455	-0.000119889	-1.20455	-0.000196701	-1.20455	-9.3362e-05	-1.20485	-4.9746e-05
-1.20241	-8.20963e-05	-1.20211	-0.000119184	-1.20241	-0.000195382	-1.20241	-9.24573e-05	-1.20241	-4.90539e-05
-1.19967	-8.20393e-05	-1.19997	-0.000118429	-1.19967	-0.000194063	-1.20028	-9.15888e-05	-1.19967	-4.83858e-05
-1.19722	-8.13271e-05	-1.19753	-0.000117674	-1.19753	-0.00019292	-1.19722	-9.07203e-05	-1.19753	-4.77417e-05
-1.19509	-8.07859e-05	-1.19509	-0.000116819	-1.19509	-0.000191513	-1.19509	-8.98519e-05	-1.19509	-4.70917e-05
-1.19295	-8.03017e-05	-1.19265	-0.000115963	-1.19234	-0.000190282	-1.19326	-8.90196e-05	-1.19265	-4.64356e-05
-1.19051	-7.97889e-05	-1.1899	-0.000115409	-1.18959	-0.000188963	-1.1899	-8.81511e-05	-1.1899	-4.58157e-05
-1.18776	-7.92762e-05	-1.18807	-0.000114755	-1.18776	-0.000187732	-1.18776	-8.73188e-05	-1.18807	-4.52018e-05
-1.18502	-7.89343e-05	-1.18532	-0.00011405	-1.18502	-0.000186501	-1.18563	-8.64865e-05	-1.18532	-4.46059e-05
-1.18258	-7.85925e-05	-1.18258	-0.000113295	-1.18258	-0.00018527	-1.18319	-8.56542e-05	-1.18319	-4.3998e-05
-1.18074	-7.8621e-05	-1.18044	-0.000112591	-1.18013	-0.000184039	-1.18074	-8.48219e-05	-1.18044	-4.34202e-05
-1.17769	-7.79088e-05	-1.1783	-0.000111735	-1.17739	-0.000182808	-1.1783	-8.39896e-05	-1.178	-4.28364e-05
-1.17525	-7.77379e-05	-1.17525	-0.00011088	-1.17556	-0.000181577	-1.17556	-8.31573e-05	-1.17586	-4.22826e-05
-1.17342	-7.70258e-05	-1.17281	-0.000110376	-1.17373	-0.000180346	-1.17281	-8.23612e-05	-1.17311	-4.17168e-05
-1.17037	-7.63706e-05	-1.17037	-0.000109672	-1.17067	-0.000179115	-1.17067	-8.15289e-05	-1.17098	-4.11751e-05
-1.16793	-7.6627e-05	-1.16823	-0.000108917	-1.16793	-0.000177884	-1.16823	-8.07328e-05	-1.16823	-4.06274e-05
-1.1661	-7.63421e-05	-1.16579	-0.000108212	-1.16579	-0.000176653	-1.16549	-7.99367e-05	-1.16579	-4.01038e-05
-1.16335	-7.56015e-05	-1.16304	-0.000107507	-1.16335	-0.000175422	-1.16304	-7.91406e-05	-1.16365	-3.95922e-05
-1.1606	-7.53451e-05	-1.16091	-0.000106652	-1.16152	-0.000174191	-1.1606	-7.83083e-05	-1.16121	-3.90625e-05
-1.15847	-7.46899e-05	-1.15847	-0.000105846	-1.15877	-0.000173048	-1.15816	-7.75483e-05	-1.15877	-3.85569e-05
-1.15633	-7.45475e-05	-1.15664	-0.000105142	-1.15664	-0.000171729	-1.15602	-7.67522e-05	-1.15602	-3.80814e-05
-1.15328	-7.40633e-05	-1.15328	-0.000104588	-1.15389	-0.000170586	-1.15328	-7.59561e-05	-1.15328	-3.7618e-05
-1.15114	-7.29808e-05	-1.15114	-0.000103883	-1.15053	-0.000169443	-1.15145	-7.516e-05	-1.15145	-3.71365e-05
-1.1484	-7.29523e-05	-1.14809	-0.000103179	-1.1484	-0.000168388	-1.1487	-7.44001e-05	-1.1487	-3.6667e-05
-1.14595	-7.27244e-05	-1.14656	-0.000102474	-1.14656	-0.000166981	-1.14595	-7.36402e-05	-1.14595	-3.61855e-05
-1.14351	-7.18129e-05	-1.14382	-0.00010177	-1.14382	-0.000165838	-1.14412	-7.28802e-05	-1.14382	-3.57401e-05
-1.14107	-7.12432e-05	-1.14077	-0.000100914	-1.14168	-0.000164607	-1.14107	-7.21203e-05	-1.14138	-3.53007e-05
-1.13955	-7.10153e-05	-1.13894	-0.000100109	-1.13894	-0.000163463	-1.13894	-7.13604e-05	-1.13863	-3.48794e-05
-1.1368	-7.08159e-05	-1.13649	-9.96053e-05	-1.1368	-0.000162232	-1.13649	-7.06005e-05	-1.13649	-3.44521e-05
-1.13405	-7.05025e-05	-1.13405	-9.89007e-05	-1.13436	-0.000161089	-1.13405	-6.98406e-05	-1.13375	-3.40187e-05
-1.13161	-7.03031e-05	-1.13131	-9.81961e-05	-1.13131	-0.000159858	-1.13131	-6.91168e-05	-1.13161	-3.36094e-05
-1.12917	-6.96195e-05	-1.12947	-9.74914e-05	-1.12886	-0.000158715	-1.12917	-6.83569e-05	-1.12947	-3.32182e-05
-1.12703	-6.93631e-05	-1.12703	-9.68371e-05	-1.12612	-0.000157572	-1.12642	-6.7597e-05	-1.12673	-3.28149e-05
-1.12398	-6.87934e-05	-1.12429	-9.60822e-05	-1.12398	-0.000156341	-1.12429	-6.68732e-05	-1.12429	-3.24297e-05
-1.12215	-6.8594e-05	-1.12123	-9.52769e-05	-1.12185	-0.000155198	-1.12215	-6.61495e-05	-1.12185	-3.20445e-05
-1.1191	-6.82806e-05	-1.1191	-9.44716e-05	-1.1191	-0.000154055	-1.1191	-6.54258e-05	-1.11879	-3.16533e-05
-1.11635	-6.7483e-05	-1.11696	-9.39682e-05	-1.11727	-0.000152912	-1.11666	-6.4702e-05	-1.11666	-3.12741e-05
-1.11422	-6.75685e-05	-1.11422	-9.33139e-05	-1.11422	-0.000151769	-1.11452	-6.39783e-05	-1.11452	-3.0925e-05
-1.11177	-6.7483e-05	-1.11208	-9.26093e-05	-1.11238	-0.000150626	-1.11208	-6.32546e-05	-1.11208	-3.05699e-05
-1.10903	-6.66569e-05	-1.10964	-9.19047e-05	-1.10933	-0.000149482	-1.10994	-6.2567e-05	-1.10964	-3.02087e-05
-1.10689	-6.57169e-05	-1.1072	-9.12e-05	-1.1072	-0.000148339	-1.10689	-6.18433e-05	-1.10689	-2.98717e-05
-1.10476	-6.56599e-05	-1.10476	-9.05457e-05	-1.10445	-0.000147196	-1.10476	-6.11195e-05	-1.10506	-2.95407e-05
-1.10292	-6.54605e-05	-1.10262	-8.98411e-05	-1.10262	-0.000146053	-1.10231	-6.0432e-05	-1.10201	-2.91976e-05
-1.09957	-6.51757e-05	-1.09957	-8.90861e-05	-1.10018	-0.00014491	-1.10018	-5.97444e-05	-1.09987	-2.88605e-05
-1.09743	-6.4435e-05	-1.09743	-8.82808e-05	-1.09743	-0.000143855	-1.09713	-5.90967e-05	-1.09713	-2.85475e-05
-1.09468	-6.43781e-05	-1.09468	-8.78278e-05	-1.09529	-0.000142791	-1.09468	-5.84526e-05	-1.09499	-2.82406e-05
-1.09224	-6.4492e-05	-1.09224	-8.71232e-05	-1.09255	-0.000141665	-1.09163	-5.77831e-05	-1.09255	-2.79336e-05
-1.09011	-6.3552e-05	-1.09011	-8.64186e-05	-1.09011	-0.00014054	-1.0898	-5.711e-05	-1.09041	-2.76327e-05
-1.08767	-6.27828e-05	-1.08797	-8.57643e-05	-1.08767	-0.000139388	-1.08797	-5.64333e-05	-1.08706	-2.73377e-05
-1.08522	-6.2441e-05	-1.08522	-8.50596e-05	-1.08522	-0.000138324	-1.08522	-5.57603e-05	-1.08461	-2.70428e-05
-1.08278	-6.18428e-05	-1.08309	-8.44053e-05	-1.08248	-0.000137198	-1.08309	-5.50872e-05	-1.08248	-2.67539e-05
-1.08034	-6.1558e-05	-1.08065	-8.37007e-05	-1.08034	-0.000136152	-1.08034	-5.4425e-05	-1.08034	-2.6477e-05
-1.0779	-6.07604e-05	-1.0779	-8.29961e-05	-1.0779	-0.000135027	-1.07821	-5.37808e-05	-1.07821	-2.62002e-05
-1.07546	-6.04755e-05	-1.07576	-8.22763e-05	-1.07515	-0.000133971	-1.07576	-5.31222e-05	-1.07607	-2.59414e-05
-1.07393	-6.0504e-05	-1.07302	-8.1471e-05	-1.07332	-0.00013289	-1.07271	-5.24745e-05	-1.07271	-2.56826e-05
-1.07088	-6.00767e-05	-1.07088	-8.10835e-05	-1.07058	-0.000131791	-1.06997	-5.18195e-05	-1.07058	-2.54177e-05
-1.06813	-5.99627e-05	-1.06813	-8.04191e-05	-1.06813	-0.000130683	-1.06844	-5.11718e-05	-1.06844	-2.51589e-05
-1.06569	-5.89942e-05	-1.066	-7.97396e-05	-1.06569	-0.000129768	-1.06569	-5.05204e-05	-1.06569	-2.49001e-05
-1.06264	-5.86239e-05	-1.06325	-7.90652e-05	-1.06325	-0.000128546	-1.06264	-4.98871e-05	-1.06356	-2.46593e-05
-1.0605	-5.78833e-05	-1.06112	-7.84059e-05	-1.06081	-0.000127517	-1.06081	-4.92647e-05	-1.0605	-2.44126e-05
-1.05776	-5.71996e-05	-1.05806	-7.77264e-05	-1.05837	-0.000126453	-1.05806	-4.8617e-05	-1.05806	-2.41778e-05
-1.05562	-5.72566e-05	-1.05562	-7.70771e-05	-1.05593	-0.000125363	-1.05623	-4.79946e-05	-1.05562	-2.39431e-05
-1.05349	-5.70857e-05	-1.05318	-7.64228e-05	-1.05379	-0.000124325	-1.05379	-4.73685e-05	-1.05379	-2.37084e-05
-1.05104	-5.66299e-05	-1.05104	-7.56678e-05	-1.05104	-0.000123279	-1.05074	-4.6757e-05	-1.05135	-2.34736e-05
-1.0486	-5.62311e-05	-1.04891	-7.49431e-05	-1.0486	-0.00012225	-1.04921	-4.61418e-05	-1.0486	-2.32569e-05
-1.04677	-5.60032e-05	-1.04586	-7.44649e-05	-1.04616	-0.000121186	-1.04616	-4.55266e-05	-1.04616	-2.30282e-05
-1.04403	-5.58323e-05	-1.04372	-7.38106e-05	-1.04372	-0.000120166	-1.04342	-4.49187e-05	-1.04342	-2.28176e-05
-1.04128	-5.58608e-05	-1.04128	-7.31513e-05	-1.04128	-0.000119111	-1.04097	-4.43144e-05	-1.04128	-2.26069e-05
-1.03884	-5.5348e-05	-1.03884	-7.25121e-05	-1.03884	-0.000118012	-1.03884	-4.37318e-05	-1.03884	-2.23962e-05
-1.0364	-5.42941e-05	-1.0364	-7.18527e-05	-1.0364	-0.000117089	-1.0364	-4.31166e-05	-1.0367	-2.21916e-05
-1.03395	-5.36674e-05	-1.03365	-7.12135e-05	-1.03456	-0.000115963	-1.03426	-4.25231e-05	-1.03395	-2.19809e-05
-1.03182	-5.37813e-05	-1.03151	-7.05693e-05	-1.03121	-0.000114926	-1.03151	-4.19297e-05	-1.03182	-2.17883e-05
-1.02877	-5.29837e-05	-1.02877	-6.99301e-05	-1.02938	-0.000113932	-1.02907	-4.13434e-05	-1.02907	-2.15897e-05
-1.02663	-5.26989e-05	-1.02663	-6.92909e-05	-1.02663	-0.000112894	-1.02694	-4.07572e-05	-1.02663	-2.13971e-05
-1.02419	-5.23001e-05	-1.02419	-6.86215e-05	-1.02419	-0.000111883	-1.02388	-4.01746e-05	-1.02449	-2.12105e-05
-1.02175	-5.23001e-05	-1.02175	-6.79269e-05	-1.02175	-0.00011089	-1.02114	-3.95992e-05	-1.02175	-2.10179e-05
-1.01931	-5.15879e-05	-1.019	-6.72374e-05	-1.01931	-0.000109887	-1.019	-3.90311e-05	-1.019	-2.08313e-05
-1.01656	-5.10752e-05	-1.01656	-6.67794e-05	-1.01656	-0.000108902	-1.01686	-3.8463e-05	-1.01717	-2.06508e-05
-1.01412	-5.15024e-05	-1.01473	-6.61452e-05	-1.01503	-0.000107874	-1.01412	-3.79021e-05	-1.01442	-2.04702e-05
-1.01229	-5.05339e-05	-1.01229	-6.5506e-05	-1.01168	-0.000106854	-1.01168	-3.73448e-05	-1.01198	-2.02836e-05
-1.01015	-5.02206e-05	-1.00985	-6.48819e-05	-1.00954	-0.000105886	-1.00924	-3.67839e-05	-1.00954	-2.01151e-05
-1.00649	-5.03915e-05	-1.0071	-6.42477e-05	-1.00679	-0.00010484	-1.0071	-3.6223e-05	-1.0071	-1.99526e-05
-1.00527	-4.97078e-05	-1.00466	-6.36236e-05	-1.00466	-0.000103864	-1.00466	-3.56838e-05	-1.00466	-1.9772e-05
-1.00283	-4.89957e-05	-1.00222	-6.30045e-05	-1.00191	-0.000102914	-1.00222	-3.51374e-05	-1.00252	-1.96035e-05
-1.00008	-4.91951e-05	-0.99977	-6.23804e-05	-0.99916	-0.000101947	-0.99977	-3.4591e-05	-1.00008	-1.9435e-05
-0.99733	-4.89387e-05	-0.99733	-6.17664e-05	-0.99764	-0.000100989	-0.99733	-3.40518e-05	-0.99703	-1.92604e-05
-0.9955	-4.8426e-05	-0.99489	-6.11473e-05	-0.99489	-9.99861e-05	-0.99489	-3.35126e-05	-0.99459	-1.91039e-05
-0.99215	-4.85399e-05	-0.99245	-6.05333e-05	-0.99215	-9.90892e-05	-0.99215	-3.29807e-05	-0.99276	-1.89474e-05
-0.99001	-4.75999e-05	-0.9897	-5.99343e-05	-0.99001	-9.81132e-05	-0.99001	-3.24451e-05	-0.99031	-1.8797e-05
-0.98787	-4.76284e-05	-0.98757	-5.928e-05	-0.98757	-9.71811e-05	-0.98726	-3.19312e-05	-0.98757	-1.86164e-05
-0.98482	-4.64405e-05	-0.98513	-5.86307e-05	-0.98513	-9.62227e-05	-0.98543	-3.1421e-05	-0.98543	-1.84659e-05
-0.98299	-4.59164e-05	-0.98269	-5.81677e-05	-0.98269	-9.52115e-05	-0.98269	-3.09289e-05	-0.98269	-1.83034e-05
-0.97963	-4.67168e-05	-0.98085	-5.75738e-05	-0.97994	-9.42706e-05	-0.97994	-3.04223e-05	-0.97994	-1.81529e-05
-0.9775	-4.6469e-05	-0.9775	-5.69749e-05	-0.9778	-9.33474e-05	-0.97811	-2.98975e-05	-0.9778	-1.79964e-05
-0.97506	-4.57084e-05	-0.97536	-5.63709e-05	-0.97536	-9.24241e-05	-0.97536	-2.93909e-05	-0.97506	-1.784e-05
-0.97322	-4.47997e-05	-0.97292	-5.57719e-05	-0.97322	-9.14569e-05	-0.97292	-2.88771e-05	-0.97292	-1.76955e-05
-0.97048	-4.42727e-05	-0.97017	-5.51881e-05	-0.97017	-9.056e-05	-0.97048	-2.83777e-05	-0.97017	-1.7539e-05
-0.96834	-4.35264e-05	-0.96804	-5.45992e-05	-0.96773	-8.97422e-05	-0.96804	-2.78856e-05	-0.96804	-1.73825e-05
-0.96529	-4.30393e-05	-0.96498	-5.40103e-05	-0.96498	-8.87222e-05	-0.9659	-2.73934e-05	-0.96498	-1.7232e-05
-0.96315	-4.27573e-05	-0.96285	-5.34164e-05	-0.96346	-8.78957e-05	-0.96315	-2.69049e-05	-0.96315	-1.70816e-05
-0.9601	-4.23471e-05	-0.96041	-5.28326e-05	-0.96071	-8.68932e-05	-0.96071	-2.64272e-05	-0.96071	-1.69251e-05
-0.95827	-4.26975e-05	-0.95858	-5.22588e-05	-0.95797	-8.59612e-05	-0.95827	-2.59387e-05	-0.95827	-1.67686e-05
-0.95583	-4.24838e-05	-0.95613	-5.16951e-05	-0.95522	-8.51082e-05	-0.95552	-2.54538e-05	-0.95583	-1.66302e-05
-0.95278	-4.22901e-05	-0.95339	-5.11213e-05	-0.95339	-8.41762e-05	-0.95308	-2.4987e-05	-0.95308	-1.64737e-05
-0.95125	-4.21762e-05	-0.95095	-5.05425e-05	-0.95095	-8.32793e-05	-0.95064	-2.45129e-05	-0.95125	-1.63172e-05
-0.9482	-4.14555e-05	-0.94881	-4.99788e-05	-0.9482	-8.24264e-05	-0.9482	-2.40498e-05	-0.94851	-1.61727e-05
-0.94576	-4.05439e-05	-0.94606	-4.94101e-05	-0.94606	-8.1547e-05	-0.94606	-2.35938e-05	-0.94637	-1.60283e-05
-0.94362	-4.0806e-05	-0.94362	-4.88262e-05	-0.94454	-8.07996e-05	-0.94362	-2.31306e-05	-0.94362	-1.58778e-05
-0.94088	-4.02961e-05	-0.94118	-4.82374e-05	-0.94118	-7.98148e-05	-0.94088	-2.26638e-05	-0.94149	-1.57273e-05
-0.93874	-3.93418e-05	-0.93843	-4.77139e-05	-0.93874	-7.89443e-05	-0.93874	-2.22115e-05	-0.93813	-1.55708e-05
-0.93599	-3.91994e-05	-0.9363	-4.72458e-05	-0.9363	-7.80738e-05	-0.93599	-2.17628e-05	-0.9366	-1.54204e-05
-0.93355	-3.91595e-05	-0.93355	-4.66972e-05	-0.93386	-7.71945e-05	-0.93355	-2.1314e-05	-0.93325	-1.52518e-05
-0.93172	-3.93219e-05	-0.93142	-4.61436e-05	-0.93142	-7.63855e-05	-0.93142	-2.08689e-05	-0.93111	-1.51014e-05
-0.92897	-3.82964e-05	-0.92897	-4.56101e-05	-0.92897	-7.55502e-05	-0.92867	-2.04275e-05	-0.92928	-1.49328e-05
-0.92623	-3.75615e-05	-0.92653	-4.50564e-05	-0.92653	-7.46709e-05	-0.92714	-1.99824e-05	-0.92653	-1.47703e-05
-0.92409	-3.78093e-05	-0.92409	-4.45078e-05	-0.9244	-7.38531e-05	-0.92409	-1.95373e-05	-0.9244	-1.46259e-05
-0.92134	-3.74019e-05	-0.92165	-4.39643e-05	-0.92196	-7.29826e-05	-0.92134	-1.90994e-05	-0.92165	-1.44634e-05
-0.91921	-3.68037e-05	-0.91951	-4.34257e-05	-0.91951	-7.21912e-05	-0.91951	-1.86796e-05	-0.91921	-1.42948e-05
-0.91677	-3.62739e-05	-0.91677	-4.29073e-05	-0.91646	-7.14086e-05	-0.91707	-1.82382e-05	-0.91707	-1.41383e-05
-0.91372	-3.64106e-05	-0.91494	-4.23939e-05	-0.91433	-7.05557e-05	-0.91463	-1.78148e-05	-0.91463	-1.39819e-05
-0.91249	-3.59919e-05	-0.91219	-4.18755e-05	-0.91158	-6.9694e-05	-0.91219	-1.73914e-05	-0.91158	-1.38133e-05
-0.90944	-3.57782e-05	-0.90944	-4.13571e-05	-0.90975	-6.8885e-05	-0.90944	-1.69644e-05	-0.90914	-1.36568e-05
-0.907	-3.46217e-05	-0.9067	-4.08488e-05	-0.907	-6.812e-05	-0.907	-1.65374e-05	-0.90731	-1.34763e-05
-0.90425	-3.45761e-05	-0.90456	-4.03354e-05	-0.90487	-6.73023e-05	-0.90425	-1.61248e-05	-0.90456	-1.33138e-05
-0.90212	-3.37301e-05	-0.90242	-3.98371e-05	-0.90181	-6.65021e-05	-0.90242	-1.57123e-05	-0.90212	-1.31452e-05
-0.90029	-3.41175e-05	-0.89968	-3.93388e-05	-0.89937	-6.57547e-05	-0.89968	-1.52998e-05	-0.89998	-1.29707e-05
-0.89724	-3.31205e-05	-0.89724	-3.88456e-05	-0.89754	-6.49633e-05	-0.89724	-1.48873e-05	-0.89785	-1.27961e-05
-0.8951	-3.26619e-05	-0.89449	-3.83574e-05	-0.89449	-6.42335e-05	-0.89479	-1.44783e-05	-0.89479	-1.26396e-05
-0.89205	-3.24682e-05	-0.89235	-3.78742e-05	-0.89266	-6.34333e-05	-0.89266	-1.40731e-05	-0.89266	-1.2447e-05
-0.89022	-3.22887e-05	-0.88991	-3.7391e-05	-0.88991	-6.27035e-05	-0.89022	-1.3675e-05	-0.89022	-1.22725e-05
-0.88778	-3.18187e-05	-0.88747	-3.68927e-05	-0.88747	-6.19385e-05	-0.88778	-1.32697e-05	-0.88747	-1.20919e-05
-0.88442	-3.185e-05	-0.88564	-3.64146e-05	-0.88472	-6.11207e-05	-0.88533	-1.28789e-05	-0.88503	-1.19114e-05
-0.88228	-3.1662e-05	-0.88289	-3.59364e-05	-0.88198	-6.04261e-05	-0.88259	-1.24808e-05	-0.8832	-1.17248e-05
-0.87954	-3.11806e-05	-0.88015	-3.54684e-05	-0.88045	-5.96787e-05	-0.87954	-1.209e-05	-0.88045	-1.15442e-05
-0.8777	-3.12262e-05	-0.8777	-3.49952e-05	-0.8774	-5.894e-05	-0.8774	-1.16883e-05	-0.8774	-1.13516e-05
-0.87526	-3.07875e-05	-0.87526	-3.45221e-05	-0.87557	-5.81926e-05	-0.87465	-1.13011e-05	-0.87496	-1.1147e-05
-0.87282	-3.06793e-05	-0.87313	-3.40842e-05	-0.87282	-5.74804e-05	-0.87282	-1.09248e-05	-0.87282	-1.09604e-05
-0.87069	-3.0571e-05	-0.87038	-3.36816e-05	-0.87038	-5.6733e-05	-0.87069	-1.0534e-05	-0.87038	-1.07497e-05
-0.86763	-3.01181e-05	-0.86763	-3.32387e-05	-0.86763	-5.60911e-05	-0.86824	-1.01504e-05	-0.86855	-1.05511e-05
-0.8655	-2.92635e-05	-0.86611	-3.27958e-05	-0.8655	-5.53261e-05	-0.8658	-9.77044e-06	-0.8655	-1.03404e-05
-0.86336	-2.94202e-05	-0.86336	-3.23327e-05	-0.86275	-5.46314e-05	-0.86367	-9.39048e-06	-0.86306	-1.01358e-05
-0.86031	-2.97193e-05	-0.86092	-3.18797e-05	-0.86061	-5.39192e-05	-0.86092	-9.01414e-06	-0.86061	-9.91309e-06
-0.85817	-2.97051e-05	-0.85787	-3.14419e-05	-0.85848	-5.32421e-05	-0.85817	-8.64503e-06	-0.85817	-9.70243e-06
-0.85573	-2.84859e-05	-0.85604	-3.1009e-05	-0.85573	-5.26002e-05	-0.85573	-8.26869e-06	-0.85604	-9.48575e-06
-0.8536	-2.78991e-05	-0.8539	-3.05862e-05	-0.85299	-5.19144e-05	-0.85329	-7.89596e-06	-0.8539	-9.27509e-06
-0.85115	-2.82153e-05	-0.85085	-3.01534e-05	-0.85115	-5.12373e-05	-0.85085	-7.51962e-06	-0.85115	-9.04637e-06
-0.84841	-2.67995e-05	-0.84841	-2.97306e-05	-0.84841	-5.0613e-05	-0.84841	-7.1469e-06	-0.84841	-8.82969e-06
-0.84658	-2.65916e-05	-0.84597	-2.93179e-05	-0.84566	-4.98744e-05	-0.84627	-6.78503e-06	-0.84658	-8.60098e-06
-0.84322	-2.5982e-05	-0.84414	-2.89102e-05	-0.84383	-4.92588e-05	-0.84383	-6.4304e-06	-0.84414	-8.36624e-06
-0.84108	-2.63067e-05	-0.84108	-2.84925e-05	-0.84108	-4.86345e-05	-0.84139	-6.06491e-06	-0.84139	-8.13752e-06
-0.83864	-2.57028e-05	-0.83803	-2.80999e-05	-0.83895	-4.79663e-05	-0.83864	-5.6958e-06	-0.83864	-7.89677e-06
-0.8362	-2.52413e-05	-0.8362	-2.76922e-05	-0.8359	-4.74299e-05	-0.8362	-5.33394e-06	-0.83559	-7.67407e-06
-0.83406	-2.47628e-05	-0.83376	-2.72996e-05	-0.83376	-4.67528e-05	-0.83406	-4.97931e-06	-0.83376	-7.43933e-06
-0.83162	-2.48568e-05	-0.83162	-2.69121e-05	-0.83101	-4.61285e-05	-0.83193	-4.62106e-06	-0.83162	-7.19858e-06
-0.82827	-2.50077e-05	-0.82888	-2.65144e-05	-0.82888	-4.54778e-05	-0.82888	-4.26643e-06	-0.82918	-6.96986e-06
-0.82674	-2.49508e-05	-0.82644	-2.6137e-05	-0.82674	-4.49239e-05	-0.82644	-3.90818e-06	-0.82674	-6.72911e-06
-0.82399	-2.35948e-05	-0.8246	-2.57544e-05	-0.82399	-4.42556e-05	-0.82399	-3.55355e-06	-0.82399	-6.49437e-06
-0.82216	-2.3253e-05	-0.82216	-2.5387e-05	-0.82155	-4.36664e-05	-0.82094	-3.18806e-06	-0.82186	-6.25963e-06
-0.8185	-2.3253e-05	-0.81942	-2.50246e-05	-0.81911	-4.30597e-05	-0.81942	-2.84428e-06	-0.81972	-6.0249e-06
-0.81667	-2.29767e-05	-0.81667	-2.46623e-05	-0.81697	-4.24442e-05	-0.81697	-2.48242e-06	-0.81636	-5.79618e-06
-0.81453	-2.27289e-05	-0.81484	-2.43049e-05	-0.81423	-4.18815e-05	-0.81423	-2.12417e-06	-0.81423	-5.55542e-06
-0.81209	-2.29397e-05	-0.81209	-2.39425e-05	-0.81179	-4.12747e-05	-0.81179	-1.76592e-06	-0.81179	-5.33273e-06
-0.80965	-2.2068e-05	-0.80935	-2.36053e-05	-0.80935	-4.0712e-05	-0.80935	-1.40405e-06	-0.80965	-5.09799e-06
-0.8066	-2.18857e-05	-0.80721	-2.3258e-05	-0.80721	-4.01844e-05	-0.80629	-1.04942e-06	-0.80721	-4.86927e-06
-0.80446	-2.14869e-05	-0.80477	-2.29158e-05	-0.80477	-3.96568e-05	-0.80538	-6.94787e-07	-0.80446	-4.63454e-06
-0.80233	-2.18544e-05	-0.80172	-2.25786e-05	-0.80202	-3.91644e-05	-0.80233	-3.293e-07	-0.80172	-4.42388e-06
-0.79958	-2.15011e-05	-0.79958	-2.22464e-05	-0.79988	-3.8584e-05	-0.79958	3.61868e-08	-0.79897	-4.18914e-06
-0.79683	-2.14669e-05	-0.79744	-2.19192e-05	-0.79714	-3.80477e-05	-0.79714	3.98055e-07	-0.79714	-3.96042e-06
-0.795	-2.0658e-05	-0.79439	-2.16021e-05	-0.7947	-3.75377e-05	-0.7947	7.6716e-07	-0.79531	-3.72569e-06
-0.79195	-2.0111e-05	-0.79226	-2.1275e-05	-0.79256	-3.69925e-05	-0.79165	1.13265e-06	-0.79256	-3.50299e-06
-0.78951	-1.97806e-05	-0.79012	-2.0968e-05	-0.79012	-3.64825e-05	-0.78981	1.49813e-06	-0.78981	-3.27427e-06
-0.78707	-1.93448e-05	-0.78707	-2.06559e-05	-0.78768	-3.59549e-05	-0.78737	1.86724e-06	-0.78737	-3.0275e-06
-0.78554	-1.90627e-05	-0.78463	-2.03589e-05	-0.78493	-3.54625e-05	-0.78493	2.24358e-06	-0.78493	-2.78072e-06
-0.78279	-1.91397e-05	-0.78279	-2.00519e-05	-0.78249	-3.50228e-05	-0.78218	2.61269e-06	-0.78279	-2.54599e-06
-0.78035	-1.88121e-05	-0.78005	-1.9755e-05	-0.78005	-3.45041e-05	-0.78096	2.99265e-06	-0.78005	-2.28115e-06
-0.77761	-1.83819e-05	-0.77761	-1.94631e-05	-0.7773	-3.40468e-05	-0.77791	3.36537e-06	-0.77761	-2.02836e-06
-0.77517	-1.85842e-05	-0.77517	-1.91762e-05	-0.77578	-3.3572e-05	-0.77486	3.74534e-06	-0.77547	-1.77557e-06
-0.77303	-1.8513e-05	-0.77272	-1.89094e-05	-0.77242	-3.30796e-05	-0.77272	4.11806e-06	-0.77303	-1.51074e-06
-0.77028	-1.80914e-05	-0.77028	-1.86276e-05	-0.77059	-3.26575e-05	-0.76998	4.50526e-06	-0.77089	-1.25193e-06
-0.76815	-1.7157e-05	-0.76784	-1.83558e-05	-0.76815	-3.21915e-05	-0.76784	4.88884e-06	-0.76815	-9.81077e-07
-0.76571	-1.71741e-05	-0.76571	-1.8094e-05	-0.7654	-3.17342e-05	-0.7654	5.2688e-06	-0.76571	-7.04209e-07
-0.76296	-1.72453e-05	-0.76357	-1.78323e-05	-0.76265	-3.13737e-05	-0.76326	5.65238e-06	-0.76326	-4.33359e-07
-0.76052	-1.68693e-05	-0.76082	-1.75706e-05	-0.76143	-3.09077e-05	-0.76052	6.03958e-06	-0.76082	-1.50472e-07
-0.75869	-1.63794e-05	-0.75838	-1.73089e-05	-0.75777	-3.0468e-05	-0.75808	6.42678e-06	-0.75808	1.32415e-07
-0.75594	-1.58239e-05	-0.75594	-1.70472e-05	-0.75624	-3.0046e-05	-0.75563	6.8176e-06	-0.75563	4.03265e-07
-0.7535	-1.55561e-05	-0.75319	-1.68207e-05	-0.7535	-2.96415e-05	-0.7535	7.20479e-06	-0.75319	6.68095e-07
-0.75075	-1.58666e-05	-0.75136	-1.6569e-05	-0.75075	-2.92194e-05	-0.75075	7.58114e-06	-0.75075	9.44964e-07
-0.748	-1.63281e-05	-0.74831	-1.63274e-05	-0.74862	-2.88237e-05	-0.74831	7.97196e-06	-0.74862	1.19174e-06
-0.74587	-1.56758e-05	-0.74617	-1.60808e-05	-0.74587	-2.84017e-05	-0.74587	8.35192e-06	-0.74617	1.43249e-06
-0.74343	-1.49266e-05	-0.74312	-1.58744e-05	-0.74373	-2.79972e-05	-0.74373	8.73912e-06	-0.74343	1.65519e-06
-0.74129	-1.50861e-05	-0.74099	-1.56379e-05	-0.74129	-2.76279e-05	-0.7416	9.11908e-06	-0.74099	1.87187e-06
-0.73885	-1.46332e-05	-0.73885	-1.54164e-05	-0.73885	-2.72586e-05	-0.73793	9.49904e-06	-0.73854	2.05244e-06
-0.7358	-1.47671e-05	-0.73641	-1.5195e-05	-0.73641	-2.68629e-05	-0.73641	9.879e-06	-0.73641	2.21495e-06
-0.73366	-1.47414e-05	-0.73366	-1.49785e-05	-0.73366	-2.64936e-05	-0.73397	1.02517e-05	-0.73366	2.35338e-06
-0.73153	-1.42657e-05	-0.73061	-1.47621e-05	-0.73122	-2.61155e-05	-0.73122	1.06208e-05	-0.73122	2.47978e-06
-0.72908	-1.39267e-05	-0.72847	-1.45507e-05	-0.72908	-2.57901e-05	-0.72908	1.09972e-05	-0.72878	2.57006e-06
-0.72664	-1.42002e-05	-0.72634	-1.43393e-05	-0.72603	-2.5456e-05	-0.72664	1.13663e-05	-0.72695	2.63025e-06
-0.72451	-1.4072e-05	-0.7239	-1.4128e-05	-0.72359	-2.50955e-05	-0.7242	1.1739e-05	-0.7239	2.64831e-06
-0.72145	-1.36077e-05	-0.72176	-1.39216e-05	-0.72145	-2.47877e-05	-0.72145	1.21009e-05	-0.72176	2.64831e-06
-0.71962	-1.32516e-05	-0.71871	-1.37354e-05	-0.71932	-2.44799e-05	-0.71932	1.24627e-05	-0.71932	2.61219e-06
-0.71627	-1.32004e-05	-0.71688	-1.3524e-05	-0.71627	-2.42074e-05	-0.71688	1.28246e-05	-0.71749	2.552e-06
-0.71413	-1.28557e-05	-0.71413	-1.33428e-05	-0.71413	-2.38644e-05	-0.71474	1.3172e-05	-0.71413	2.44366e-06
-0.71138	-1.27674e-05	-0.7123	-1.31465e-05	-0.71138	-2.35567e-05	-0.71169	1.3523e-05	-0.71169	2.32329e-06
-0.70925	-1.27702e-05	-0.70955	-1.29502e-05	-0.70925	-2.32665e-05	-0.70925	1.38668e-05	-0.70925	2.15476e-06
-0.70681	-1.23002e-05	-0.70681	-1.2774e-05	-0.70711	-2.29324e-05	-0.70742	1.42033e-05	-0.70742	1.97419e-06
-0.70436	-1.24512e-05	-0.70406	-1.25878e-05	-0.70436	-2.26158e-05	-0.70436	1.45399e-05	-0.70498	1.75751e-06
-0.70223	-1.16821e-05	-0.70192	-1.24066e-05	-0.70223	-2.23168e-05	-0.70192	1.48692e-05	-0.70253	1.50472e-06
-0.69979	-1.15852e-05	-0.69979	-1.22405e-05	-0.69979	-2.20355e-05	-0.70009	1.51876e-05	-0.69979	1.24591e-06
-0.69674	-1.17931e-05	-0.69704	-1.20543e-05	-0.69735	-2.17365e-05	-0.69704	1.5506e-05	-0.69735	9.63021e-07
-0.6946	-1.12405e-05	-0.6949	-1.18932e-05	-0.6949	-2.14375e-05	-0.6949	1.58209e-05	-0.6946	6.62077e-07
-0.69216	-1.13602e-05	-0.69277	-1.17171e-05	-0.69216	-2.12089e-05	-0.69185	1.61248e-05	-0.69216	3.49095e-07
-0.69002	-1.14456e-05	-0.68972	-1.1556e-05	-0.68941	-2.08396e-05	-0.69033	1.64216e-05	-0.69002	3.61133e-08
-0.68697	-1.10326e-05	-0.68758	-1.13899e-05	-0.68727	-2.06374e-05	-0.68758	1.67038e-05	-0.68789	-2.40755e-07
-0.68483	-1.04942e-05	-0.68514	-1.12238e-05	-0.68483	-2.03912e-05	-0.68514	1.69861e-05	-0.68514	-5.05586e-07
-0.68239	-9.98145e-06	-0.6827	-1.10628e-05	-0.68239	-2.00922e-05	-0.68209	1.72611e-05	-0.6827	-7.34303e-07
-0.67965	-1.03518e-05	-0.68056	-1.09017e-05	-0.68056	-1.9846e-05	-0.67995	1.75253e-05	-0.67965	-9.38945e-07
-0.6772	-1.06594e-05	-0.67781	-1.07507e-05	-0.67751	-1.95822e-05	-0.67812	1.77822e-05	-0.67751	-1.10145e-06
-0.67537	-1.095e-05	-0.67507	-1.05997e-05	-0.67537	-1.93448e-05	-0.67507	1.80319e-05	-0.67507	-1.26998e-06
-0.67293	-1.04572e-05	-0.67324	-1.04588e-05	-0.67293	-1.90634e-05	-0.67263	1.82816e-05	-0.67293	-1.39036e-06
-0.67049	-1.0309e-05	-0.67019	-1.03028e-05	-0.67049	-1.87996e-05	-0.66988	1.85096e-05	-0.67049	-1.50472e-06
-0.66805	-1.00128e-05	-0.66774	-1.01619e-05	-0.66774	-1.85534e-05	-0.66805	1.87339e-05	-0.66805	-1.61306e-06
-0.66561	-9.68519e-06	-0.66561	-1.00209e-05	-0.66561	-1.83248e-05	-0.6653	1.89474e-05	-0.66561	-1.70334e-06
-0.66317	-9.17245e-06	-0.66317	-9.86994e-06	-0.66286	-1.8105e-05	-0.66347	1.91428e-05	-0.66317	-1.77557e-06
-0.66011	-9.11263e-06	-0.66042	-9.73404e-06	-0.66042	-1.78851e-05	-0.66072	1.93382e-05	-0.66011	-1.8478e-06
-0.65828	-9.13257e-06	-0.65798	-9.59815e-06	-0.65798	-1.76565e-05	-0.65767	1.95155e-05	-0.65798	-1.90798e-06
-0.65554	-9.21233e-06	-0.65584	-9.48239e-06	-0.65523	-1.74279e-05	-0.65615	1.96856e-05	-0.65584	-1.96817e-06
-0.6531	-8.99584e-06	-0.65401	-9.32133e-06	-0.6534	-1.72344e-05	-0.6534	1.98412e-05	-0.6534	-2.01632e-06
-0.65096	-9.02147e-06	-0.65035	-9.1955e-06	-0.65096	-1.70498e-05	-0.65126	1.99787e-05	-0.65035	-2.05244e-06
-0.64852	-8.46885e-06	-0.64821	-9.05457e-06	-0.64791	-1.68475e-05	-0.64852	2.01199e-05	-0.64791	-2.08855e-06
-0.64608	-8.25236e-06	-0.64577	-8.90861e-06	-0.64577	-1.66629e-05	-0.64577	2.02357e-05	-0.64608	-2.12466e-06
-0.64363	-8.07005e-06	-0.64302	-8.78782e-06	-0.64333	-1.64431e-05	-0.64363	2.03551e-05	-0.64333	-2.15476e-06
-0.64089	-7.58863e-06	-0.64119	-8.66199e-06	-0.64119	-1.62232e-05	-0.64089	2.04564e-05	-0.64119	-2.18485e-06
-0.63845	-7.81652e-06	-0.63784	-8.53113e-06	-0.63845	-1.6021e-05	-0.63814	2.05433e-05	-0.63845	-2.20893e-06
-0.63601	-7.93901e-06	-0.63662	-8.41033e-06	-0.63601	-1.581e-05	-0.63601	2.06373e-05	-0.63662	-2.23902e-06
-0.63387	-7.55445e-06	-0.63356	-8.28954e-06	-0.63387	-1.56165e-05	-0.63387	2.07025e-05	-0.63387	-2.27514e-06
-0.63143	-7.09583e-06	-0.63112	-8.15868e-06	-0.63112	-1.54494e-05	-0.63082	2.07676e-05	-0.63143	-2.28115e-06
-0.62929	-7.0588e-06	-0.62868	-8.03788e-06	-0.62868	-1.52472e-05	-0.62899	2.08364e-05	-0.62899	-2.29921e-06
-0.62624	-6.86509e-06	-0.62624	-7.91206e-06	-0.62593	-1.50362e-05	-0.62624	2.08979e-05	-0.62593	-2.31125e-06
-0.6241	-6.75115e-06	-0.6238	-7.79629e-06	-0.6241	-1.48603e-05	-0.6238	2.09449e-05	-0.6238	-2.32931e-06
-0.62197	-6.72266e-06	-0.62166	-7.68053e-06	-0.62136	-1.4702e-05	-0.62166	2.0992e-05	-0.62075	-2.34736e-06
-0.61953	-6.20992e-06	-0.61861	-7.58994e-06	-0.61892	-1.45174e-05	-0.61953	2.10282e-05	-0.61922	-2.35338e-06
-0.61708	-6.21562e-06	-0.61647	-7.45404e-06	-0.61647	-1.43591e-05	-0.61617	2.10716e-05	-0.61678	-2.37144e-06
-0.61464	-6.49763e-06	-0.61464	-7.33828e-06	-0.61434	-1.41657e-05	-0.61434	2.11042e-05	-0.61403	-2.38949e-06
-0.6119	-6.36659e-06	-0.61159	-7.21749e-06	-0.61159	-1.39898e-05	-0.61159	2.11295e-05	-0.6119	-2.40153e-06
-0.60946	-6.55175e-06	-0.61007	-7.11682e-06	-0.60976	-1.38139e-05	-0.60946	2.11657e-05	-0.60915	-2.41357e-06
-0.60762	-6.46914e-06	-0.60701	-6.99603e-06	-0.60701	-1.3682e-05	-0.6064	2.11838e-05	-0.6064	-2.42561e-06
-0.60488	-5.82536e-06	-0.60457	-6.88027e-06	-0.60457	-1.35062e-05	-0.60427	2.12127e-05	-0.60488	-2.43163e-06
-0.60213	-5.6402e-06	-0.60213	-6.77457e-06	-0.60213	-1.33479e-05	-0.60213	2.12308e-05	-0.60213	-2.43765e-06
-0.59938	-5.71996e-06	-0.59938	-6.66888e-06	-0.59938	-1.32072e-05	-0.59969	2.12525e-05	-0.59908	-2.44366e-06
-0.59694	-5.77693e-06	-0.59664	-6.56821e-06	-0.59755	-1.30313e-05	-0.59694	2.12742e-05	-0.59755	-2.44968e-06
-0.5945	-5.80257e-06	-0.59481	-6.46755e-06	-0.59481	-1.28379e-05	-0.5945	2.12923e-05	-0.59481	-2.46172e-06
-0.59206	-5.56329e-06	-0.59206	-6.36186e-06	-0.59206	-1.27148e-05	-0.59237	2.13068e-05	-0.59237	-2.46172e-06
-0.59023	-5.33255e-06	-0.58992	-6.25616e-06	-0.58962	-1.25389e-05	-0.58962	2.13177e-05	-0.59023	-2.47376e-06
-0.58687	-5.09612e-06	-0.58718	-6.14543e-06	-0.58779	-1.23895e-05	-0.58748	2.13213e-05	-0.58687	-2.47978e-06
-0.58535	-5.18443e-06	-0.58535	-6.05987e-06	-0.58474	-1.224e-05	-0.58443	2.13321e-05	-0.58535	-2.47978e-06
-0.58229	-5.32401e-06	-0.58229	-5.94411e-06	-0.58229	-1.20905e-05	-0.58229	2.13357e-05	-0.58321	-2.49783e-06
-0.58016	-5.10182e-06	-0.57985	-5.84848e-06	-0.58046	-1.19762e-05	-0.57985	2.13285e-05	-0.57985	-2.50385e-06
-0.57741	-4.79702e-06	-0.57711	-5.74782e-06	-0.57772	-1.18003e-05	-0.57772	2.13249e-05	-0.57741	-2.49182e-06
-0.57467	-4.57768e-06	-0.57497	-5.66729e-06	-0.57558	-1.16948e-05	-0.57528	2.13249e-05	-0.57467	-2.49783e-06
-0.57314	-4.67168e-06	-0.57253	-5.56159e-06	-0.57253	-1.15453e-05	-0.57253	2.13104e-05	-0.57283	-2.50385e-06
-0.5707	-4.59762e-06	-0.57009	-5.46596e-06	-0.5707	-1.1387e-05	-0.57039	2.12923e-05	-0.57039	-2.50987e-06
-0.56734	-4.48083e-06	-0.56826	-5.37537e-06	-0.56765	-1.12551e-05	-0.56795	2.12706e-05	-0.56826	-2.50987e-06
-0.5652	-4.42101e-06	-0.56551	-5.27974e-06	-0.5652	-1.10969e-05	-0.56551	2.12489e-05	-0.56551	-2.52191e-06
-0.56307	-4.3327e-06	-0.56307	-5.19417e-06	-0.56276	-1.09738e-05	-0.56276	2.12199e-05	-0.56276	-2.52191e-06
-0.56032	-4.06493e-06	-0.56063	-5.09351e-06	-0.56032	-1.08507e-05	-0.56063	2.1191e-05	-0.56093	-2.52793e-06
-0.55758	-4.17318e-06	-0.55788	-4.99788e-06	-0.55819	-1.07188e-05	-0.55819	2.11476e-05	-0.55819	-2.52793e-06
-0.55574	-4.25294e-06	-0.55574	-4.91232e-06	-0.55574	-1.06308e-05	-0.55544	2.11042e-05	-0.55574	-2.53997e-06
-0.553	-4.21591e-06	-0.553	-4.82676e-06	-0.5533	-1.04814e-05	-0.55269	2.10535e-05	-0.5533	-2.53997e-06
-0.55056	-4.1219e-06	-0.55056	-4.73616e-06	-0.55056	-1.03407e-05	-0.55056	2.10028e-05	-0.55117	-2.54599e-06
-0.54811	-4.139e-06	-0.54811	-4.64053e-06	-0.54873	-1.02176e-05	-0.54811	2.09449e-05	-0.54842	-2.552e-06
-0.54598	-4.07918e-06	-0.54567	-4.56e-06	-0.54567	-1.00769e-05	-0.54628	2.08762e-05	-0.54598	-2.552e-06
-0.54384	-4.0279e-06	-0.54323	-4.47444e-06	-0.54354	-9.94498e-06	-0.54323	2.08038e-05	-0.54323	-2.55802e-06
-0.54079	-3.98232e-06	-0.54049	-4.39391e-06	-0.5411	-9.82187e-06	-0.5411	2.0735e-05	-0.54079	-2.56404e-06
-0.53865	-3.86838e-06	-0.53835	-4.30835e-06	-0.53865	-9.69877e-06	-0.53865	2.06554e-05	-0.53896	-2.56404e-06
-0.53621	-3.68892e-06	-0.53621	-4.22782e-06	-0.53652	-9.61084e-06	-0.53591	2.05722e-05	-0.53591	-2.55802e-06
-0.53408	-3.78007e-06	-0.53347	-4.14225e-06	-0.53347	-9.51412e-06	-0.53377	2.0489e-05	-0.53438	-2.55802e-06
-0.53102	-4.01081e-06	-0.53133	-4.05669e-06	-0.53072	-9.4086e-06	-0.53133	2.03913e-05	-0.53133	-2.56404e-06
-0.52858	-3.79147e-06	-0.52889	-3.96609e-06	-0.52858	-9.2855e-06	-0.52858	2.0308e-05	-0.52858	-2.56404e-06
-0.52675	-3.61486e-06	-0.52584	-3.89563e-06	-0.52645	-9.17118e-06	-0.52614	2.02067e-05	-0.52645	-2.57006e-06
-0.52401	-3.58352e-06	-0.52431	-3.8151e-06	-0.5237	-9.06567e-06	-0.52431	2.0109e-05	-0.5237	-2.56404e-06
-0.52156	-3.75444e-06	-0.52156	-3.7396e-06	-0.52156	-8.96015e-06	-0.52156	1.99968e-05	-0.52187	-2.56404e-06
-0.51943	-3.88547e-06	-0.51912	-3.67417e-06	-0.51912	-8.85463e-06	-0.51943	1.98883e-05	-0.51912	-2.57006e-06
-0.51668	-3.66898e-06	-0.51668	-3.58358e-06	-0.51638	-8.74032e-06	-0.51668	1.97797e-05	-0.51638	-2.56404e-06
-0.51455	-3.88262e-06	-0.51424	-3.50808e-06	-0.51455	-8.62601e-06	-0.51424	1.96675e-05	-0.51424	-2.57006e-06
-0.5121	-3.68607e-06	-0.5121	-3.44768e-06	-0.5118	-8.52929e-06	-0.5118	1.95481e-05	-0.5118	-2.55802e-06
-0.50936	-3.55219e-06	-0.50905	-3.37722e-06	-0.50936	-8.41498e-06	-0.50905	1.94287e-05	-0.50997	-2.57006e-06
-0.50722	-3.36988e-06	-0.50692	-3.30172e-06	-0.50692	-8.28308e-06	-0.50692	1.93057e-05	-0.50692	-2.57006e-06
-0.50478	-3.15339e-06	-0.50417	-3.23629e-06	-0.50447	-8.17757e-06	-0.50417	1.91826e-05	-0.50417	-2.56404e-06
-0.50173	-3.08217e-06	-0.50234	-3.1759e-06	-0.50234	-8.08084e-06	-0.50173	1.90487e-05	-0.50173	-2.55802e-06
-0.4999	-3.13345e-06	-0.4999	-3.10543e-06	-0.49929	-7.98412e-06	-0.49959	1.89257e-05	-0.49929	-2.55802e-06
-0.49715	-3.29866e-06	-0.49715	-3.03497e-06	-0.49685	-7.89619e-06	-0.49685	1.87918e-05	-0.49685	-2.56404e-06
-0.49501	-3.29297e-06	-0.49501	-2.9645e-06	-0.4944	-7.83464e-06	-0.4944	1.86688e-05	-0.49501	-2.55802e-06
-0.49196	-3.12775e-06	-0.49257	-2.90411e-06	-0.49166	-7.79946e-06	-0.49227	1.85313e-05	-0.49166	-2.552e-06
-0.48952	-2.94829e-06	-0.48922	-2.84371e-06	-0.48952	-7.69395e-06	-0.49013	1.84046e-05	-0.49044	-2.552e-06
-0.48708	-3.10496e-06	-0.48677	-2.78331e-06	-0.48738	-7.57964e-06	-0.48708	1.82743e-05	-0.48708	-2.54599e-06
-0.48464	-3.10781e-06	-0.48494	-2.72291e-06	-0.48525	-7.49171e-06	-0.48433	1.81477e-05	-0.48464	-2.552e-06
-0.4825	-3.07932e-06	-0.48311	-2.66252e-06	-0.4822	-7.41257e-06	-0.4825	1.8021e-05	-0.4825	-2.552e-06
-0.48006	-3.0252e-06	-0.48006	-2.60715e-06	-0.48006	-7.32464e-06	-0.48037	1.78908e-05	-0.48006	-2.552e-06
-0.47762	-3.09357e-06	-0.47762	-2.55179e-06	-0.47762	-7.22791e-06	-0.47762	1.77533e-05	-0.47731	-2.54599e-06
-0.47487	-3.11066e-06	-0.47518	-2.49642e-06	-0.47487	-7.13998e-06	-0.47487	1.76266e-05	-0.47487	-2.53997e-06
-0.47304	-2.97962e-06	-0.47304	-2.44609e-06	-0.47304	-7.06964e-06	-0.47274	1.75036e-05	-0.47243	-2.53997e-06
-0.47029	-3.00241e-06	-0.4706	-2.39073e-06	-0.46999	-6.97291e-06	-0.46999	1.73805e-05	-0.47029	-2.53395e-06
-0.46785	-3.07932e-06	-0.46755	-2.33536e-06	-0.46755	-6.88498e-06	-0.46816	1.72575e-05	-0.46785	-2.52793e-06
-0.46511	-3.02805e-06	-0.46541	-2.29007e-06	-0.46541	-6.82343e-06	-0.46511	1.71308e-05	-0.46541	-2.52793e-06
-0.46328	-2.89986e-06	-0.46236	-2.2347e-06	-0.46267	-6.74429e-06	-0.46267	1.70078e-05	-0.46328	-2.52191e-06
-0.46022	-2.89416e-06	-0.46022	-2.2045e-06	-0.46083	-6.63878e-06	-0.46022	1.68884e-05	-0.46053	-2.51589e-06
-0.45748	-2.8315e-06	-0.45778	-2.14411e-06	-0.45778	-6.55964e-06	-0.45809	1.67762e-05	-0.45839	-2.50987e-06
-0.45565	-2.93404e-06	-0.45565	-2.10384e-06	-0.45565	-6.48929e-06	-0.45534	1.66568e-05	-0.45595	-2.50385e-06
-0.45321	-3.01665e-06	-0.45321	-2.06861e-06	-0.45321	-6.41895e-06	-0.45351	1.65374e-05	-0.45321	-2.49182e-06
-0.45107	-2.92265e-06	-0.45107	-2.02835e-06	-0.45137	-6.33102e-06	-0.45046	1.64324e-05	-0.45046	-2.49783e-06
-0.44832	-2.87707e-06	-0.44832	-1.98808e-06	-0.44832	-6.24309e-06	-0.44863	1.63203e-05	-0.44832	-2.49182e-06
-0.44558	-2.79731e-06	-0.44588	-1.95285e-06	-0.44588	-6.19033e-06	-0.44588	1.62153e-05	-0.44558	-2.49182e-06
-0.44313	-2.74034e-06	-0.44374	-1.91762e-06	-0.44344	-6.11119e-06	-0.44374	1.61104e-05	-0.44374	-2.4858e-06
-0.44069	-2.63209e-06	-0.441	-1.87735e-06	-0.44039	-6.03205e-06	-0.441	1.6009e-05	-0.4413	-2.47978e-06
-0.43856	-2.65203e-06	-0.43825	-1.84212e-06	-0.43886	-5.94412e-06	-0.43825	1.59186e-05	-0.43825	-2.47376e-06
-0.43673	-2.66058e-06	-0.43612	-1.81192e-06	-0.43642	-5.86499e-06	-0.43581	1.58209e-05	-0.43642	-2.4858e-06
-0.43337	-2.56943e-06	-0.43306	-1.79179e-06	-0.43367	-5.76826e-06	-0.43367	1.57268e-05	-0.43306	-2.4858e-06
-0.43123	-2.615e-06	-0.43154	-1.74649e-06	-0.43062	-5.69792e-06	-0.43154	1.56327e-05	-0.43154	-2.47978e-06
-0.42879	-2.59791e-06	-0.42879	-1.72636e-06	-0.42879	-5.62757e-06	-0.42879	1.55459e-05	-0.4291	-2.47376e-06
-0.42635	-2.63779e-06	-0.42635	-1.69113e-06	-0.42635	-5.56602e-06	-0.42665	1.5459e-05	-0.42604	-2.47376e-06
-0.42391	-2.66628e-06	-0.4233	-1.66596e-06	-0.42421	-5.50447e-06	-0.42391	1.53794e-05	-0.42391	-2.46172e-06
-0.42116	-2.7204e-06	-0.42177	-1.63576e-06	-0.42208	-5.42533e-06	-0.42116	1.52962e-05	-0.42177	-2.4557e-06
-0.41903	-2.80301e-06	-0.41903	-1.6106e-06	-0.41903	-5.34619e-06	-0.41933	1.52166e-05	-0.41903	-2.46172e-06
-0.41658	-2.76598e-06	-0.41658	-1.58543e-06	-0.41658	-5.27585e-06	-0.41658	1.51478e-05	-0.41597	-2.44968e-06
-0.41353	-2.67197e-06	-0.41384	-1.56027e-06	-0.41384	-5.19671e-06	-0.41445	1.5079e-05	-0.41414	-2.44968e-06
-0.4117	-2.60931e-06	-0.41201	-1.5351e-06	-0.4114	-5.12637e-06	-0.41109	1.50175e-05	-0.4117	-2.43765e-06
-0.40895	-2.66343e-06	-0.40956	-1.50993e-06	-0.40956	-5.07361e-06	-0.40895	1.49524e-05	-0.40895	-2.44968e-06
-0.40682	-2.58082e-06	-0.40712	-1.4898e-06	-0.40651	-5.01206e-06	-0.40651	1.48981e-05	-0.40682	-2.44366e-06
-0.40468	-2.6264e-06	-0.40377	-1.46967e-06	-0.40468	-4.94171e-06	-0.40346	1.48511e-05	-0.40438	-2.43765e-06
-0.40224	-2.59221e-06	-0.40194	-1.44954e-06	-0.40194	-4.87137e-06	-0.40194	1.4804e-05	-0.40194	-2.44366e-06
-0.39949	-2.50106e-06	-0.39888	-1.4294e-06	-0.3998	-4.80982e-06	-0.39949	1.47715e-05	-0.3998	-2.43163e-06
-0.39675	-2.43554e-06	-0.39675	-1.39921e-06	-0.39736	-4.75706e-06	-0.39705	1.47389e-05	-0.39736	-2.43163e-06
-0.39431	-2.43554e-06	-0.39492	-1.37907e-06	-0.39492	-4.68671e-06	-0.39431	1.47172e-05	-0.39492	-2.41959e-06
-0.39156	-2.37002e-06	-0.39217	-1.35894e-06	-0.39248	-4.61637e-06	-0.39186	1.47136e-05	-0.39217	-2.41959e-06
-0.38942	-2.33584e-06	-0.38942	-1.34384e-06	-0.39003	-4.55482e-06	-0.38912	1.47172e-05	-0.39003	-2.41357e-06
-0.38729	-2.33584e-06	-0.3879	-1.31868e-06	-0.38698	-4.48447e-06	-0.38729	1.47389e-05	-0.38759	-2.40153e-06
-0.38485	-2.33584e-06	-0.38485	-1.29854e-06	-0.38485	-4.43171e-06	-0.38515	1.47715e-05	-0.38454	-2.40153e-06
-0.38179	-2.3159e-06	-0.3824	-1.27841e-06	-0.3821	-4.37016e-06	-0.3824	1.48113e-05	-0.38271	-2.38949e-06
-0.38027	-2.32445e-06	-0.37966	-1.25828e-06	-0.37966	-4.28223e-06	-0.38027	1.48728e-05	-0.38027	-2.38348e-06
-0.37752	-2.34154e-06	-0.37722	-1.23815e-06	-0.37813	-4.23827e-06	-0.37752	1.49379e-05	-0.37813	-2.38348e-06
-0.37508	-2.33014e-06	-0.37477	-1.21801e-06	-0.37508	-4.18551e-06	-0.37569	1.50103e-05	-0.37539	-2.37144e-06
-0.37264	-2.33299e-06	-0.37294	-1.19285e-06	-0.37294	-4.10637e-06	-0.37294	1.50899e-05	-0.37233	-2.37144e-06
-0.3702	-2.35578e-06	-0.3702	-1.17775e-06	-0.3702	-3.99206e-06	-0.3702	1.51659e-05	-0.3702	-2.3594e-06
-0.36776	-2.36433e-06	-0.36837	-1.16265e-06	-0.36837	-3.92171e-06	-0.36776	1.52491e-05	-0.36806	-2.35338e-06
-0.36562	-2.3216e-06	-0.36531	-1.14252e-06	-0.36501	-3.86016e-06	-0.36562	1.5336e-05	-0.36531	-2.34134e-06
-0.36257	-2.3102e-06	-0.36348	-1.12238e-06	-0.36318	-3.79861e-06	-0.36318	1.54156e-05	-0.36287	-2.33532e-06
-0.36043	-2.29026e-06	-0.36104	-1.09722e-06	-0.36074	-3.73706e-06	-0.36043	1.55024e-05	-0.36074	-2.33532e-06
-0.3583	-2.26463e-06	-0.3583	-1.07709e-06	-0.3586	-3.6843e-06	-0.3583	1.55893e-05	-0.3583	-2.33532e-06
-0.35616	-2.25608e-06	-0.35616	-1.06199e-06	-0.35555	-3.64913e-06	-0.35585	1.56689e-05	-0.35524	-2.31727e-06
-0.3528	-2.28172e-06	-0.35341	-1.04689e-06	-0.35341	-3.57878e-06	-0.35311	1.57521e-05	-0.35311	-2.31125e-06
-0.35067	-2.26463e-06	-0.35067	-1.03682e-06	-0.35067	-3.53482e-06	-0.35067	1.58317e-05	-0.35067	-2.29921e-06
-0.34853	-2.25893e-06	-0.34853	-1.01166e-06	-0.34792	-3.48206e-06	-0.34792	1.59222e-05	-0.34822	-2.28717e-06
-0.34578	-2.27032e-06	-0.34639	-9.96557e-07	-0.34609	-3.42051e-06	-0.34578	1.60018e-05	-0.34548	-2.28717e-06
-0.34334	-2.27317e-06	-0.34365	-9.81457e-07	-0.34365	-3.37654e-06	-0.34273	1.60742e-05	-0.34334	-2.28717e-06
-0.3409	-2.25323e-06	-0.3406	-9.41192e-07	-0.3409	-3.32379e-06	-0.3409	1.61538e-05	-0.34121	-2.28115e-06
-0.33846	-2.23329e-06	-0.33815	-9.36159e-07	-0.33846	-3.27103e-06	-0.33846	1.62334e-05	-0.33907	-2.27514e-06
-0.33571	-2.23614e-06	-0.33571	-9.16027e-07	-0.33602	-3.21827e-06	-0.33602	1.63166e-05	-0.33602	-2.25708e-06
-0.33419	-2.21335e-06	-0.33358	-9.00927e-07	-0.33327	-3.16551e-06	-0.33388	1.63962e-05	-0.33358	-2.25106e-06
-0.33113	-2.14783e-06	-0.33083	-8.85828e-07	-0.33052	-3.13034e-06	-0.33113	1.64831e-05	-0.33144	-2.23902e-06
-0.32869	-2.12505e-06	-0.3293	-8.70729e-07	-0.329	-3.08637e-06	-0.32869	1.65663e-05	-0.32869	-2.22698e-06
-0.32625	-2.09371e-06	-0.32625	-8.50596e-07	-0.32656	-3.03361e-06	-0.32595	1.66351e-05	-0.32686	-2.233e-06
-0.32412	-2.07947e-06	-0.32381	-8.35497e-07	-0.32442	-2.98085e-06	-0.32351	1.67219e-05	-0.32381	-2.22097e-06
-0.32167	-2.09656e-06	-0.32106	-8.30464e-07	-0.32228	-2.9281e-06	-0.32106	1.68088e-05	-0.32167	-2.233e-06
-0.31862	-2.10226e-06	-0.31893	-8.15365e-07	-0.31893	-2.87534e-06	-0.31893	1.68811e-05	-0.31923	-2.21495e-06
-0.31618	-2.08232e-06	-0.31649	-7.95232e-07	-0.31649	-2.84017e-06	-0.3171	1.6968e-05	-0.31649	-2.21495e-06
-0.31404	-2.05668e-06	-0.31374	-7.80133e-07	-0.31404	-2.7962e-06	-0.31374	1.70512e-05	-0.31404	-2.20291e-06
-0.3116	-2.03389e-06	-0.3116	-7.80133e-07	-0.31221	-2.73465e-06	-0.31191	1.71381e-05	-0.31191	-2.20291e-06
-0.30886	-2.02535e-06	-0.30977	-7.65033e-07	-0.30947	-2.69068e-06	-0.30947	1.72249e-05	-0.30916	-2.20291e-06
-0.30672	-2.03104e-06	-0.30703	-7.49934e-07	-0.30672	-2.63792e-06	-0.30672	1.73045e-05	-0.30703	-2.1668e-06
-0.30397	-2.00256e-06	-0.30489	-7.44901e-07	-0.30489	-2.59396e-06	-0.30397	1.73914e-05	-0.30428	-2.1668e-06
-0.30184	-2.01395e-06	-0.30153	-7.24768e-07	-0.30214	-2.5412e-06	-0.30245	1.74891e-05	-0.30184	-2.13068e-06
-0.2994	-2.0054e-06	-0.2997	-7.34835e-07	-0.2997	-2.49724e-06	-0.2997	1.75723e-05	-0.2994	-2.11263e-06
-0.29787	-2.01395e-06	-0.29726	-7.24768e-07	-0.29726	-2.47086e-06	-0.29665	1.76628e-05	-0.29665	-2.10661e-06
-0.29451	-2.0054e-06	-0.29451	-7.19735e-07	-0.29451	-2.4093e-06	-0.29482	1.77569e-05	-0.29451	-2.13068e-06
-0.29207	-1.98262e-06	-0.29238	-7.14702e-07	-0.29207	-2.35655e-06	-0.29238	1.78546e-05	-0.29238	-2.1367e-06
-0.28994	-1.96268e-06	-0.28933	-6.99603e-07	-0.29024	-2.32137e-06	-0.29024	1.79523e-05	-0.28994	-2.1367e-06
-0.2878	-1.95128e-06	-0.28688	-7.04636e-07	-0.28749	-2.27741e-06	-0.28749	1.80427e-05	-0.2878	-2.1367e-06
-0.28505	-1.93704e-06	-0.28536	-6.99603e-07	-0.28444	-2.22465e-06	-0.28505	1.81368e-05	-0.28536	-2.1367e-06
-0.28231	-1.91995e-06	-0.28231	-7.04636e-07	-0.28292	-2.18068e-06	-0.282	1.82345e-05	-0.28292	-2.14874e-06
-0.28017	-1.90286e-06	-0.28048	-6.99603e-07	-0.27987	-2.14551e-06	-0.28048	1.83359e-05	-0.28017	-2.14272e-06
-0.27773	-1.88576e-06	-0.27742	-7.04636e-07	-0.27773	-2.08396e-06	-0.27742	1.84408e-05	-0.27803	-2.1367e-06
-0.27529	-1.87152e-06	-0.27529	-6.9457e-07	-0.27529	-2.04879e-06	-0.27529	1.85385e-05	-0.27498	-2.1367e-06
-0.27285	-1.85443e-06	-0.27254	-6.99603e-07	-0.27254	-2.00482e-06	-0.27285	1.86398e-05	-0.27285	-2.15476e-06
-0.2704	-1.84304e-06	-0.2701	-6.99603e-07	-0.2704	-1.96965e-06	-0.2704	1.87375e-05	-0.27071	-2.13068e-06
-0.26766	-1.83449e-06	-0.26766	-6.99603e-07	-0.26796	-1.92569e-06	-0.26796	1.88425e-05	-0.26735	-2.13068e-06
-0.26552	-1.8174e-06	-0.26552	-7.04636e-07	-0.26552	-1.89051e-06	-0.26552	1.89438e-05	-0.26552	-2.12466e-06
-0.26308	-1.806e-06	-0.26278	-7.19735e-07	-0.26308	-1.84655e-06	-0.26308	1.90487e-05	-0.26308	-2.11263e-06
-0.26064	-1.80031e-06	-0.26003	-7.09669e-07	-0.26064	-1.81137e-06	-0.26064	1.91537e-05	-0.26033	-2.11263e-06
-0.2582	-1.78891e-06	-0.25789	-7.09669e-07	-0.25759	-1.75862e-06	-0.2585	1.92622e-05	-0.25881	-2.11865e-06
-0.25576	-1.77182e-06	-0.25576	-7.09669e-07	-0.25545	-1.73224e-06	-0.25545	1.93744e-05	-0.25606	-2.12466e-06
-0.25301	-1.76043e-06	-0.25301	-7.14702e-07	-0.25331	-1.69706e-06	-0.25331	1.9483e-05	-0.25301	-2.12466e-06
-0.25087	-1.74903e-06	-0.25087	-7.24768e-07	-0.25087	-1.6531e-06	-0.25148	1.95952e-05	-0.25118	-2.11865e-06
-0.24843	-1.74334e-06	-0.24843	-7.14702e-07	-0.24843	-1.60034e-06	-0.24874	1.97037e-05	-0.24782	-2.12466e-06
-0.24599	-1.74049e-06	-0.24599	-7.14702e-07	-0.24569	-1.57396e-06	-0.24599	1.98159e-05	-0.24599	-2.11263e-06
-0.24324	-1.72909e-06	-0.24324	-7.09669e-07	-0.24324	-1.53879e-06	-0.24324	1.99281e-05	-0.24355	-2.13068e-06
-0.2408	-1.7177e-06	-0.24111	-7.24768e-07	-0.2405	-1.48603e-06	-0.2408	2.00511e-05	-0.2408	-2.11865e-06
-0.23836	-1.7063e-06	-0.23867	-7.24768e-07	-0.23836	-1.44207e-06	-0.23867	2.01524e-05	-0.23867	-2.11865e-06
-0.23623	-1.70061e-06	-0.23592	-7.24768e-07	-0.23653	-1.41569e-06	-0.23623	2.02682e-05	-0.23623	-2.11263e-06
-0.23378	-1.68921e-06	-0.23409	-7.29802e-07	-0.23378	-1.38051e-06	-0.23378	2.0384e-05	-0.23348	-2.10661e-06
-0.23134	-1.67782e-06	-0.23104	-7.24768e-07	-0.23134	-1.36293e-06	-0.23134	2.04962e-05	-0.23165	-2.10661e-06
-0.2286	-1.66357e-06	-0.2286	-7.09669e-07	-0.2289	-1.31017e-06	-0.2286	2.06084e-05	-0.2289	-2.08855e-06
-0.22646	-1.65788e-06	-0.22646	-7.09669e-07	-0.22615	-1.25741e-06	-0.22615	2.07206e-05	-0.22615	-2.07651e-06
-0.22402	-1.64079e-06	-0.22432	-7.14702e-07	-0.22402	-1.22224e-06	-0.22402	2.084e-05	-0.22432	-2.09457e-06
-0.22158	-1.63224e-06	-0.22158	-7.09669e-07	-0.22219	-1.20465e-06	-0.22188	2.09522e-05	-0.22188	-2.09457e-06
-0.21883	-1.62369e-06	-0.21883	-6.99603e-07	-0.21914	-1.16069e-06	-0.21944	2.1068e-05	-0.21883	-2.07651e-06
-0.217	-1.6123e-06	-0.21639	-6.99603e-07	-0.21639	-1.13431e-06	-0.21669	2.11693e-05	-0.217	-2.06448e-06
-0.21395	-1.60945e-06	-0.21425	-6.99603e-07	-0.21456	-1.09914e-06	-0.21395	2.12815e-05	-0.21395	-2.05244e-06
-0.21181	-1.60091e-06	-0.21181	-6.7947e-07	-0.21151	-1.06396e-06	-0.21212	2.13973e-05	-0.21181	-2.04642e-06
-0.20937	-1.59236e-06	-0.20967	-6.7947e-07	-0.20906	-1.03758e-06	-0.20967	2.15131e-05	-0.20967	-2.03438e-06
-0.20723	-1.57527e-06	-0.20693	-6.74437e-07	-0.20693	-9.84825e-07	-0.20693	2.16144e-05	-0.20662	-2.03438e-06
-0.20449	-1.56672e-06	-0.2051	-6.64371e-07	-0.20418	-9.49653e-07	-0.20449	2.17229e-05	-0.20449	-2.03438e-06
-0.20205	-1.55818e-06	-0.20205	-6.59338e-07	-0.20205	-9.05687e-07	-0.20174	2.18315e-05	-0.20235	-2.04642e-06
-0.1996	-1.54963e-06	-0.1993	-6.49272e-07	-0.1996	-8.88101e-07	-0.1993	2.19401e-05	-0.1993	-2.0404e-06
-0.19777	-1.53539e-06	-0.19716	-6.44239e-07	-0.19716	-8.61722e-07	-0.19686	2.20486e-05	-0.19747	-2.03438e-06
-0.19472	-1.52684e-06	-0.19472	-6.39206e-07	-0.19411	-8.17757e-07	-0.19472	2.21463e-05	-0.19472	-2.0404e-06
-0.19228	-1.51545e-06	-0.19258	-6.29139e-07	-0.19197	-7.82584e-07	-0.19258	2.22513e-05	-0.19197	-2.01031e-06
-0.19014	-1.50405e-06	-0.19045	-6.24106e-07	-0.19014	-7.47412e-07	-0.19014	2.23526e-05	-0.18984	-2.02836e-06
-0.1874	-1.49551e-06	-0.1874	-6.03974e-07	-0.1874	-7.21033e-07	-0.18679	2.24467e-05	-0.18709	-2.02234e-06
-0.18526	-1.48411e-06	-0.18496	-5.93907e-07	-0.18496	-6.94654e-07	-0.18496	2.2548e-05	-0.18496	-2.01031e-06
-0.18221	-1.47557e-06	-0.18251	-5.78808e-07	-0.18251	-6.68274e-07	-0.18221	2.26457e-05	-0.1819	-2.01632e-06
-0.18007	-1.46417e-06	-0.18007	-5.63709e-07	-0.18038	-6.24309e-07	-0.18038	2.27398e-05	-0.18007	-2.01031e-06
-0.17763	-1.46132e-06	-0.17794	-5.58676e-07	-0.17733	-5.89137e-07	-0.17733	2.28303e-05	-0.17763	-2.01031e-06
-0.1755	-1.44708e-06	-0.17488	-5.53643e-07	-0.17488	-5.7155e-07	-0.17519	2.29243e-05	-0.1755	-1.98623e-06
-0.17244	-1.43854e-06	-0.17244	-5.28477e-07	-0.17244	-5.36378e-07	-0.17214	2.30112e-05	-0.17275	-1.99225e-06
-0.17061	-1.42429e-06	-0.17031	-5.3351e-07	-0.17031	-5.01206e-07	-0.17	2.30944e-05	-0.17	-1.98623e-06
-0.16756	-1.4129e-06	-0.16787	-5.08345e-07	-0.16817	-4.8362e-07	-0.16787	2.31813e-05	-0.16787	-1.99225e-06
-0.16573	-1.39581e-06	-0.16481	-5.03311e-07	-0.16573	-4.5724e-07	-0.16542	2.32645e-05	-0.16481	-1.98021e-06
-0.16268	-1.38441e-06	-0.16268	-4.93245e-07	-0.16268	-4.13275e-07	-0.16298	2.33514e-05	-0.16329	-1.98623e-06
-0.16085	-1.37302e-06	-0.16054	-4.83179e-07	-0.16085	-3.86896e-07	-0.16085	2.3431e-05	-0.16085	-1.99827e-06
-0.15749	-1.36732e-06	-0.1581	-4.73113e-07	-0.15841	-3.60516e-07	-0.1581	2.35033e-05	-0.1581	-1.98623e-06
-0.15535	-1.35593e-06	-0.15596	-4.5298e-07	-0.15596	-3.34137e-07	-0.15566	2.35793e-05	-0.15566	-1.97419e-06
-0.15291	-1.34168e-06	-0.15352	-4.42914e-07	-0.15352	-2.90172e-07	-0.15291	2.36626e-05	-0.15322	-1.98623e-06
-0.15108	-1.33029e-06	-0.15047	-4.32848e-07	-0.15047	-2.72586e-07	-0.15078	2.37349e-05	-0.15078	-1.98021e-06
-0.14864	-1.3189e-06	-0.14864	-4.22782e-07	-0.14864	-2.46206e-07	-0.14833	2.38001e-05	-0.14894	-1.96215e-06
-0.14589	-1.3075e-06	-0.14589	-4.12715e-07	-0.1462	-2.19827e-07	-0.14589	2.38616e-05	-0.14559	-1.96215e-06
-0.14345	-1.29611e-06	-0.14345	-3.8755e-07	-0.14345	-1.84655e-07	-0.14345	2.39159e-05	-0.14376	-1.96215e-06
-0.14162	-1.28471e-06	-0.14101	-3.82517e-07	-0.14101	-1.58275e-07	-0.14101	2.39629e-05	-0.14132	-1.9441e-06
-0.13887	-1.27332e-06	-0.13826	-3.62384e-07	-0.13857	-1.40689e-07	-0.13918	2.40063e-05	-0.13826	-1.93808e-06
-0.13643	-1.25908e-06	-0.13643	-3.52318e-07	-0.13643	-9.67239e-08	-0.13613	2.40389e-05	-0.13613	-1.914e-06
-0.13399	-1.25338e-06	-0.13338	-3.27152e-07	-0.1343	-5.27585e-08	-0.1343	2.40751e-05	-0.13399	-1.90798e-06
-0.13185	-1.23344e-06	-0.13155	-3.22119e-07	-0.13124	-3.51723e-08	-0.13155	2.40968e-05	-0.13155	-1.90197e-06
-0.12941	-1.22204e-06	-0.1288	-3.01987e-07	-0.1288	-8.79308e-09	-0.1285	2.41221e-05	-0.1285	-1.88391e-06
-0.12636	-1.2135e-06	-0.12636	-2.91921e-07	-0.12667	3.51723e-08	-0.12667	2.41257e-05	-0.12728	-1.87789e-06
-0.12423	-1.19641e-06	-0.12392	-2.76821e-07	-0.12423	5.27585e-08	-0.12423	2.41294e-05	-0.12392	-1.85983e-06
-0.12148	-1.18786e-06	-0.12178	-2.61722e-07	-0.12148	7.91377e-08	-0.12178	2.41185e-05	-0.12209	-1.84178e-06
-0.11934	-1.17647e-06	-0.11904	-2.36556e-07	-0.11904	1.23103e-07	-0.11904	2.41077e-05	-0.11904	-1.83576e-06
-0.11635	-1.16222e-06	-0.11641	-2.31523e-07	-0.11641	1.49482e-07	-0.11641	2.40787e-05	-0.11635	-1.83576e-06
-0.114	-1.14798e-06	-0.114	-2.11391e-07	-0.11397	1.75862e-07	-0.11403	2.40461e-05	-0.11391	-1.84178e-06
-0.11144	-1.13659e-06	-0.11147	-1.96291e-07	-0.11156	2.02241e-07	-0.11156	2.40063e-05	-0.11153	-1.82974e-06
-0.10906	-1.13089e-06	-0.10915	-1.91258e-07	-0.10909	2.37413e-07	-0.10915	2.39484e-05	-0.10915	-1.82974e-06
-0.10668	-1.11665e-06	-0.10671	-1.76159e-07	-0.10668	2.81379e-07	-0.10665	2.38869e-05	-0.10662	-1.8177e-06
-0.10415	-1.1024e-06	-0.10424	-1.56027e-07	-0.10427	3.07758e-07	-0.10424	2.38182e-05	-0.10418	-1.81168e-06
-0.10176	-1.09101e-06	-0.10173	-1.4596e-07	-0.10183	3.4293e-07	-0.1018	2.37349e-05	-0.10183	-1.8177e-06
-0.09935	-1.08246e-06	-0.09932	-1.30861e-07	-0.09932	3.69309e-07	-0.09929	2.36481e-05	-0.09932	-1.81168e-06
-0.09694	-1.06537e-06	-0.09685	-1.05695e-07	-0.09694	3.78103e-07	-0.09691	2.35576e-05	-0.09694	-1.79363e-06
-0.0945	-1.04828e-06	-0.0945	-1.00662e-07	-0.09447	4.13275e-07	-0.09444	2.34599e-05	-0.0945	-1.77557e-06
-0.09197	-1.03973e-06	-0.09197	-8.05298e-08	-0.09209	4.39654e-07	-0.09203	2.33441e-05	-0.09206	-1.75751e-06
-0.08959	-1.02834e-06	-0.08956	-7.04636e-08	-0.08962	4.5724e-07	-0.08962	2.32319e-05	-0.08965	-1.75149e-06
-0.08712	-1.01695e-06	-0.08715	-5.03311e-08	-0.08712	4.92413e-07	-0.08709	2.31198e-05	-0.08718	-1.73946e-06
-0.08471	-9.99854e-07	-0.08464	-4.02649e-08	-0.08474	5.18792e-07	-0.08477	2.29895e-05	-0.08477	-1.76353e-06
-0.08226	-9.8846e-07	-0.08232	-2.51656e-08	-0.08223	5.27585e-07	-0.08229	2.28701e-05	-0.08229	-1.76353e-06
-0.07985	-9.79914e-07	-0.07991	-1.00662e-08	-0.07988	5.18792e-07	-0.07979	2.2747e-05	-0.07982	-1.76955e-06
-0.07741	-9.62822e-07	-0.07741	1.00662e-08	-0.07741	5.53964e-07	-0.07741	2.26168e-05	-0.07738	-1.76955e-06
-0.07497	-9.51428e-07	-0.07497	3.01987e-08	-0.07494	5.7155e-07	-0.075	2.24829e-05	-0.07491	-1.76955e-06
-0.07253	-9.37185e-07	-0.0725	4.02649e-08	-0.07253	5.89137e-07	-0.07256	2.23562e-05	-0.07253	-1.78761e-06
-0.07009	-9.28639e-07	-0.07012	6.54305e-08	-0.07015	6.15516e-07	-0.07009	2.22187e-05	-0.07009	-1.78159e-06
-0.06771	-9.14396e-07	-0.06765	8.05298e-08	-0.06765	6.24309e-07	-0.06765	2.20812e-05	-0.06765	-1.76353e-06
-0.06524	-8.97305e-07	-0.06524	1.00662e-07	-0.06524	6.41895e-07	-0.06514	2.19509e-05	-0.0652	-1.78159e-06
-0.06279	-8.8591e-07	-0.06273	1.10729e-07	-0.06276	6.59481e-07	-0.06273	2.18134e-05	-0.06273	-1.78761e-06
-0.06032	-8.68819e-07	-0.06041	1.30861e-07	-0.06035	6.68274e-07	-0.06041	2.16687e-05	-0.06038	-1.78761e-06
-0.05791	-8.54576e-07	-0.05788	1.50993e-07	-0.05794	6.94654e-07	-0.05791	2.15058e-05	-0.05791	-1.75751e-06
-0.05547	-8.37484e-07	-0.05544	1.76159e-07	-0.05544	7.03447e-07	-0.05544	2.13575e-05	-0.05547	-1.78159e-06
-0.05306	-8.2609e-07	-0.05306	1.86225e-07	-0.05303	7.38619e-07	-0.05303	2.12055e-05	-0.05303	-1.78159e-06
-0.05062	-8.08999e-07	-0.05065	2.11391e-07	-0.05059	7.56205e-07	-0.05062	2.10426e-05	-0.05062	-1.78159e-06
-0.04811	-7.94756e-07	-0.04815	2.31523e-07	-0.04815	7.82584e-07	-0.04811	2.08834e-05	-0.04815	-1.77557e-06
-0.04573	-7.77664e-07	-0.0457	2.41589e-07	-0.0457	7.73791e-07	-0.04567	2.07206e-05	-0.04573	-1.76955e-06
-0.04332	-7.60573e-07	-0.04326	2.56689e-07	-0.04326	8.00171e-07	-0.04329	2.05505e-05	-0.04323	-1.77557e-06
-0.04082	-7.4633e-07	-0.04091	2.81854e-07	-0.04082	8.35343e-07	-0.04085	2.03768e-05	-0.04085	-1.76353e-06
-0.03838	-7.23541e-07	-0.03835	3.12053e-07	-0.03841	8.61722e-07	-0.03838	2.02067e-05	-0.03838	-1.76353e-06
-0.03594	-7.09298e-07	-0.03591	3.22119e-07	-0.03594	8.79308e-07	-0.03597	2.0033e-05	-0.03603	-1.75149e-06
-0.03359	-6.83661e-07	-0.0335	3.52318e-07	-0.03353	9.14481e-07	-0.03347	1.98557e-05	-0.03353	-1.74547e-06
-0.03106	-6.63721e-07	-0.03109	3.67417e-07	-0.03112	9.49653e-07	-0.03109	1.9682e-05	-0.03115	-1.73946e-06
-0.02864	-6.38083e-07	-0.02861	3.92583e-07	-0.02868	9.67239e-07	-0.02864	1.94938e-05	-0.02874	-1.75751e-06
-0.02623	-6.06749e-07	-0.0262	4.12715e-07	-0.02626	1.00241e-06	-0.02617	1.93057e-05	-0.02629	-1.75149e-06
-0.02376	-5.75415e-07	-0.02373	4.32848e-07	-0.02376	1.04638e-06	-0.02376	1.91175e-05	-0.02382	-1.74547e-06
-0.02141	-5.38383e-07	-0.02135	4.73113e-07	-0.02129	1.09034e-06	-0.02132	1.89293e-05	-0.02135	-1.73946e-06
-0.01891	-5.01351e-07	-0.01897	4.88212e-07	-0.01891	1.13431e-06	-0.01891	1.87303e-05	-0.01888	-1.73344e-06
-0.01641	-4.72865e-07	-0.0165	5.18411e-07	-0.01641	1.18707e-06	-0.01644	1.85385e-05	-0.0165	-1.7214e-06
-0.01397	-4.38682e-07	-0.01406	5.48609e-07	-0.01403	1.22224e-06	-0.01406	1.83467e-05	-0.01409	-1.71538e-06
-0.01162	-4.01651e-07	-0.01159	5.73775e-07	-0.01152	1.29258e-06	-0.01162	1.81658e-05	-0.01155	-1.70334e-06
-0.00917	-3.64619e-07	-0.00911	5.98941e-07	-0.0092	1.37172e-06	-0.00917	1.7974e-05	-0.00917	-1.71538e-06
-0.00664	-3.30436e-07	-0.00676	6.29139e-07	-0.00673	1.42448e-06	-0.00679	1.7775e-05	-0.00676	-1.68529e-06
-0.00429	-2.90556e-07	-0.00426	6.54305e-07	-0.00429	1.46844e-06	-0.00429	1.7594e-05	-0.00432	-1.67325e-06
-0.00191	-2.56373e-07	-0.00185	6.7947e-07	-0.00182	1.53e-06	-0.00188	1.74059e-05	-0.00191	-1.66121e-06
0.000591309	-2.19341e-07	0.000560791	7.14702e-07	0.000591309	1.60913e-06	0.000591309	1.72213e-05	0.000530273	-1.64917e-06
0.003	-1.79461e-07	0.003	7.54967e-07	0.003	1.67069e-06	0.003	1.70259e-05	0.003	-1.6251e-06
0.00547	-1.39581e-07	0.0055	7.85166e-07	0.00541	1.74103e-06	0.00544	1.68486e-05	0.00544	-1.61306e-06
0.00795	-1.02549e-07	0.00785	8.15365e-07	0.00792	1.80258e-06	0.00792	1.66604e-05	0.00785	-1.61306e-06
0.0103	-5.41231e-08	0.0103	8.4053e-07	0.01033	1.88172e-06	0.0103	1.64686e-05	0.01033	-1.58898e-06
0.01274	-8.54576e-09	0.01277	8.80795e-07	0.01271	1.93448e-06	0.01277	1.62804e-05	0.01277	-1.57695e-06
0.01524	3.98802e-08	0.01524	9.16027e-07	0.01524	2.00482e-06	0.01521	1.6085e-05	0.01521	-1.56491e-06
0.01756	9.68519e-08	0.01768	9.51259e-07	0.01768	2.06637e-06	0.01759	1.58932e-05	0.01768	-1.58296e-06
0.02009	1.50975e-07	0.02003	9.8649e-07	0.02009	2.12793e-06	0.02006	1.5687e-05	0.02012	-1.57093e-06
0.02253	2.07947e-07	0.02253	1.01669e-06	0.02256	2.18068e-06	0.0225	1.54771e-05	0.02259	-1.54685e-06
0.02501	2.67767e-07	0.02488	1.06702e-06	0.02497	2.25103e-06	0.02488	1.52708e-05	0.02491	-1.55287e-06
0.02739	3.2189e-07	0.02742	1.10225e-06	0.02745	2.30379e-06	0.02739	1.50501e-05	0.02732	-1.54685e-06
0.02989	3.78862e-07	0.02983	1.15258e-06	0.0298	2.36534e-06	0.0298	1.48438e-05	0.02983	-1.55287e-06
0.03227	4.18742e-07	0.03227	1.18781e-06	0.03224	2.43568e-06	0.03224	1.46195e-05	0.0323	-1.54083e-06
0.03474	4.58622e-07	0.03471	1.23311e-06	0.03465	2.49724e-06	0.03474	1.4406e-05	0.03471	-1.54685e-06
0.03718	4.8426e-07	0.03718	1.26834e-06	0.03709	2.54999e-06	0.03712	1.41708e-05	0.03718	-1.54685e-06
0.03959	5.042e-07	0.03953	1.31868e-06	0.03956	2.62034e-06	0.03953	1.39428e-05	0.0395	-1.54083e-06
0.04206	5.15594e-07	0.04197	1.36397e-06	0.042	2.6731e-06	0.04203	1.37076e-05	0.04197	-1.5288e-06
0.04445	5.2414e-07	0.04445	1.41431e-06	0.04441	2.71706e-06	0.04448	1.34543e-05	0.04448	-1.52278e-06
0.04686	5.2414e-07	0.04689	1.45457e-06	0.04695	2.77861e-06	0.04689	1.32046e-05	0.04683	-1.51676e-06
0.04936	5.32686e-07	0.0493	1.5049e-06	0.04933	2.83137e-06	0.0493	1.29476e-05	0.04927	-1.52278e-06
0.0518	5.38383e-07	0.05174	1.55523e-06	0.05174	2.89292e-06	0.05171	1.26943e-05	0.05171	-1.51074e-06
0.05421	5.4408e-07	0.05424	1.5955e-06	0.05421	2.93689e-06	0.05427	1.24374e-05	0.05418	-1.51074e-06
0.05659	5.46929e-07	0.0565	1.64583e-06	0.05659	2.98085e-06	0.05662	1.21877e-05	0.05656	-1.48666e-06
0.05903	5.49777e-07	0.05906	1.70119e-06	0.05906	3.01603e-06	0.05906	1.19416e-05	0.05909	-1.46259e-06
0.0615	5.58323e-07	0.06147	1.74649e-06	0.06144	3.05999e-06	0.06147	1.16956e-05	0.0615	-1.46861e-06
0.06395	5.6402e-07	0.06398	1.79179e-06	0.06395	3.09517e-06	0.06395	1.14748e-05	0.06392	-1.47463e-06
0.06639	5.72566e-07	0.06633	1.85219e-06	0.06639	3.15672e-06	0.06636	1.12505e-05	0.06636	-1.46861e-06
0.06883	5.81112e-07	0.06883	1.90755e-06	0.0688	3.1743e-06	0.06883	1.10297e-05	0.06886	-1.44453e-06
0.07127	5.86809e-07	0.07127	1.95285e-06	0.07127	3.21827e-06	0.07124	1.0838e-05	0.07127	-1.42647e-06
0.07371	5.92506e-07	0.07368	2.00821e-06	0.07371	3.24465e-06	0.07368	1.06462e-05	0.07371	-1.41444e-06
0.07615	6.039e-07	0.07618	2.05351e-06	0.07615	3.28861e-06	0.07615	1.0458e-05	0.07609	-1.4024e-06
0.07862	6.12446e-07	0.07862	2.10384e-06	0.07856	3.31499e-06	0.07859	1.02807e-05	0.0785	-1.40842e-06
0.08104	6.20992e-07	0.08104	2.15417e-06	0.08104	3.35016e-06	0.08101	1.01251e-05	0.08097	-1.39638e-06
0.08345	6.26689e-07	0.08348	2.21457e-06	0.08348	3.39413e-06	0.08348	9.95861e-06	0.08345	-1.38434e-06
0.08598	6.38083e-07	0.08586	2.26993e-06	0.08586	3.42051e-06	0.08589	9.81025e-06	0.08589	-1.3723e-06
0.08833	6.49478e-07	0.0883	2.3253e-06	0.08833	3.44689e-06	0.08827	9.6655e-06	0.0883	-1.36027e-06
0.09077	6.58024e-07	0.09077	2.3706e-06	0.09071	3.47327e-06	0.09074	9.51713e-06	0.09071	-1.36027e-06
0.09321	6.69418e-07	0.09318	2.42093e-06	0.09318	3.50844e-06	0.09312	9.41219e-06	0.09318	-1.34221e-06
0.09562	6.77964e-07	0.09559	2.48636e-06	0.09565	3.54361e-06	0.09568	9.2783e-06	0.09556	-1.34823e-06
0.09806	6.86509e-07	0.09797	2.54172e-06	0.09806	3.56999e-06	0.09803	9.1625e-06	0.09806	-1.32415e-06
0.10051	6.97904e-07	0.10051	2.60212e-06	0.10054	3.61396e-06	0.10051	9.05756e-06	0.10054	-1.31212e-06
0.10298	7.14995e-07	0.10289	2.65748e-06	0.10295	3.65792e-06	0.10295	8.93814e-06	0.10292	-1.29406e-06
0.10539	7.29238e-07	0.10539	2.70782e-06	0.10539	3.71068e-06	0.10542	8.82235e-06	0.1053	-1.276e-06
0.10789	7.57724e-07	0.1078	2.76318e-06	0.10777	3.76344e-06	0.10783	8.73912e-06	0.10783	-1.26998e-06
0.11027	7.77664e-07	0.11024	2.81854e-06	0.11027	3.8162e-06	0.11021	8.63056e-06	0.11027	-1.23387e-06
0.11262	8.0615e-07	0.11265	2.88901e-06	0.11268	3.86896e-06	0.11271	8.54733e-06	0.11268	-1.20378e-06
0.11515	8.31787e-07	0.11509	2.95444e-06	0.11515	3.9393e-06	0.11509	8.44962e-06	0.11512	-1.20378e-06
0.11753	8.63122e-07	0.11753	3.00477e-06	0.11747	4.01844e-06	0.1175	8.38087e-06	0.1175	-1.17368e-06
0.12004	9.00153e-07	0.12001	3.0702e-06	0.11995	4.08878e-06	0.12004	8.30849e-06	0.12007	-1.17368e-06
0.12248	9.40034e-07	0.12239	3.1306e-06	0.12242	4.15033e-06	0.12236	8.23974e-06	0.12248	-1.15562e-06
0.12489	9.79914e-07	0.12489	3.20106e-06	0.12483	4.25585e-06	0.12492	8.16013e-06	0.12486	-1.14961e-06
0.1273	1.02264e-06	0.1273	3.27152e-06	0.1273	4.36137e-06	0.12733	8.08413e-06	0.12733	-1.11951e-06
0.12974	1.07107e-06	0.12974	3.34702e-06	0.12974	4.47568e-06	0.1298	8.02262e-06	0.12974	-1.09544e-06
0.13218	1.12519e-06	0.13212	3.42252e-06	0.13215	4.60758e-06	0.13215	7.95024e-06	0.13212	-1.0834e-06
0.13459	1.17647e-06	0.13453	3.49298e-06	0.13459	4.72189e-06	0.13462	7.89596e-06	0.13456	-1.07136e-06
0.13707	1.23344e-06	0.137	3.56848e-06	0.13707	4.88016e-06	0.13704	7.84168e-06	0.137	-1.04127e-06
0.13951	1.29611e-06	0.13945	3.65404e-06	0.13942	5.01206e-06	0.13948	7.78017e-06	0.13948	-1.01719e-06
0.14189	1.36162e-06	0.14192	3.74464e-06	0.14186	5.17033e-06	0.14189	7.72227e-06	0.14189	-9.87096e-07
0.1443	1.42429e-06	0.14433	3.82013e-06	0.14439	5.3374e-06	0.14436	7.65713e-06	0.14439	-9.57002e-07
0.1468	1.49551e-06	0.14674	3.91073e-06	0.14671	5.51326e-06	0.14677	7.61371e-06	0.14683	-9.38945e-07
0.14918	1.56957e-06	0.14915	4.00133e-06	0.14921	5.70671e-06	0.14915	7.54857e-06	0.14918	-8.90794e-07
0.15165	1.64933e-06	0.15159	4.09192e-06	0.15165	5.88257e-06	0.15165	7.48705e-06	0.15165	-8.90794e-07
0.15403	1.72339e-06	0.15413	4.19762e-06	0.15416	6.06723e-06	0.15409	7.42553e-06	0.154	-8.607e-07
0.15648	1.8117e-06	0.15654	4.27815e-06	0.15657	6.28705e-06	0.15654	7.38211e-06	0.15657	-8.48662e-07
0.15898	1.89146e-06	0.15889	4.37881e-06	0.15898	6.47171e-06	0.15901	7.33145e-06	0.15892	-8.24586e-07
0.16136	1.98546e-06	0.16133	4.4845e-06	0.16133	6.69154e-06	0.16136	7.29164e-06	0.16139	-7.88473e-07
0.16386	2.07947e-06	0.1638	4.59523e-06	0.1638	6.90257e-06	0.1638	7.24098e-06	0.1638	-7.5236e-07
0.16624	2.17347e-06	0.16627	4.70596e-06	0.16624	7.1224e-06	0.16621	7.20118e-06	0.16624	-7.28284e-07
0.16868	2.26747e-06	0.16874	4.81669e-06	0.16871	7.38619e-06	0.16868	7.16499e-06	0.16865	-6.9819e-07
0.17112	2.37287e-06	0.17115	4.92742e-06	0.17109	7.61481e-06	0.17112	7.12518e-06	0.17103	-6.62077e-07
0.17356	2.48112e-06	0.1735	5.04821e-06	0.17356	7.85222e-06	0.1735	7.06005e-06	0.17356	-6.38001e-07
0.17595	2.59221e-06	0.17598	5.15894e-06	0.17604	8.07205e-06	0.17601	7.0311e-06	0.17598	-6.13926e-07
0.17845	2.70331e-06	0.17845	5.27974e-06	0.17848	8.30067e-06	0.17845	6.99491e-06	0.17839	-5.83831e-07
0.18089	2.8201e-06	0.18086	5.41563e-06	0.18083	8.54688e-06	0.18089	6.96958e-06	0.18089	-5.41699e-07
0.1833	2.93974e-06	0.1833	5.52636e-06	0.18327	8.79308e-06	0.18324	6.92616e-06	0.18327	-5.11605e-07
0.18577	3.05653e-06	0.18577	5.65219e-06	0.18571	9.04808e-06	0.18571	6.87188e-06	0.18577	-4.8151e-07
0.18812	3.18472e-06	0.18821	5.78808e-06	0.18818	9.29429e-06	0.18821	6.85016e-06	0.18824	-4.63454e-07
0.19056	3.31006e-06	0.19059	5.91391e-06	0.19059	9.5317e-06	0.19062	6.82121e-06	0.19065	-4.15303e-07
0.19307	3.4297e-06	0.1931	6.04477e-06	0.19307	9.7867e-06	0.1931	6.79227e-06	0.19304	-3.79189e-07
0.19551	3.55219e-06	0.19542	6.1706e-06	0.19551	1.00329e-05	0.19548	6.7597e-06	0.19551	-3.25019e-07
0.19795	3.67753e-06	0.19792	6.30146e-06	0.19795	1.02879e-05	0.19792	6.73075e-06	0.19789	-2.88906e-07
0.20039	3.79717e-06	0.20033	6.42729e-06	0.20036	1.05165e-05	0.2003	6.71265e-06	0.20036	-2.34736e-07
0.20286	3.91681e-06	0.2028	6.55311e-06	0.20286	1.07891e-05	0.20283	6.69456e-06	0.20283	-2.10661e-07
0.20521	4.03645e-06	0.20527	6.68901e-06	0.20521	1.10265e-05	0.20518	6.66561e-06	0.20524	-1.74547e-07
0.20765	4.14184e-06	0.20762	6.81484e-06	0.20771	1.12815e-05	0.20765	6.65837e-06	0.20771	-1.38434e-07
0.21013	4.25009e-06	0.21016	6.95073e-06	0.21013	1.15189e-05	0.21013	6.62219e-06	0.21009	-9.63021e-08
0.21263	4.35834e-06	0.21257	7.07656e-06	0.21257	1.17564e-05	0.21251	6.60047e-06	0.21251	-6.62077e-08
0.21501	4.45519e-06	0.21504	7.20239e-06	0.21501	1.19938e-05	0.21501	6.56791e-06	0.21501	-1.20378e-08
0.21748	4.55204e-06	0.21745	7.32821e-06	0.21739	1.22312e-05	0.21745	6.54619e-06	0.21742	2.40755e-08
0.21983	4.64604e-06	0.21989	7.45908e-06	0.21989	1.2451e-05	0.21989	6.54981e-06	0.21986	6.62077e-08
0.2223	4.7315e-06	0.2223	7.5849e-06	0.22224	1.26708e-05	0.22236	6.5281e-06	0.22233	1.14359e-07
0.22477	4.81696e-06	0.22477	7.7057e-06	0.22471	1.28995e-05	0.22474	6.50277e-06	0.22477	1.38434e-07
0.22718	4.89387e-06	0.22715	7.83153e-06	0.22715	1.31193e-05	0.22725	6.4883e-06	0.22715	1.68529e-07
0.22966	4.97078e-06	0.22956	7.94225e-06	0.22963	1.33039e-05	0.22966	6.4702e-06	0.22963	2.04642e-07
0.23213	5.03915e-06	0.23207	8.05802e-06	0.23204	1.34886e-05	0.23207	6.45935e-06	0.23201	2.46774e-07
0.23448	5.10467e-06	0.23451	8.17881e-06	0.23448	1.36732e-05	0.23448	6.43763e-06	0.23445	2.76868e-07
0.23686	5.16164e-06	0.23695	8.28451e-06	0.23686	1.38667e-05	0.23689	6.43402e-06	0.23695	3.25019e-07
0.23936	5.22146e-06	0.23933	8.39523e-06	0.23936	1.40338e-05	0.23939	6.4123e-06	0.23936	3.49095e-07
0.24177	5.27558e-06	0.24177	8.4959e-06	0.2418	1.4192e-05	0.2418	6.38335e-06	0.24174	3.97246e-07
0.24427	5.32686e-06	0.24424	8.59656e-06	0.24421	1.43415e-05	0.24421	6.3725e-06	0.24424	4.39378e-07
0.24669	5.37243e-06	0.24669	8.69219e-06	0.24665	1.45086e-05	0.24669	6.36164e-06	0.24675	4.69472e-07
0.24907	5.41231e-06	0.2491	8.78782e-06	0.24903	1.46493e-05	0.24903	6.34355e-06	0.24916	4.99567e-07
0.25154	5.44935e-06	0.25151	8.87841e-06	0.25151	1.47636e-05	0.25157	6.33269e-06	0.25154	5.47718e-07
0.25398	5.48638e-06	0.25404	8.96901e-06	0.25404	1.48779e-05	0.25401	6.32546e-06	0.25395	5.71793e-07
0.25636	5.51771e-06	0.25645	9.04954e-06	0.25639	1.5001e-05	0.25645	6.31822e-06	0.25642	6.07907e-07
0.25889	5.54335e-06	0.25886	9.1502e-06	0.25889	1.50977e-05	0.25886	6.30736e-06	0.25883	6.50039e-07
0.26124	5.56899e-06	0.2613	9.21563e-06	0.2613	1.51857e-05	0.2613	6.30012e-06	0.26133	6.74114e-07
0.26374	5.59178e-06	0.26374	9.28106e-06	0.26374	1.52824e-05	0.26371	6.31098e-06	0.26371	7.04209e-07
0.26616	5.61456e-06	0.26619	9.34649e-06	0.26622	1.53703e-05	0.26619	6.29651e-06	0.26616	7.46341e-07
0.26866	5.62596e-06	0.2686	9.42199e-06	0.26857	1.54231e-05	0.26857	6.27841e-06	0.2686	7.64398e-07
0.27107	5.6402e-06	0.27104	9.48239e-06	0.27113	1.54846e-05	0.27104	6.26394e-06	0.27101	7.88473e-07
0.27348	5.65444e-06	0.27348	9.54782e-06	0.27348	1.55286e-05	0.27348	6.26032e-06	0.27348	8.24586e-07
0.27595	5.6516e-06	0.27586	9.60318e-06	0.27595	1.55813e-05	0.27589	6.2567e-06	0.27592	8.48662e-07
0.27842	5.66299e-06	0.27833	9.64848e-06	0.27842	1.56165e-05	0.27839	6.24223e-06	0.27839	8.72737e-07
0.28086	5.66584e-06	0.28083	9.71391e-06	0.2808	1.56517e-05	0.28077	6.22413e-06	0.28077	8.96813e-07
0.28325	5.66869e-06	0.28318	9.74914e-06	0.28325	1.56957e-05	0.28318	6.22051e-06	0.28325	9.14869e-07
0.28566	5.66299e-06	0.28572	9.79947e-06	0.28566	1.57132e-05	0.28566	6.22775e-06	0.28572	9.38945e-07
0.2881	5.65444e-06	0.28816	9.83974e-06	0.28816	1.57308e-05	0.2881	6.21689e-06	0.28813	9.69039e-07
0.2906	5.64875e-06	0.29057	9.87497e-06	0.29051	1.57396e-05	0.29048	6.21689e-06	0.29051	9.81077e-07
0.29295	5.63735e-06	0.29295	9.9253e-06	0.29298	1.57572e-05	0.29298	6.21689e-06	0.29295	1.00515e-06
0.29539	5.62596e-06	0.29548	9.96557e-06	0.29539	1.57572e-05	0.29539	6.19518e-06	0.29539	1.01719e-06
0.29783	5.61456e-06	0.29783	1.00008e-05	0.29786	1.5766e-05	0.29783	6.1988e-06	0.29783	1.03525e-06
0.30027	5.60032e-06	0.30033	1.00411e-05	0.30027	1.5766e-05	0.30024	6.18795e-06	0.30027	1.06534e-06
0.30275	5.58038e-06	0.30275	1.00763e-05	0.30272	1.57572e-05	0.30272	6.19156e-06	0.30268	1.08942e-06
0.30516	5.56329e-06	0.30513	1.01065e-05	0.30519	1.57572e-05	0.30513	6.18433e-06	0.30516	1.10747e-06
0.30754	5.54335e-06	0.30757	1.01367e-05	0.30763	1.57572e-05	0.30757	6.18795e-06	0.30757	1.12553e-06
0.31001	5.52056e-06	0.30995	1.0177e-05	0.31001	1.57572e-05	0.30998	6.18433e-06	0.31001	1.13757e-06
0.31248	5.50062e-06	0.31248	1.02122e-05	0.31248	1.57572e-05	0.31242	6.17709e-06	0.31245	1.16164e-06
0.31486	5.47783e-06	0.31492	1.02474e-05	0.31486	1.57396e-05	0.31492	6.16623e-06	0.31489	1.16766e-06
0.31736	5.45219e-06	0.3173	1.02877e-05	0.31739	1.57484e-05	0.3173	6.159e-06	0.31736	1.1797e-06
0.31981	5.42941e-06	0.31977	1.03229e-05	0.31968	1.57396e-05	0.31977	6.159e-06	0.31974	1.20378e-06
0.32222	5.40947e-06	0.32219	1.03531e-05	0.32225	1.5722e-05	0.32219	6.159e-06	0.32222	1.22785e-06
0.32475	5.37813e-06	0.32466	1.03883e-05	0.32463	1.57044e-05	0.32469	6.14814e-06	0.32469	1.23989e-06
0.32713	5.35534e-06	0.3271	1.04286e-05	0.32716	1.57132e-05	0.3271	6.14814e-06	0.3271	1.24591e-06
0.3296	5.33255e-06	0.32957	1.04789e-05	0.32954	1.57132e-05	0.32951	6.14814e-06	0.32957	1.25193e-06
0.33201	5.30407e-06	0.33201	1.05142e-05	0.33198	1.56869e-05	0.33198	6.16261e-06	0.33195	1.26998e-06
0.33445	5.27558e-06	0.33436	1.05544e-05	0.33445	1.56693e-05	0.33445	6.14814e-06	0.33445	1.26998e-06
0.33686	5.24995e-06	0.33693	1.05997e-05	0.33686	1.56693e-05	0.3369	6.14814e-06	0.33686	1.28202e-06
0.33931	5.22146e-06	0.33928	1.0645e-05	0.33931	1.56605e-05	0.33931	6.15176e-06	0.33928	1.30008e-06
0.34181	5.19297e-06	0.34172	1.06853e-05	0.34175	1.56517e-05	0.34175	6.15538e-06	0.34175	1.31813e-06
0.34416	5.17018e-06	0.34419	1.07256e-05	0.3441	1.56253e-05	0.34416	6.16261e-06	0.34425	1.33017e-06
0.3466	5.14455e-06	0.34666	1.07759e-05	0.34663	1.56165e-05	0.3466	6.16985e-06	0.3466	1.34221e-06
0.34907	5.11606e-06	0.34907	1.08313e-05	0.34904	1.56077e-05	0.34904	6.18433e-06	0.34901	1.35425e-06
0.35148	5.09327e-06	0.35148	1.08766e-05	0.35145	1.55989e-05	0.35145	6.18433e-06	0.35148	1.36629e-06
0.35395	5.06194e-06	0.35389	1.09269e-05	0.35395	1.55725e-05	0.35389	6.19156e-06	0.35386	1.37832e-06
0.35637	5.042e-06	0.35633	1.09873e-05	0.35637	1.55638e-05	0.35637	6.19518e-06	0.35637	1.38434e-06
0.35878	5.01351e-06	0.35884	1.10326e-05	0.35881	1.55374e-05	0.35884	6.20966e-06	0.35881	1.4024e-06
0.36128	4.99072e-06	0.36122	1.10829e-05	0.36125	1.55286e-05	0.36125	6.22413e-06	0.36119	1.43249e-06
0.36369	4.97363e-06	0.3636	1.11383e-05	0.36369	1.55022e-05	0.36363	6.24223e-06	0.36372	1.43249e-06
0.3661	4.95084e-06	0.3661	1.11936e-05	0.36613	1.54758e-05	0.36613	6.24584e-06	0.36604	1.43851e-06
0.36857	4.9309e-06	0.36851	1.1244e-05	0.36851	1.5467e-05	0.36854	6.2567e-06	0.36851	1.44453e-06
0.37092	4.90527e-06	0.37101	1.12993e-05	0.37095	1.54582e-05	0.37092	6.28203e-06	0.37098	1.44453e-06
0.37346	4.88248e-06	0.37336	1.13547e-05	0.37342	1.54319e-05	0.37342	6.28927e-06	0.37339	1.45657e-06
0.37577	4.87108e-06	0.3758	1.14201e-05	0.37584	1.54055e-05	0.37587	6.30736e-06	0.37587	1.46861e-06
0.37828	4.84829e-06	0.37831	1.14755e-05	0.37825	1.54055e-05	0.37822	6.33269e-06	0.37831	1.47463e-06
0.38072	4.8312e-06	0.38072	1.15409e-05	0.38072	1.53703e-05	0.38069	6.35802e-06	0.3806	1.47463e-06
0.38316	4.81696e-06	0.38313	1.15963e-05	0.38313	1.53703e-05	0.3831	6.37974e-06	0.38313	1.49268e-06
0.38557	4.80272e-06	0.3856	1.16617e-05	0.38554	1.53439e-05	0.38554	6.4123e-06	0.38554	1.4987e-06
0.38804	4.79417e-06	0.38804	1.17221e-05	0.38801	1.53263e-05	0.38801	6.44125e-06	0.38804	1.53481e-06
0.39051	4.77993e-06	0.39039	1.17775e-05	0.39042	1.53175e-05	0.39042	6.47382e-06	0.39039	1.55287e-06
0.39289	4.76853e-06	0.39289	1.1848e-05	0.39299	1.52912e-05	0.39293	6.51363e-06	0.39289	1.55287e-06
0.39537	4.75714e-06	0.39534	1.19033e-05	0.39537	1.52736e-05	0.39534	6.54258e-06	0.39531	1.57093e-06
0.39769	4.74575e-06	0.39778	1.19637e-05	0.39775	1.52648e-05	0.39781	6.58962e-06	0.39772	1.57093e-06
0.40022	4.7372e-06	0.40022	1.20241e-05	0.40025	1.5256e-05	0.40019	6.61857e-06	0.40025	1.57695e-06
0.40266	4.7372e-06	0.40263	1.20845e-05	0.40266	1.52384e-05	0.40263	6.66561e-06	0.40263	1.58296e-06
0.4051	4.72865e-06	0.40513	1.21298e-05	0.4051	1.52208e-05	0.40504	6.70904e-06	0.40501	1.58296e-06
0.40754	4.72865e-06	0.40751	1.22003e-05	0.40754	1.52032e-05	0.4076	6.75246e-06	0.40754	1.60102e-06
0.41002	4.72581e-06	0.40998	1.22556e-05	0.40995	1.52032e-05	0.41002	6.79588e-06	0.40998	1.61306e-06
0.4124	4.72296e-06	0.41243	1.2316e-05	0.4124	1.51769e-05	0.4124	6.8574e-06	0.4124	1.63112e-06
0.4149	4.72865e-06	0.41487	1.23764e-05	0.41481	1.51593e-05	0.4149	6.90083e-06	0.41487	1.64315e-06
0.41725	4.72865e-06	0.41731	1.24268e-05	0.41728	1.51593e-05	0.41731	6.95511e-06	0.41722	1.64917e-06
0.41975	4.7315e-06	0.41975	1.24721e-05	0.41969	1.51505e-05	0.41963	7.02386e-06	0.41972	1.66121e-06
0.42219	4.73435e-06	0.4221	1.25274e-05	0.4221	1.51505e-05	0.4221	7.08176e-06	0.4221	1.67325e-06
0.4246	4.74859e-06	0.42463	1.25727e-05	0.42454	1.51329e-05	0.4246	7.1469e-06	0.42457	1.68529e-06
0.42698	4.75429e-06	0.42695	1.26231e-05	0.42704	1.51153e-05	0.42701	7.21203e-06	0.42695	1.69732e-06
0.42942	4.75999e-06	0.42939	1.26683e-05	0.42945	1.51153e-05	0.42952	7.27717e-06	0.42942	1.70936e-06
0.4319	4.76853e-06	0.43187	1.27086e-05	0.43187	1.51065e-05	0.43187	7.3423e-06	0.4319	1.73344e-06
0.43431	4.77708e-06	0.43434	1.27489e-05	0.43434	1.50977e-05	0.43437	7.40744e-06	0.43431	1.73946e-06
0.43681	4.79417e-06	0.43684	1.27942e-05	0.43675	1.51241e-05	0.43675	7.48343e-06	0.43684	1.74547e-06
0.43919	4.80272e-06	0.43919	1.28294e-05	0.43919	1.51241e-05	0.43919	7.55943e-06	0.43919	1.76955e-06
0.44166	4.81696e-06	0.4416	1.28697e-05	0.44163	1.51329e-05	0.44166	7.64989e-06	0.44163	1.78761e-06
0.44401	4.82835e-06	0.44407	1.2915e-05	0.44404	1.51593e-05	0.44407	7.7295e-06	0.4441	1.79363e-06
0.44651	4.84829e-06	0.44648	1.29502e-05	0.44651	1.51505e-05	0.44651	7.81273e-06	0.44651	1.79964e-06
0.44899	4.86254e-06	0.44893	1.29955e-05	0.44889	1.51505e-05	0.44896	7.91044e-06	0.44899	1.8177e-06
0.45137	4.88248e-06	0.45137	1.30307e-05	0.45134	1.51769e-05	0.4514	8.00814e-06	0.4514	1.85381e-06
0.45381	4.89957e-06	0.45381	1.30609e-05	0.45381	1.51857e-05	0.45381	8.11308e-06	0.45381	1.85983e-06
0.45631	4.92236e-06	0.45631	1.31062e-05	0.45628	1.5212e-05	0.45628	8.20355e-06	0.45628	1.85381e-06
0.45869	4.9366e-06	0.45869	1.31465e-05	0.45869	1.52208e-05	0.45869	8.31211e-06	0.45869	1.87789e-06
0.46119	4.96509e-06	0.46113	1.31817e-05	0.4611	1.52208e-05	0.4611	8.42791e-06	0.46116	1.90798e-06
0.46357	4.98503e-06	0.46357	1.3222e-05	0.46354	1.52472e-05	0.46367	8.54733e-06	0.4636	1.914e-06
0.46601	5.00782e-06	0.46598	1.32673e-05	0.46598	1.52824e-05	0.46601	8.68484e-06	0.46595	1.93206e-06
0.46843	5.02776e-06	0.4684	1.32975e-05	0.46843	1.53088e-05	0.4684	8.80787e-06	0.46849	1.93206e-06
0.4709	5.05624e-06	0.47087	1.33327e-05	0.47087	1.53351e-05	0.47087	8.94538e-06	0.47087	1.95614e-06
0.47334	5.07903e-06	0.47337	1.3373e-05	0.47331	1.53615e-05	0.47334	9.09375e-06	0.47337	1.98623e-06
0.47578	5.10182e-06	0.47578	1.34082e-05	0.47572	1.53879e-05	0.47578	9.25297e-06	0.47578	1.99827e-06
0.47813	5.12461e-06	0.47819	1.34434e-05	0.47819	1.54231e-05	0.47819	9.41219e-06	0.47819	2.00429e-06
0.48063	5.15024e-06	0.48066	1.34787e-05	0.48069	1.54494e-05	0.48066	9.58589e-06	0.4806	2.01632e-06
0.4831	5.17303e-06	0.48304	1.35139e-05	0.48304	1.54758e-05	0.4831	9.77044e-06	0.48301	2.0404e-06
0.48545	5.20152e-06	0.48542	1.35491e-05	0.48549	1.5511e-05	0.48545	9.96585e-06	0.48549	2.07049e-06
0.48802	5.22431e-06	0.48787	1.35743e-05	0.48793	1.55286e-05	0.48796	1.01721e-05	0.48796	2.08253e-06
0.49034	5.2357e-06	0.49028	1.36146e-05	0.49034	1.55901e-05	0.49037	1.0382e-05	0.49034	2.09457e-06
0.49284	5.25564e-06	0.49278	1.36397e-05	0.49281	1.56253e-05	0.49278	1.06027e-05	0.49278	2.10059e-06
0.49522	5.27843e-06	0.49528	1.3675e-05	0.49522	1.56429e-05	0.49522	1.08271e-05	0.49519	2.1367e-06
0.49775	5.28983e-06	0.49766	1.37052e-05	0.49766	1.56605e-05	0.49766	1.10551e-05	0.49769	2.16078e-06
0.5001	5.31261e-06	0.50016	1.37303e-05	0.5001	1.56869e-05	0.50013	1.12975e-05	0.50013	2.17282e-06
0.50261	5.32116e-06	0.50261	1.37505e-05	0.50257	1.57044e-05	0.50254	1.15472e-05	0.50257	2.20291e-06
0.50499	5.33255e-06	0.50502	1.37807e-05	0.50499	1.57308e-05	0.50499	1.18041e-05	0.50499	2.22698e-06
0.50749	5.33825e-06	0.50746	1.37958e-05	0.50737	1.57396e-05	0.50743	1.20611e-05	0.50734	2.22698e-06
0.50981	5.3468e-06	0.50984	1.38109e-05	0.5099	1.57572e-05	0.50987	1.23325e-05	0.50993	2.24504e-06
0.51225	5.35534e-06	0.51231	1.3826e-05	0.51234	1.57748e-05	0.51231	1.25966e-05	0.51228	2.25708e-06
0.51475	5.36104e-06	0.51478	1.38511e-05	0.51472	1.57836e-05	0.51475	1.28644e-05	0.51472	2.25708e-06
0.51713	5.36389e-06	0.51713	1.38511e-05	0.51716	1.58012e-05	0.51716	1.31467e-05	0.51719	2.29921e-06
0.51963	5.36389e-06	0.51957	1.38713e-05	0.51963	1.581e-05	0.51957	1.34325e-05	0.51957	2.31727e-06
0.52205	5.36104e-06	0.52205	1.38914e-05	0.52205	1.58188e-05	0.52205	1.3722e-05	0.52201	2.32931e-06
0.52443	5.36389e-06	0.52449	1.39015e-05	0.52449	1.58275e-05	0.52452	1.40079e-05	0.52446	2.32329e-06
0.52693	5.35819e-06	0.52693	1.39166e-05	0.5269	1.58275e-05	0.52696	1.4301e-05	0.52687	2.35338e-06
0.5294	5.35534e-06	0.5294	1.39166e-05	0.52928	1.581e-05	0.52931	1.45905e-05	0.52922	2.35338e-06
0.53175	5.35249e-06	0.53172	1.39266e-05	0.53175	1.58188e-05	0.53175	1.48764e-05	0.53178	2.37746e-06
0.53419	5.3411e-06	0.53419	1.39317e-05	0.53431	1.58275e-05	0.53416	1.51731e-05	0.53422	2.40153e-06
0.53663	5.3354e-06	0.5366	1.39317e-05	0.53666	1.58363e-05	0.53669	1.54662e-05	0.53669	2.40153e-06
0.53914	5.33255e-06	0.5391	1.39367e-05	0.5391	1.58275e-05	0.5391	1.57666e-05	0.53914	2.40755e-06
0.54155	5.32401e-06	0.54152	1.39518e-05	0.54155	1.58188e-05	0.54152	1.60742e-05	0.54155	2.41959e-06
0.54396	5.30977e-06	0.54399	1.39518e-05	0.54399	1.581e-05	0.54393	1.63673e-05	0.54393	2.43765e-06
0.54646	5.29837e-06	0.5464	1.39468e-05	0.5464	1.581e-05	0.5464	1.66713e-05	0.54643	2.44968e-06
0.54887	5.29267e-06	0.54887	1.39518e-05	0.54887	1.58012e-05	0.54887	1.6968e-05	0.54878	2.47376e-06
0.55128	5.27843e-06	0.55131	1.39468e-05	0.55128	1.58012e-05	0.55131	1.72539e-05	0.55125	2.46774e-06
0.55375	5.26989e-06	0.55369	1.39518e-05	0.55372	1.57748e-05	0.55369	1.75542e-05	0.55372	2.4557e-06
0.55619	5.25849e-06	0.55616	1.39468e-05	0.55613	1.57836e-05	0.55616	1.7851e-05	0.55616	2.47376e-06
0.55861	5.2471e-06	0.55854	1.39518e-05	0.55857	1.57748e-05	0.55857	1.81441e-05	0.55854	2.49783e-06
0.56105	5.23855e-06	0.56108	1.39568e-05	0.56099	1.57572e-05	0.56102	1.84336e-05	0.56102	2.49783e-06
0.56349	5.23285e-06	0.56346	1.39619e-05	0.5634	1.57572e-05	0.56343	1.87158e-05	0.5634	2.51589e-06
0.56587	5.22431e-06	0.5659	1.39669e-05	0.56593	1.57484e-05	0.5659	1.89945e-05	0.56584	2.53395e-06
0.56831	5.21861e-06	0.5684	1.3977e-05	0.5684	1.57484e-05	0.56834	1.92659e-05	0.56831	2.58812e-06
0.57078	5.20437e-06	0.57081	1.39719e-05	0.57078	1.57308e-05	0.57072	1.95336e-05	0.57078	2.63025e-06
0.57322	5.20437e-06	0.57322	1.3982e-05	0.57319	1.57396e-05	0.57319	1.98014e-05	0.57322	2.62423e-06
0.57563	5.19582e-06	0.5757	1.39971e-05	0.57557	1.57484e-05	0.57566	2.00656e-05	0.57563	2.63025e-06
0.57808	5.20152e-06	0.57804	1.39921e-05	0.57811	1.5722e-05	0.57804	2.03189e-05	0.57811	2.63025e-06
0.58055	5.20437e-06	0.58055	1.40072e-05	0.58049	1.5722e-05	0.58052	2.05794e-05	0.58052	2.67238e-06
0.58303	5.20722e-06	0.58305	1.40172e-05	0.58302	1.57396e-05	0.58301	2.08147e-05	0.58301	2.67238e-06
0.58547	5.21576e-06	0.5855	1.40273e-05	0.58546	1.57484e-05	0.58551	2.10463e-05	0.58546	2.6784e-06
0.58794	5.22431e-06	0.58794	1.40323e-05	0.5879	1.57484e-05	0.58788	2.1267e-05	0.58794	2.67238e-06
0.59038	5.23855e-06	0.59035	1.40474e-05	0.5903	1.57572e-05	0.59032	2.15131e-05	0.59036	2.66636e-06
0.59279	5.25564e-06	0.59277	1.40525e-05	0.59277	1.57748e-05	0.59278	2.16831e-05	0.59277	2.68442e-06
0.59523	5.28413e-06	0.59517	1.40625e-05	0.59522	1.57924e-05	0.59522	2.18858e-05	0.59519	2.69044e-06
0.59762	5.31546e-06	0.59767	1.40827e-05	0.59766	1.58188e-05	0.59768	2.20848e-05	0.59761	2.69646e-06
0.60009	5.34965e-06	0.60007	1.40927e-05	0.60008	1.58275e-05	0.60012	2.22477e-05	0.60007	2.72655e-06
0.60253	5.39237e-06	0.60253	1.41028e-05	0.6025	1.58451e-05	0.60251	2.24069e-05	0.60253	2.71451e-06
0.60496	5.44365e-06	0.60496	1.41179e-05	0.60494	1.58539e-05	0.60497	2.25552e-05	0.60495	2.72053e-06
0.60742	5.51202e-06	0.6074	1.41229e-05	0.60741	1.58803e-05	0.60739	2.26819e-05	0.60739	2.70248e-06
0.60986	5.58038e-06	0.60984	1.41431e-05	0.60982	1.59155e-05	0.60982	2.27905e-05	0.60982	2.72053e-06
0.61226	5.66869e-06	0.61223	1.41582e-05	0.61228	1.59331e-05	0.61228	2.28701e-05	0.61227	2.75665e-06
0.61473	5.76554e-06	0.6147	1.41732e-05	0.6147	1.59682e-05	0.6147	2.29497e-05	0.6147	2.81683e-06
0.61715	5.87094e-06	0.61714	1.41833e-05	0.61713	1.59858e-05	0.61713	2.29822e-05	0.61718	2.81082e-06
0.61961	5.98203e-06	0.61955	1.42034e-05	0.61959	1.60298e-05	0.61961	2.30221e-05	0.61957	2.84693e-06
0.62205	6.10737e-06	0.622	1.42236e-05	0.62202	1.60474e-05	0.62205	2.30076e-05	0.62197	2.84693e-06
0.62443	6.25265e-06	0.62446	1.42387e-05	0.62444	1.61001e-05	0.62448	2.29714e-05	0.62446	2.88906e-06
0.62685	6.39793e-06	0.62688	1.42437e-05	0.62689	1.61353e-05	0.62692	2.29207e-05	0.62686	2.86499e-06
0.62933	6.5603e-06	0.62929	1.42638e-05	0.62934	1.61617e-05	0.62933	2.28303e-05	0.62932	2.86499e-06
0.63177	6.72836e-06	0.63177	1.42739e-05	0.63171	1.62144e-05	0.63178	2.26783e-05	0.63178	2.88304e-06
0.63422	6.91922e-06	0.63419	1.4294e-05	0.6342	1.62408e-05	0.63422	2.25082e-05	0.63417	2.92517e-06
0.63173	6.42356e-06	0.63176	1.37756e-05	0.63178	1.56165e-05	0.63178	2.15022e-05	0.63175	2.75063e-06
0.62931	6.01052e-06	0.62933	1.33378e-05	0.62935	1.51065e-05	0.62933	2.05107e-05	0.62929	2.64831e-06
0.6269	5.63735e-06	0.62689	1.29351e-05	0.62686	1.46493e-05	0.62688	1.95047e-05	0.6269	2.49783e-06
0.62445	5.28983e-06	0.62443	1.25727e-05	0.62443	1.42184e-05	0.62447	1.85276e-05	0.62445	2.39551e-06
0.62199	4.96509e-06	0.62204	1.22204e-05	0.62201	1.38403e-05	0.62204	1.75578e-05	0.62204	2.29319e-06
0.6196	4.65174e-06	0.61957	1.18983e-05	0.61956	1.3471e-05	0.61962	1.6617e-05	0.61956	2.19689e-06
0.61718	4.36403e-06	0.61712	1.15963e-05	0.61714	1.31545e-05	0.61715	1.57449e-05	0.6171	2.09457e-06
0.61473	4.08487e-06	0.61471	1.13044e-05	0.61472	1.28291e-05	0.61471	1.48764e-05	0.6147	2.00429e-06
0.61226	3.82565e-06	0.61227	1.10225e-05	0.61227	1.25213e-05	0.61227	1.40731e-05	0.61225	1.9441e-06
0.60988	3.56928e-06	0.60984	1.07658e-05	0.60981	1.224e-05	0.60983	1.33095e-05	0.60982	1.93206e-06
0.60738	3.33569e-06	0.60739	1.05142e-05	0.60741	1.1985e-05	0.60736	1.25894e-05	0.60736	1.83576e-06
0.605	3.09926e-06	0.60495	1.02726e-05	0.60495	1.17124e-05	0.60496	1.19272e-05	0.60495	1.72742e-06
0.60254	2.88847e-06	0.60252	1.00511e-05	0.60255	1.1475e-05	0.60247	1.13156e-05	0.60254	1.66723e-06
0.60008	2.68337e-06	0.60005	9.84477e-06	0.60009	1.12464e-05	0.60009	1.07366e-05	0.60009	1.66723e-06
0.59765	2.49251e-06	0.59766	9.62331e-06	0.59765	1.10089e-05	0.59765	1.02228e-05	0.59761	1.65519e-06
0.59523	2.3216e-06	0.59523	9.42199e-06	0.5952	1.07891e-05	0.5952	9.74873e-06	0.59521	1.60102e-06
0.59277	2.14214e-06	0.59281	9.2257e-06	0.59276	1.05781e-05	0.59274	9.30363e-06	0.59276	1.53481e-06
0.59035	1.99116e-06	0.59033	9.03444e-06	0.59035	1.03583e-05	0.59036	8.89472e-06	0.59034	1.52278e-06
0.58791	1.85158e-06	0.58789	8.85828e-06	0.5879	1.01736e-05	0.58791	8.51114e-06	0.58787	1.57695e-06
0.58549	1.71485e-06	0.5855	8.68716e-06	0.58549	9.97136e-06	0.58546	8.16375e-06	0.58549	1.52278e-06
0.58305	1.58951e-06	0.58301	8.50596e-06	0.58304	9.79549e-06	0.58303	7.83806e-06	0.58301	1.44453e-06
0.58058	1.48981e-06	0.58049	8.33484e-06	0.58052	9.61963e-06	0.58055	7.53771e-06	0.58052	1.43249e-06
0.57814	1.38726e-06	0.57808	8.16874e-06	0.57804	9.43498e-06	0.57808	7.26269e-06	0.57804	1.43851e-06
0.5757	1.30465e-06	0.5757	8.00768e-06	0.57563	9.26791e-06	0.57566	6.99853e-06	0.57563	1.43851e-06
0.57322	1.22774e-06	0.57322	7.85669e-06	0.57313	9.10963e-06	0.57316	6.73798e-06	0.57316	1.45657e-06
0.57081	1.15653e-06	0.57078	7.7057e-06	0.57075	8.93377e-06	0.57078	6.50277e-06	0.57078	1.38434e-06
0.5684	1.09955e-06	0.56834	7.57484e-06	0.56834	8.78429e-06	0.56837	6.27841e-06	0.56831	1.3061e-06
0.56599	1.04828e-06	0.56593	7.43391e-06	0.5659	8.62601e-06	0.56587	6.06129e-06	0.56593	1.23989e-06
0.56352	1.00555e-06	0.56343	7.28795e-06	0.56349	8.48532e-06	0.56343	5.86226e-06	0.56346	1.18572e-06
0.56105	9.65671e-07	0.56108	7.15709e-06	0.56102	8.30946e-06	0.56099	5.69219e-06	0.56105	1.19174e-06
0.55864	9.25791e-07	0.55861	7.01616e-06	0.55854	8.17757e-06	0.55854	5.5004e-06	0.55861	1.1797e-06
0.55613	8.97305e-07	0.55616	6.8853e-06	0.55616	8.02808e-06	0.55613	5.33032e-06	0.55616	1.18572e-06
0.55366	8.63122e-07	0.55366	6.76451e-06	0.55366	7.90498e-06	0.55378	5.14215e-06	0.55372	1.14961e-06
0.55128	8.4603e-07	0.55128	6.63868e-06	0.55122	7.7555e-06	0.55125	4.99016e-06	0.55125	1.0834e-06
0.5489	8.17544e-07	0.54878	6.52795e-06	0.54881	7.61481e-06	0.54884	4.83818e-06	0.54884	1.04728e-06
0.54643	8.00453e-07	0.54643	6.39709e-06	0.54643	7.47412e-06	0.54643	4.69343e-06	0.54637	1.05932e-06
0.54399	7.77664e-07	0.54396	6.28636e-06	0.54393	7.34222e-06	0.54399	4.55592e-06	0.54399	1.01117e-06
0.54155	7.57724e-07	0.54148	6.18066e-06	0.54158	7.19274e-06	0.54152	4.41479e-06	0.54152	9.69039e-07
0.53901	7.37784e-07	0.5391	6.05484e-06	0.53917	7.06085e-06	0.53917	4.2809e-06	0.53914	9.57002e-07
0.53669	7.20692e-07	0.5366	5.94914e-06	0.5366	6.94654e-06	0.53669	4.15063e-06	0.53666	9.75058e-07
0.53419	7.06449e-07	0.53419	5.85854e-06	0.53416	6.83223e-06	0.53419	4.02759e-06	0.53419	9.99134e-07
0.53178	6.80812e-07	0.53175	5.74278e-06	0.53181	6.68274e-06	0.53178	3.92627e-06	0.53181	9.81077e-07
0.52934	6.69418e-07	0.52931	5.64715e-06	0.5294	6.55085e-06	0.52937	3.82133e-06	0.52937	9.26907e-07
0.5269	6.49478e-07	0.52693	5.55152e-06	0.52693	6.44533e-06	0.5269	3.70191e-06	0.5269	8.84775e-07
0.52449	6.32386e-07	0.52443	5.46093e-06	0.52443	6.32223e-06	0.52446	3.60059e-06	0.52446	8.78756e-07
0.52208	6.18143e-07	0.52201	5.35523e-06	0.52205	6.20792e-06	0.52211	3.49926e-06	0.52208	9.02832e-07
0.51957	5.95355e-07	0.5196	5.25457e-06	0.51963	6.08481e-06	0.51963	3.40156e-06	0.5196	9.02832e-07
0.51713	5.81112e-07	0.51716	5.15894e-06	0.51725	5.9705e-06	0.51719	3.30747e-06	0.5171	8.84775e-07
0.51475	5.6402e-07	0.51478	5.07841e-06	0.51469	5.86499e-06	0.51469	3.21701e-06	0.51478	8.00511e-07
0.51234	5.4408e-07	0.51228	4.98782e-06	0.51228	5.74188e-06	0.51231	3.13016e-06	0.51228	7.88473e-07
0.50984	5.26989e-07	0.50981	4.89219e-06	0.50984	5.62757e-06	0.50987	3.04331e-06	0.5099	7.46341e-07
0.50746	5.12746e-07	0.50743	4.80662e-06	0.50743	5.52206e-06	0.5074	2.96732e-06	0.5074	7.10228e-07
0.50496	4.89957e-07	0.50502	4.72609e-06	0.50492	5.41654e-06	0.50505	2.88047e-06	0.50499	6.80133e-07
0.50251	4.75714e-07	0.50257	4.64053e-06	0.50248	5.30223e-06	0.50251	2.80086e-06	0.50251	6.50039e-07
0.50007	4.47228e-07	0.50007	4.56e-06	0.50007	5.19671e-06	0.50013	2.72487e-06	0.50016	6.01888e-07
0.49772	4.32985e-07	0.49769	4.46437e-06	0.49766	5.0824e-06	0.49772	2.65249e-06	0.49763	5.65775e-07
0.49528	4.15894e-07	0.49528	4.38888e-06	0.49525	4.96809e-06	0.49519	2.5765e-06	0.49519	5.41699e-07
0.49278	3.93105e-07	0.49278	4.31841e-06	0.49275	4.87137e-06	0.49284	2.50775e-06	0.49278	5.53737e-07
0.4904	3.70316e-07	0.4904	4.23285e-06	0.4904	4.76585e-06	0.4904	2.43537e-06	0.49034	5.41699e-07
0.48799	3.44679e-07	0.48793	4.14729e-06	0.4879	4.66913e-06	0.48799	2.37386e-06	0.48793	5.29661e-07
0.48552	3.27587e-07	0.48552	4.07682e-06	0.48545	4.56361e-06	0.48549	2.31234e-06	0.48549	5.3568e-07
0.48301	2.93404e-07	0.48298	3.99629e-06	0.48298	4.45809e-06	0.48307	2.2472e-06	0.48295	4.8151e-07
0.48063	2.70616e-07	0.4806	3.93086e-06	0.4806	4.33499e-06	0.48051	2.18206e-06	0.4806	4.8151e-07
0.47819	2.39281e-07	0.47819	3.85033e-06	0.47813	4.23827e-06	0.4781	2.1314e-06	0.47822	4.69472e-07
0.47578	2.16493e-07	0.47578	3.7698e-06	0.47578	4.11516e-06	0.47575	2.06989e-06	0.47575	4.45397e-07
0.47334	1.8231e-07	0.47328	3.69934e-06	0.47331	4.00965e-06	0.47334	2.00837e-06	0.47331	3.97246e-07
0.47087	1.53824e-07	0.47093	3.61881e-06	0.47084	3.90413e-06	0.4709	1.94685e-06	0.47084	3.43076e-07
0.4684	1.19641e-07	0.46836	3.55841e-06	0.46849	3.8074e-06	0.46849	1.89619e-06	0.46849	3.37057e-07
0.46601	8.2609e-08	0.46595	3.48795e-06	0.46608	3.6843e-06	0.46601	1.83829e-06	0.46598	3.37057e-07
0.46354	4.8426e-08	0.46348	3.40742e-06	0.46357	3.56999e-06	0.4636	1.79125e-06	0.46354	3.25019e-07
0.46119	8.54576e-09	0.4611	3.34199e-06	0.46113	3.48206e-06	0.46116	1.74059e-06	0.46107	3.06963e-07
0.45869	-2.84859e-08	0.45872	3.26649e-06	0.45869	3.36775e-06	0.45869	1.68992e-06	0.45872	3.00944e-07
0.45625	-6.83661e-08	0.45628	3.19603e-06	0.45628	3.24465e-06	0.45628	1.6465e-06	0.45631	2.82887e-07
0.45384	-1.16792e-07	0.45378	3.12053e-06	0.45381	3.13913e-06	0.45375	1.59222e-06	0.45378	2.82887e-07
0.4514	-1.59521e-07	0.4514	3.0551e-06	0.45131	3.01603e-06	0.45146	1.55241e-06	0.45134	2.76868e-07
0.44893	-2.07947e-07	0.44886	2.9796e-06	0.44902	2.89292e-06	0.44893	1.50537e-06	0.44893	2.28717e-07
0.44648	-2.59221e-07	0.44651	2.91417e-06	0.44648	2.76982e-06	0.44651	1.45471e-06	0.44648	2.04642e-07
0.44407	-3.13345e-07	0.44407	2.84371e-06	0.4441	2.65551e-06	0.44407	1.40767e-06	0.44404	1.74547e-07
0.44163	-3.61771e-07	0.4416	2.76821e-06	0.44163	2.52361e-06	0.44175	1.36786e-06	0.44157	1.50472e-07
0.43919	-4.21591e-07	0.43919	2.69775e-06	0.43916	2.39172e-06	0.43925	1.33167e-06	0.43913	1.50472e-07
0.43675	-4.78563e-07	0.43672	2.63735e-06	0.43675	2.26862e-06	0.43681	1.29911e-06	0.43678	1.20378e-07
0.43431	-5.38383e-07	0.43428	2.56689e-06	0.43437	2.11913e-06	0.4344	1.25206e-06	0.43431	9.63021e-08
0.43184	-6.01052e-07	0.4319	2.49139e-06	0.43187	1.96965e-06	0.4319	1.19778e-06	0.43184	8.42643e-08
0.42952	-6.66569e-07	0.42942	2.42093e-06	0.42939	1.85534e-06	0.42942	1.16883e-06	0.42949	6.01888e-08
0.42704	-7.32087e-07	0.42701	2.33536e-06	0.42701	1.71465e-06	0.42707	1.12179e-06	0.42701	4.8151e-08
0.42463	-8.00453e-07	0.42454	2.2649e-06	0.42454	1.55638e-06	0.4246	1.07837e-06	0.42454	3.61133e-08
0.42213	-8.71668e-07	0.42219	2.19444e-06	0.42216	1.38931e-06	0.42216	1.04218e-06	0.42219	3.61133e-08
0.41966	-9.42882e-07	0.41972	2.11391e-06	0.41966	1.23982e-06	0.41969	9.98756e-07	0.41966	3.61133e-08
0.41728	-1.01979e-06	0.41725	2.04344e-06	0.41725	1.07276e-06	0.41725	9.69807e-07	0.41728	5.41699e-08
0.41484	-1.09386e-06	0.41484	1.96795e-06	0.41481	9.05687e-07	0.41487	9.22764e-07	0.41481	6.62077e-08
0.41236	-1.17931e-06	0.41236	1.88238e-06	0.41233	7.38619e-07	0.41233	8.90196e-07	0.41233	7.22265e-08
0.40995	-1.25338e-06	0.40998	1.81695e-06	0.40995	5.62757e-07	0.40998	8.57628e-07	0.40998	4.21321e-08
0.40751	-1.34168e-06	0.40754	1.72133e-06	0.40751	4.13275e-07	0.40751	8.25059e-07	0.40748	6.01888e-09
0.40507	-1.42714e-06	0.40501	1.65086e-06	0.40507	2.37413e-07	0.4051	7.85254e-07	0.40513	6.01888e-09
0.40269	-1.5126e-06	0.40266	1.56027e-06	0.40266	5.27585e-08	0.40266	7.59923e-07	0.40266	-1.20378e-08
0.40019	-1.60375e-06	0.40019	1.47974e-06	0.40022	-1.1431e-07	0.40019	7.20118e-07	0.40025	-1.80566e-08
0.39775	-1.68921e-06	0.39778	1.39417e-06	0.39775	-2.98965e-07	0.39775	6.83931e-07	0.39778	-1.80566e-08
0.39534	-1.78606e-06	0.3954	1.31364e-06	0.39531	-4.74826e-07	0.39534	6.51363e-07	0.39531	-3.00944e-08
0.39286	-1.88576e-06	0.39296	1.22808e-06	0.39293	-6.50688e-07	0.39293	6.15176e-07	0.39293	-3.61133e-08
0.39045	-1.98262e-06	0.39045	1.14252e-06	0.39045	-8.2655e-07	0.39048	5.78989e-07	0.39051	-2.40755e-08
0.38804	-2.07947e-06	0.38807	1.03682e-06	0.38804	-1.00241e-06	0.38801	5.42802e-07	0.38798	-3.61133e-08
0.38566	-2.17917e-06	0.38557	9.46225e-07	0.3856	-1.17827e-06	0.38557	5.13853e-07	0.3856	-6.01888e-08
0.38322	-2.27887e-06	0.38313	8.45563e-07	0.38313	-1.34534e-06	0.38316	4.81285e-07	0.38322	-6.62077e-08
0.38078	-2.38427e-06	0.38078	7.49934e-07	0.38078	-1.50362e-06	0.38078	4.45098e-07	0.38069	-7.82454e-08
0.37831	-2.49251e-06	0.37828	6.44239e-07	0.37834	-1.66189e-06	0.37831	4.1253e-07	0.37831	-9.63021e-08
0.3758	-2.58367e-06	0.3759	5.43576e-07	0.37584	-1.82017e-06	0.37584	3.79962e-07	0.37584	-9.02832e-08
0.37336	-2.67482e-06	0.37336	4.47947e-07	0.37342	-1.95206e-06	0.37342	3.51012e-07	0.37339	-1.20378e-07
0.37098	-2.74604e-06	0.37095	3.57351e-07	0.37098	-2.08396e-06	0.37095	3.14825e-07	0.37095	-1.32415e-07
0.36857	-2.79731e-06	0.36857	2.46623e-07	0.3686	-2.21586e-06	0.36857	2.82257e-07	0.36851	-1.26396e-07
0.36613	-2.82865e-06	0.3661	1.50993e-07	0.36607	-2.30379e-06	0.3661	2.56926e-07	0.36604	-1.38434e-07
0.36369	-2.81725e-06	0.36363	5.03311e-08	0.36366	-2.39172e-06	0.36372	2.2074e-07	0.36363	-1.50472e-07
0.36122	-2.77167e-06	0.36119	-7.04636e-08	0.36119	-2.47965e-06	0.36116	1.88171e-07	0.36125	-1.6251e-07
0.35872	-2.65203e-06	0.35878	-1.66093e-07	0.35884	-2.53241e-06	0.35887	1.66459e-07	0.35875	-1.86585e-07
0.35637	-2.48966e-06	0.3563	-2.61722e-07	0.35637	-2.59396e-06	0.3564	1.3751e-07	0.35637	-2.04642e-07
0.35395	-2.27602e-06	0.35386	-3.62384e-07	0.35395	-2.64672e-06	0.35395	1.0856e-07	0.35386	-2.04642e-07
0.35151	-2.0054e-06	0.35151	-4.6808e-07	0.35142	-2.69948e-06	0.35145	7.59923e-08	0.35145	-2.28717e-07
0.34907	-1.712e-06	0.34904	-5.58676e-07	0.34904	-2.74344e-06	0.34907	6.15176e-08	0.34904	-2.58812e-07
0.34663	-1.4129e-06	0.3466	-6.44239e-07	0.34663	-2.77861e-06	0.34654	1.44747e-08	0.34654	-2.76868e-07
0.34422	-1.12804e-06	0.34419	-7.34835e-07	0.34413	-2.82258e-06	0.34419	-3.61868e-09	0.34416	-3.06963e-07
0.34181	-8.83062e-07	0.34172	-8.10331e-07	0.34169	-2.87534e-06	0.34178	-2.89495e-08	0.34175	-3.31038e-07
0.33934	-7.06449e-07	0.33928	-8.90861e-07	0.33928	-2.9193e-06	0.33931	-5.78989e-08	0.33934	-3.49095e-07
0.3369	-5.81112e-07	0.33686	-9.71391e-07	0.33686	-2.95448e-06	0.33683	-7.9611e-08	0.3369	-3.7317e-07
0.33439	-5.2414e-07	0.33442	-1.03682e-06	0.33439	-2.98965e-06	0.33442	-1.04942e-07	0.33442	-3.97246e-07
0.33201	-4.98503e-07	0.33201	-1.08715e-06	0.33195	-3.01603e-06	0.33195	-1.3751e-07	0.33201	-4.39378e-07
0.32963	-4.95654e-07	0.32951	-1.15258e-06	0.32954	-3.05999e-06	0.32957	-1.55603e-07	0.32954	-4.63454e-07
0.32713	-5.12746e-07	0.32707	-1.19788e-06	0.32707	-3.08637e-06	0.32707	-1.84553e-07	0.32707	-4.87529e-07
0.32463	-5.35534e-07	0.3246	-1.23311e-06	0.32472	-3.11275e-06	0.32469	-2.06265e-07	0.32475	-5.17624e-07
0.32222	-5.69717e-07	0.32222	-1.27338e-06	0.32228	-3.13034e-06	0.32225	-2.31596e-07	0.32219	-5.59756e-07
0.31977	-6.06749e-07	0.31981	-1.31868e-06	0.31977	-3.13913e-06	0.31971	-2.56926e-07	0.31981	-5.8985e-07
0.31727	-6.40932e-07	0.31733	-1.34384e-06	0.3173	-3.15672e-06	0.31736	-2.71401e-07	0.31733	-6.38001e-07
0.31492	-6.80812e-07	0.31486	-1.37907e-06	0.31492	-3.15672e-06	0.31489	-3.00351e-07	0.3148	-6.80133e-07
0.31248	-7.23541e-07	0.31248	-1.38411e-06	0.31245	-3.15672e-06	0.31248	-3.25681e-07	0.31245	-7.22265e-07
0.30998	-7.69118e-07	0.31007	-1.41431e-06	0.30995	-3.12154e-06	0.3101	-3.43775e-07	0.31001	-7.5236e-07
0.3076	-8.14696e-07	0.3076	-1.41934e-06	0.30757	-3.10396e-06	0.3076	-3.72724e-07	0.30757	-8.30605e-07
0.30516	-8.71668e-07	0.30516	-1.41934e-06	0.30516	-3.08637e-06	0.30513	-3.90818e-07	0.3051	-8.90794e-07
0.30272	-9.22942e-07	0.30272	-1.43444e-06	0.30275	-3.04241e-06	0.30272	-4.1253e-07	0.30272	-9.63021e-07
0.3003	-9.74217e-07	0.30024	-1.43947e-06	0.3003	-2.98965e-06	0.30037	-4.30623e-07	0.30027	-1.02923e-06
0.29783	-1.03404e-06	0.29777	-1.44954e-06	0.29786	-2.94568e-06	0.29786	-4.59573e-07	0.29783	-1.09544e-06
0.29539	-1.09101e-06	0.29539	-1.4445e-06	0.29545	-2.91051e-06	0.29536	-4.81285e-07	0.29539	-1.16766e-06
0.29304	-1.14798e-06	0.29292	-1.43947e-06	0.29295	-2.84896e-06	0.29295	-5.02997e-07	0.29298	-1.25795e-06
0.29045	-1.2192e-06	0.29051	-1.4596e-06	0.29048	-2.76103e-06	0.29045	-5.2109e-07	0.29048	-1.34823e-06
0.28807	-1.27617e-06	0.2881	-1.4596e-06	0.2881	-2.69948e-06	0.2881	-5.39184e-07	0.2881	-1.45055e-06
0.28566	-1.34453e-06	0.28566	-1.4747e-06	0.28569	-2.62034e-06	0.28566	-5.57277e-07	0.28569	-1.56491e-06
0.28318	-1.41575e-06	0.28318	-1.47974e-06	0.28318	-2.53241e-06	0.28321	-5.82608e-07	0.28318	-1.67325e-06
0.28077	-1.48696e-06	0.28074	-1.48477e-06	0.28077	-2.45327e-06	0.2808	-6.00701e-07	0.28083	-1.78761e-06
0.27836	-1.56103e-06	0.27836	-1.49483e-06	0.27833	-2.38293e-06	0.27833	-6.18795e-07	0.2783	-1.92002e-06
0.27595	-1.64648e-06	0.27589	-1.49483e-06	0.27586	-2.30379e-06	0.27595	-6.36888e-07	0.27586	-2.04642e-06
0.27351	-1.72624e-06	0.27351	-1.50993e-06	0.27348	-2.21586e-06	0.27348	-6.54981e-07	0.27348	-2.18485e-06
0.27104	-1.80885e-06	0.27098	-1.50993e-06	0.27104	-2.15431e-06	0.27104	-6.76693e-07	0.27104	-2.34736e-06
0.26866	-1.89146e-06	0.2686	-1.51497e-06	0.26863	-2.08396e-06	0.26863	-6.94787e-07	0.26863	-2.50385e-06
0.26616	-1.98262e-06	0.26619	-1.52503e-06	0.26609	-2.00482e-06	0.26619	-7.09262e-07	0.26616	-2.64229e-06
0.26374	-2.07662e-06	0.26374	-1.52503e-06	0.26374	-1.95206e-06	0.26374	-7.34592e-07	0.26371	-2.8048e-06
0.2613	-2.17347e-06	0.2613	-1.53007e-06	0.26133	-1.9081e-06	0.26127	-7.4183e-07	0.26133	-3.00342e-06
0.25883	-2.27602e-06	0.25883	-1.5351e-06	0.25883	-1.86413e-06	0.25886	-7.59923e-07	0.25883	-3.18399e-06
0.25648	-2.38142e-06	0.25645	-1.53007e-06	0.25642	-1.82017e-06	0.25642	-7.74398e-07	0.25642	-3.38261e-06
0.25398	-2.48966e-06	0.25401	-1.5351e-06	0.25395	-1.785e-06	0.25401	-8.03347e-07	0.25398	-3.59327e-06
0.25157	-2.58652e-06	0.25154	-1.5351e-06	0.25154	-1.76741e-06	0.25157	-8.14203e-07	0.25154	-3.81597e-06
0.24916	-2.70616e-06	0.2491	-1.53007e-06	0.2491	-1.74982e-06	0.2491	-8.28678e-07	0.2491	-4.03867e-06
0.24669	-2.8201e-06	0.24669	-1.52503e-06	0.24672	-1.74103e-06	0.24669	-8.43153e-07	0.24662	-4.26738e-06
0.24427	-2.93404e-06	0.24415	-1.52e-06	0.24424	-1.75862e-06	0.24424	-8.61246e-07	0.24427	-4.50814e-06
0.24174	-3.05368e-06	0.24183	-1.52503e-06	0.24177	-1.74982e-06	0.2418	-8.7934e-07	0.24177	-4.77297e-06
0.23936	-3.17902e-06	0.23939	-1.53007e-06	0.23936	-1.74982e-06	0.23933	-8.90196e-07	0.23936	-5.02576e-06
0.23695	-3.29866e-06	0.23692	-1.5351e-06	0.23683	-1.76741e-06	0.23689	-9.01052e-07	0.23686	-5.29059e-06
0.23451	-3.4297e-06	0.23442	-1.54013e-06	0.23445	-1.7762e-06	0.23454	-9.26382e-07	0.23448	-5.54339e-06
0.23198	-3.56073e-06	0.23201	-1.54517e-06	0.23201	-1.82896e-06	0.23204	-9.40857e-07	0.23207	-5.83229e-06
0.2296	-3.69177e-06	0.22966	-1.56027e-06	0.2296	-1.82896e-06	0.2296	-9.55332e-07	0.22956	-6.1212e-06
0.22718	-3.82565e-06	0.22715	-1.5653e-06	0.22725	-1.87293e-06	0.22725	-9.69807e-07	0.22721	-6.41612e-06
0.2248	-3.96523e-06	0.22474	-1.57536e-06	0.22477	-1.89051e-06	0.22477	-9.879e-07	0.22477	-6.71105e-06
0.22233	-4.09912e-06	0.22233	-1.58543e-06	0.2223	-1.94327e-06	0.2223	-9.98756e-07	0.22227	-7.01801e-06
0.21983	-4.2387e-06	0.21983	-1.60053e-06	0.21983	-1.97844e-06	0.21986	-1.00961e-06	0.21992	-7.33099e-06
0.21745	-4.37828e-06	0.21739	-1.6106e-06	0.21748	-2.00482e-06	0.21745	-1.02047e-06	0.21742	-7.63796e-06
0.21501	-4.51786e-06	0.21498	-1.62066e-06	0.21501	-2.05758e-06	0.21504	-1.03494e-06	0.21501	-7.95094e-06
0.21251	-4.65744e-06	0.21257	-1.63073e-06	0.21254	-2.08396e-06	0.21257	-1.0458e-06	0.21251	-8.26994e-06
0.21009	-4.79987e-06	0.21013	-1.6408e-06	0.21016	-2.14551e-06	0.21013	-1.06027e-06	0.21016	-8.60098e-06
0.20771	-4.93945e-06	0.20768	-1.65086e-06	0.20768	-2.18948e-06	0.20768	-1.07475e-06	0.20762	-8.91998e-06
0.20521	-5.08188e-06	0.20527	-1.66596e-06	0.20518	-2.23344e-06	0.20527	-1.0856e-06	0.20521	-9.25102e-06
0.20283	-5.22431e-06	0.20286	-1.68106e-06	0.20286	-2.2862e-06	0.20286	-1.09284e-06	0.20283	-9.57604e-06
0.20042	-5.37243e-06	0.20033	-1.69113e-06	0.20039	-2.32137e-06	0.20039	-1.11094e-06	0.20036	-9.89504e-06
0.19798	-5.50347e-06	0.19798	-1.70119e-06	0.19792	-2.37413e-06	0.19786	-1.11817e-06	0.19798	-1.02201e-05
0.19551	-5.64305e-06	0.19548	-1.71126e-06	0.19551	-2.40051e-06	0.19554	-1.12903e-06	0.19548	-1.05451e-05
0.1931	-5.78263e-06	0.1931	-1.72636e-06	0.19297	-2.47086e-06	0.1931	-1.1435e-06	0.19304	-1.08761e-05
0.19065	-5.91651e-06	0.19065	-1.73642e-06	0.19065	-2.51482e-06	0.19065	-1.15436e-06	0.19062	-1.12011e-05
0.18824	-6.04755e-06	0.18815	-1.74146e-06	0.18827	-2.54999e-06	0.18818	-1.16883e-06	0.18821	-1.15262e-05
0.18577	-6.18428e-06	0.18571	-1.75656e-06	0.18577	-2.60275e-06	0.18571	-1.17607e-06	0.18574	-1.18391e-05
0.1833	-6.30677e-06	0.18333	-1.77669e-06	0.18336	-2.65551e-06	0.18339	-1.19055e-06	0.18333	-1.21581e-05
0.18089	-6.43781e-06	0.18089	-1.79179e-06	0.18086	-2.68189e-06	0.18089	-1.19416e-06	0.1808	-1.24531e-05
0.17845	-6.5603e-06	0.17842	-1.80689e-06	0.17842	-2.72586e-06	0.17842	-1.21226e-06	0.17842	-1.2754e-05
0.17601	-6.68278e-06	0.17598	-1.82199e-06	0.17601	-2.77861e-06	0.17601	-1.22311e-06	0.17601	-1.30369e-05
0.17356	-6.79388e-06	0.17353	-1.83709e-06	0.17363	-2.82258e-06	0.17353	-1.23397e-06	0.17356	-1.33258e-05
0.17118	-6.91352e-06	0.17109	-1.85722e-06	0.17109	-2.85775e-06	0.17109	-1.24845e-06	0.17112	-1.35906e-05
0.16868	-7.01322e-06	0.16871	-1.87232e-06	0.16868	-2.9193e-06	0.16874	-1.25206e-06	0.16868	-1.38555e-05
0.1663	-7.11577e-06	0.16627	-1.89245e-06	0.16624	-2.95448e-06	0.16624	-1.2593e-06	0.16624	-1.41083e-05
0.16386	-7.21832e-06	0.16383	-1.90755e-06	0.16383	-3.00723e-06	0.1638	-1.27739e-06	0.16383	-1.4337e-05
0.16136	-7.30662e-06	0.16145	-1.92768e-06	0.16133	-3.03361e-06	0.16142	-1.28463e-06	0.16139	-1.45657e-05
0.15892	-7.39208e-06	0.15895	-1.94278e-06	0.15898	-3.06879e-06	0.15901	-1.30273e-06	0.15892	-1.47763e-05
0.15654	-7.46045e-06	0.15644	-1.96795e-06	0.15648	-3.12154e-06	0.15657	-1.31358e-06	0.15651	-1.49569e-05
0.15413	-7.53736e-06	0.15403	-1.98808e-06	0.15409	-3.15672e-06	0.15403	-1.3172e-06	0.15413	-1.51254e-05
0.15171	-7.60288e-06	0.15165	-2.00821e-06	0.15159	-3.1831e-06	0.15165	-1.32806e-06	0.15159	-1.5288e-05
0.14924	-7.6627e-06	0.14921	-2.02835e-06	0.14927	-3.21827e-06	0.14921	-1.34253e-06	0.14915	-1.54204e-05
0.1468	-7.71112e-06	0.14677	-2.05854e-06	0.14677	-3.26223e-06	0.1468	-1.34253e-06	0.1468	-1.55287e-05
0.14436	-7.751e-06	0.14436	-2.07364e-06	0.14433	-3.29741e-06	0.14439	-1.36062e-06	0.14433	-1.5613e-05
0.14183	-7.78234e-06	0.14195	-2.08371e-06	0.14198	-3.33258e-06	0.14192	-1.37148e-06	0.14189	-1.56732e-05
0.13954	-7.81367e-06	0.13939	-2.10887e-06	0.13942	-3.36775e-06	0.13945	-1.37872e-06	0.13942	-1.57213e-05
0.137	-7.83361e-06	0.13707	-2.13404e-06	0.1371	-3.41172e-06	0.13704	-1.39319e-06	0.13694	-1.57273e-05
0.13459	-7.84501e-06	0.13459	-2.15921e-06	0.13462	-3.45568e-06	0.13462	-1.40405e-06	0.13459	-1.57093e-05
0.13212	-7.8507e-06	0.13215	-2.18437e-06	0.13212	-3.49085e-06	0.13212	-1.4149e-06	0.13224	-1.56671e-05
0.12971	-7.84216e-06	0.12974	-2.21457e-06	0.12974	-3.51723e-06	0.12971	-1.42214e-06	0.12974	-1.56009e-05
0.1273	-7.83646e-06	0.12739	-2.23974e-06	0.1273	-3.56999e-06	0.1273	-1.42576e-06	0.12733	-1.54926e-05
0.12489	-7.81937e-06	0.12492	-2.25987e-06	0.12486	-3.61396e-06	0.12489	-1.43662e-06	0.12486	-1.53602e-05
0.12242	-7.79373e-06	0.12239	-2.2951e-06	0.12242	-3.64034e-06	0.12245	-1.44747e-06	0.12245	-1.51977e-05
0.12001	-7.76525e-06	0.11995	-2.33033e-06	0.12001	-3.67551e-06	0.11995	-1.45471e-06	0.11992	-1.50051e-05
0.11753	-7.73106e-06	0.11753	-2.34543e-06	0.11753	-3.71068e-06	0.11757	-1.46557e-06	0.11753	-1.47824e-05
0.11518	-7.69403e-06	0.11515	-2.3706e-06	0.11515	-3.77223e-06	0.11515	-1.47642e-06	0.11506	-1.45476e-05
0.11271	-7.657e-06	0.11262	-2.39576e-06	0.11268	-3.8162e-06	0.11271	-1.48366e-06	0.11268	-1.42828e-05
0.1103	-7.61712e-06	0.11024	-2.42093e-06	0.1103	-3.86896e-06	0.11027	-1.49452e-06	0.11021	-1.39819e-05
0.10789	-7.57154e-06	0.10783	-2.45616e-06	0.10786	-3.92171e-06	0.10777	-1.50175e-06	0.10774	-1.36869e-05
0.10539	-7.53451e-06	0.10536	-2.48133e-06	0.10539	-3.97447e-06	0.10539	-1.51623e-06	0.10533	-1.33739e-05
0.10301	-7.49178e-06	0.10289	-2.51656e-06	0.10292	-4.01844e-06	0.10295	-1.51985e-06	0.10292	-1.30429e-05
0.10051	-7.4519e-06	0.10051	-2.55682e-06	0.10048	-4.08878e-06	0.10044	-1.53432e-06	0.10048	-1.27179e-05
0.09809	-7.40633e-06	0.09806	-2.58199e-06	0.09809	-4.14154e-06	0.09806	-1.54156e-06	0.09803	-1.23748e-05
0.09565	-7.37214e-06	0.09565	-2.61219e-06	0.09562	-4.22068e-06	0.09559	-1.55241e-06	0.09565	-1.20378e-05
0.09324	-7.34081e-06	0.09321	-2.65245e-06	0.09318	-4.29102e-06	0.09324	-1.56327e-06	0.09324	-1.16947e-05
0.0908	-7.30093e-06	0.09077	-2.68768e-06	0.09077	-4.37896e-06	0.09074	-1.57413e-06	0.09077	-1.13516e-05
0.0883	-7.27529e-06	0.0883	-2.72291e-06	0.0883	-4.45809e-06	0.08833	-1.58136e-06	0.08824	-1.10266e-05
0.08592	-7.2468e-06	0.08586	-2.77325e-06	0.0858	-4.54602e-06	0.08583	-1.59222e-06	0.0858	-1.06955e-05
0.08345	-7.22686e-06	0.08342	-2.80848e-06	0.08348	-4.64275e-06	0.08345	-1.61031e-06	0.08348	-1.03886e-05
0.08097	-7.20977e-06	0.08101	-2.84874e-06	0.08101	-4.72189e-06	0.08097	-1.62117e-06	0.08101	-1.00937e-05
0.0785	-7.19838e-06	0.07859	-2.88901e-06	0.07859	-4.81861e-06	0.07859	-1.62479e-06	0.07853	-9.80475e-06
0.07612	-7.18698e-06	0.07615	-2.93431e-06	0.07606	-4.94171e-06	0.07609	-1.63926e-06	0.07609	-9.5339e-06
0.07374	-7.18129e-06	0.07365	-2.98464e-06	0.07368	-5.06482e-06	0.07368	-1.6465e-06	0.07368	-9.26907e-06
0.07121	-7.19268e-06	0.07127	-3.03497e-06	0.07127	-5.17913e-06	0.07127	-1.66459e-06	0.07127	-9.02832e-06
0.06886	-7.19553e-06	0.0688	-3.0702e-06	0.0688	-5.31102e-06	0.06883	-1.67545e-06	0.06883	-8.79358e-06
0.06633	-7.20692e-06	0.06636	-3.1306e-06	0.06636	-5.45171e-06	0.06633	-1.67907e-06	0.06633	-8.57088e-06
0.06395	-7.22117e-06	0.06392	-3.18596e-06	0.06392	-5.5924e-06	0.06392	-1.69716e-06	0.06398	-8.3542e-06
0.06144	-7.23541e-06	0.0615	-3.25139e-06	0.06153	-5.75068e-06	0.0615	-1.70078e-06	0.06147	-8.1616e-06
0.05912	-7.26105e-06	0.05909	-3.30172e-06	0.05906	-5.93533e-06	0.05909	-1.72249e-06	0.05906	-7.97501e-06
0.05656	-7.28668e-06	0.05662	-3.36212e-06	0.05662	-6.11119e-06	0.05662	-1.72611e-06	0.05665	-7.80047e-06
0.05418	-7.32087e-06	0.05418	-3.42755e-06	0.05421	-6.30464e-06	0.05421	-1.74059e-06	0.05418	-7.62592e-06
0.05183	-7.36075e-06	0.05174	-3.48795e-06	0.05171	-6.51567e-06	0.0518	-1.75144e-06	0.05174	-7.46943e-06
0.04933	-7.40633e-06	0.04933	-3.55841e-06	0.04927	-6.76188e-06	0.0493	-1.76592e-06	0.04933	-7.32497e-06
0.04695	-7.46045e-06	0.04689	-3.62888e-06	0.04686	-6.9905e-06	0.04686	-1.77315e-06	0.04683	-7.19858e-06
0.04448	-7.52312e-06	0.04448	-3.70437e-06	0.04454	-7.23671e-06	0.04448	-1.79125e-06	0.04448	-7.06616e-06
0.04197	-7.58009e-06	0.04194	-3.77987e-06	0.04197	-7.5005e-06	0.04206	-1.79848e-06	0.04197	-6.9518e-06
0.03959	-7.6513e-06	0.03965	-3.8604e-06	0.03959	-7.80826e-06	0.03959	-1.80934e-06	0.03956	-6.83745e-06
0.03712	-7.72537e-06	0.03709	-3.95603e-06	0.03712	-8.08964e-06	0.03718	-1.82743e-06	0.03706	-6.73512e-06
0.03468	-7.81082e-06	0.03468	-4.05166e-06	0.03465	-8.39739e-06	0.03468	-1.83467e-06	0.03465	-6.6328e-06
0.03224	-7.90483e-06	0.0323	-4.14729e-06	0.03221	-8.72274e-06	0.03221	-1.84915e-06	0.03224	-6.54854e-06
0.02983	-8.00453e-06	0.02986	-4.24795e-06	0.02983	-9.07446e-06	0.02977	-1.86724e-06	0.02986	-6.45224e-06
0.02739	-8.10993e-06	0.02742	-4.35868e-06	0.02739	-9.43498e-06	0.02736	-1.8781e-06	0.02739	-6.39205e-06
0.02488	-8.22957e-06	0.02491	-4.47444e-06	0.02488	-9.80429e-06	0.02494	-1.88895e-06	0.02494	-6.30778e-06
0.0225	-8.34921e-06	0.02253	-4.5902e-06	0.02256	-1.01912e-05	0.02256	-1.89257e-06	0.02253	-6.24158e-06
0.02003	-8.47455e-06	0.02006	-4.71603e-06	0.02012	-1.05869e-05	0.02003	-1.90705e-06	0.02006	-6.16935e-06
0.01765	-8.61128e-06	0.01762	-4.84186e-06	0.01768	-1.09826e-05	0.01765	-1.92514e-06	0.01762	-6.11518e-06
0.01524	-8.75371e-06	0.01521	-4.98278e-06	0.01521	-1.13958e-05	0.01521	-1.93961e-06	0.01521	-6.06101e-06
0.0128	-8.91038e-06	0.01274	-5.12371e-06	0.01283	-1.18091e-05	0.01277	-1.95047e-06	0.01268	-6.00082e-06
0.01033	-9.07275e-06	0.0103	-5.26967e-06	0.0103	-1.22224e-05	0.01033	-1.96494e-06	0.0103	-5.95267e-06
0.00792	-9.24082e-06	0.00789	-5.4257e-06	0.00789	-1.26269e-05	0.00789	-1.98304e-06	0.00789	-5.90452e-06
0.00544	-9.42028e-06	0.00547	-5.58172e-06	0.00544	-1.30401e-05	0.00544	-2.00113e-06	0.00544	-5.86841e-06
0.003	-9.60259e-06	0.00303	-5.74782e-06	0.00303	-1.34182e-05	0.00303	-2.00475e-06	0.003	-5.82026e-06
0.000560791	-9.79059e-06	0.000560791	-5.90888e-06	0.000560791	-1.38139e-05	0.000591309	-2.02284e-06	0.000530273	-5.78414e-06
-0.00185	-9.98714e-06	-0.00185	-6.08e-06	-0.00185	-1.41744e-05	-0.00182	-2.0337e-06	-0.00185	-5.75405e-06
-0.00429	-1.01922e-05	-0.00426	-6.26119e-06	-0.00435	-1.45262e-05	-0.00426	-2.04817e-06	-0.00429	-5.72395e-06
-0.00673	-1.04002e-05	-0.00679	-6.44239e-06	-0.00673	-1.48427e-05	-0.00673	-2.05541e-06	-0.00673	-5.69386e-06
-0.0092	-1.06167e-05	-0.00914	-6.62358e-06	-0.00911	-1.51593e-05	-0.00917	-2.0735e-06	-0.00917	-5.66978e-06
-0.01155	-1.08389e-05	-0.01162	-6.79974e-06	-0.01159	-1.54143e-05	-0.01162	-2.08074e-06	-0.01155	-5.63969e-06
-0.01403	-1.10639e-05	-0.01409	-6.98596e-06	-0.01409	-1.56869e-05	-0.01403	-2.09522e-06	-0.01412	-5.62163e-06
-0.01644	-1.12918e-05	-0.01641	-7.16715e-06	-0.0165	-1.59067e-05	-0.0165	-2.10245e-06	-0.01647	-5.59154e-06
-0.01888	-1.15168e-05	-0.01888	-7.35338e-06	-0.01897	-1.61177e-05	-0.01891	-2.12055e-06	-0.01888	-5.58552e-06
-0.02132	-1.17504e-05	-0.02141	-7.52451e-06	-0.02135	-1.62936e-05	-0.02135	-2.13864e-06	-0.02135	-5.56746e-06
-0.02373	-1.1984e-05	-0.02376	-7.70066e-06	-0.02379	-1.64519e-05	-0.02376	-2.14226e-06	-0.02382	-5.54339e-06
-0.0262	-1.22204e-05	-0.02626	-7.86676e-06	-0.02617	-1.6575e-05	-0.02623	-2.15673e-06	-0.02629	-5.53135e-06
-0.02868	-1.24512e-05	-0.02861	-8.03788e-06	-0.02868	-1.67069e-05	-0.02858	-2.17121e-06	-0.02868	-5.51931e-06
-0.03106	-1.26905e-05	-0.03115	-8.19894e-06	-0.03106	-1.68212e-05	-0.03102	-2.18568e-06	-0.03102	-5.51329e-06
-0.03356	-1.29326e-05	-0.0335	-8.36e-06	-0.03353	-1.69179e-05	-0.03353	-2.19292e-06	-0.0335	-5.49524e-06
-0.03597	-1.31719e-05	-0.036	-8.511e-06	-0.03594	-1.69706e-05	-0.03591	-2.20378e-06	-0.03597	-5.48922e-06
-0.03847	-1.34054e-05	-0.03844	-8.65696e-06	-0.03844	-1.70498e-05	-0.03844	-2.21825e-06	-0.03841	-5.47718e-06
-0.04082	-1.3639e-05	-0.04091	-8.80795e-06	-0.04085	-1.71201e-05	-0.04085	-2.23635e-06	-0.04085	-5.47116e-06
-0.04323	-1.38612e-05	-0.04323	-8.93881e-06	-0.04335	-1.71729e-05	-0.04326	-2.2472e-06	-0.04323	-5.46514e-06
-0.04573	-1.40806e-05	-0.0457	-9.06967e-06	-0.0457	-1.71993e-05	-0.04573	-2.26168e-06	-0.04583	-5.4531e-06
-0.04824	-1.42942e-05	-0.04818	-9.19047e-06	-0.04818	-1.7252e-05	-0.04811	-2.27615e-06	-0.04815	-5.4531e-06
-0.05062	-1.44993e-05	-0.05062	-9.31126e-06	-0.05059	-1.7296e-05	-0.05056	-2.29424e-06	-0.05056	-5.44708e-06
-0.05303	-1.4693e-05	-0.053	-9.41696e-06	-0.053	-1.7296e-05	-0.05303	-2.30148e-06	-0.05306	-5.43505e-06
-0.05547	-1.4881e-05	-0.05541	-9.51762e-06	-0.05544	-1.73224e-05	-0.05556	-2.31234e-06	-0.05544	-5.44107e-06
-0.05788	-1.50434e-05	-0.05791	-9.60318e-06	-0.05794	-1.73224e-05	-0.05788	-2.33405e-06	-0.05788	-5.44107e-06
-0.06032	-1.51887e-05	-0.06032	-9.68371e-06	-0.06032	-1.734e-05	-0.06032	-2.34129e-06	-0.06035	-5.43505e-06
-0.06273	-1.53254e-05	-0.06276	-9.75921e-06	-0.06279	-1.734e-05	-0.06279	-2.35214e-06	-0.06279	-5.44107e-06
-0.0652	-1.54422e-05	-0.0652	-9.81457e-06	-0.06524	-1.73312e-05	-0.0652	-2.37024e-06	-0.06517	-5.4531e-06
-0.06765	-1.5539e-05	-0.06765	-9.85484e-06	-0.06771	-1.73224e-05	-0.06765	-2.37747e-06	-0.06765	-5.45912e-06
-0.07009	-1.56216e-05	-0.07009	-9.90014e-06	-0.07015	-1.73048e-05	-0.07009	-2.39195e-06	-0.07009	-5.45912e-06
-0.07256	-1.56786e-05	-0.0725	-9.93033e-06	-0.07253	-1.72872e-05	-0.07253	-2.4028e-06	-0.07253	-5.46514e-06
-0.07497	-1.57185e-05	-0.07497	-9.96053e-06	-0.075	-1.7252e-05	-0.075	-2.4209e-06	-0.075	-5.46514e-06
-0.07741	-1.5747e-05	-0.07741	-9.97563e-06	-0.07744	-1.71993e-05	-0.07744	-2.43537e-06	-0.07741	-5.47718e-06
-0.07985	-1.57584e-05	-0.07982	-9.99073e-06	-0.07985	-1.71641e-05	-0.07988	-2.44985e-06	-0.07979	-5.4832e-06
-0.08226	-1.57413e-05	-0.08226	-1.00008e-05	-0.08229	-1.71113e-05	-0.08242	-2.46794e-06	-0.08229	-5.4832e-06
-0.08477	-1.57043e-05	-0.08474	-1.00008e-05	-0.08474	-1.70762e-05	-0.08477	-2.48603e-06	-0.08471	-5.48922e-06
-0.08712	-1.56444e-05	-0.08718	-1.00008e-05	-0.08721	-1.70058e-05	-0.08718	-2.50413e-06	-0.08712	-5.49524e-06
-0.08962	-1.55761e-05	-0.08956	-9.99576e-06	-0.08962	-1.69443e-05	-0.08956	-2.5186e-06	-0.08956	-5.49524e-06
-0.09206	-1.54792e-05	-0.09197	-9.9857e-06	-0.09203	-1.68915e-05	-0.09206	-2.5367e-06	-0.092	-5.50727e-06
-0.09441	-1.53624e-05	-0.0945	-9.9857e-06	-0.0945	-1.68124e-05	-0.09444	-2.55841e-06	-0.0945	-5.51931e-06
-0.09691	-1.52285e-05	-0.09688	-9.9857e-06	-0.09691	-1.67508e-05	-0.09688	-2.56926e-06	-0.09694	-5.54339e-06
-0.09935	-1.50747e-05	-0.09938	-9.98067e-06	-0.09938	-1.66717e-05	-0.09938	-2.58374e-06	-0.09929	-5.53737e-06
-0.10176	-1.4901e-05	-0.10173	-9.98067e-06	-0.10176	-1.66101e-05	-0.10176	-2.59459e-06	-0.10183	-5.55542e-06
-0.1043	-1.47243e-05	-0.10418	-9.97563e-06	-0.10418	-1.65398e-05	-0.10418	-2.61269e-06	-0.10418	-5.57348e-06
-0.10662	-1.45306e-05	-0.10665	-9.96557e-06	-0.10665	-1.64694e-05	-0.10665	-2.63078e-06	-0.10665	-5.58552e-06
-0.10906	-1.43255e-05	-0.10912	-9.97563e-06	-0.10906	-1.64167e-05	-0.10903	-2.65249e-06	-0.10906	-5.59756e-06
-0.11153	-1.4109e-05	-0.11153	-9.97563e-06	-0.11147	-1.63639e-05	-0.11153	-2.65973e-06	-0.1115	-5.61561e-06
-0.11394	-1.38869e-05	-0.11391	-9.98067e-06	-0.11397	-1.63112e-05	-0.11394	-2.68144e-06	-0.11394	-5.63367e-06
-0.11638	-1.36476e-05	-0.11641	-9.9857e-06	-0.11638	-1.6276e-05	-0.11638	-2.6923e-06	-0.11647	-5.64571e-06
-0.11904	-1.34083e-05	-0.11934	-9.9857e-06	-0.11934	-1.62408e-05	-0.11904	-2.71039e-06	-0.11904	-5.65775e-06
-0.12148	-1.31519e-05	-0.12087	-9.99576e-06	-0.12178	-1.62057e-05	-0.12148	-2.72849e-06	-0.12178	-5.69386e-06
-0.12423	-1.28899e-05	-0.12392	-1.00008e-05	-0.12453	-1.61793e-05	-0.12423	-2.73934e-06	-0.12423	-5.71192e-06
-0.12667	-1.26221e-05	-0.12697	-1.00109e-05	-0.12667	-1.61617e-05	-0.12667	-2.75382e-06	-0.12728	-5.71793e-06
-0.1285	-1.23486e-05	-0.1288	-1.0026e-05	-0.1288	-1.61529e-05	-0.12911	-2.76829e-06	-0.1288	-5.74201e-06
-0.13094	-1.20695e-05	-0.13155	-1.0026e-05	-0.13155	-1.61441e-05	-0.13155	-2.78277e-06	-0.13124	-5.75405e-06
-0.13369	-1.17903e-05	-0.13369	-1.00411e-05	-0.13308	-1.61617e-05	-0.13369	-2.79362e-06	-0.13369	-5.77812e-06
-0.13674	-1.15083e-05	-0.13643	-1.00511e-05	-0.13674	-1.61441e-05	-0.13613	-2.8081e-06	-0.13643	-5.8022e-06
-0.13857	-1.12263e-05	-0.13857	-1.00713e-05	-0.13857	-1.61705e-05	-0.13887	-2.82619e-06	-0.13887	-5.82026e-06
-0.14101	-1.09414e-05	-0.14132	-1.00763e-05	-0.14071	-1.61793e-05	-0.14101	-2.84428e-06	-0.14101	-5.84433e-06
-0.14376	-1.0668e-05	-0.14376	-1.00914e-05	-0.14345	-1.62057e-05	-0.14345	-2.85876e-06	-0.14376	-5.86239e-06
-0.14559	-1.03945e-05	-0.14559	-1.01015e-05	-0.14589	-1.62496e-05	-0.14589	-2.86961e-06	-0.14589	-5.89248e-06
-0.14864	-1.01353e-05	-0.14833	-1.01115e-05	-0.14803	-1.6276e-05	-0.14833	-2.88771e-06	-0.14864	-5.91656e-06
-0.15078	-9.87605e-06	-0.15139	-1.01317e-05	-0.15108	-1.632e-05	-0.15108	-2.9058e-06	-0.15108	-5.94063e-06
-0.15383	-9.63107e-06	-0.15322	-1.01417e-05	-0.15352	-1.63551e-05	-0.15291	-2.92389e-06	-0.15352	-5.97073e-06
-0.15535	-9.40318e-06	-0.15596	-1.01619e-05	-0.15566	-1.63903e-05	-0.15596	-2.93837e-06	-0.15566	-5.9948e-06
-0.15779	-9.18669e-06	-0.1581	-1.01719e-05	-0.15779	-1.64431e-05	-0.15841	-2.94561e-06	-0.1581	-6.01888e-06
-0.16024	-8.98444e-06	-0.16054	-1.0187e-05	-0.16085	-1.6487e-05	-0.16054	-2.96732e-06	-0.16024	-6.05499e-06
-0.16329	-8.80213e-06	-0.16298	-1.02021e-05	-0.16329	-1.6531e-05	-0.16268	-2.97817e-06	-0.16268	-6.0911e-06
-0.16542	-8.63407e-06	-0.16573	-1.02172e-05	-0.16573	-1.65925e-05	-0.16573	-2.99627e-06	-0.16542	-6.12722e-06
-0.16787	-8.49449e-06	-0.16817	-1.02374e-05	-0.16787	-1.66453e-05	-0.16817	-3.01436e-06	-0.16817	-6.15731e-06
-0.17031	-8.3663e-06	-0.1697	-1.02525e-05	-0.17031	-1.67069e-05	-0.17	-3.02884e-06	-0.17031	-6.18139e-06
-0.17214	-8.24951e-06	-0.17275	-1.02726e-05	-0.17275	-1.67684e-05	-0.17244	-3.04693e-06	-0.17275	-6.21148e-06
-0.17488	-8.14981e-06	-0.17488	-1.02877e-05	-0.17519	-1.68212e-05	-0.1755	-3.06864e-06	-0.1755	-6.25361e-06
-0.17733	-8.07289e-06	-0.17794	-1.03078e-05	-0.17733	-1.68915e-05	-0.17794	-3.08674e-06	-0.17763	-6.28371e-06
-0.17977	-8.00453e-06	-0.17977	-1.03179e-05	-0.18007	-1.69706e-05	-0.18007	-3.10121e-06	-0.17977	-6.31982e-06
-0.18251	-7.94756e-06	-0.18312	-1.0343e-05	-0.18282	-1.70234e-05	-0.18282	-3.11207e-06	-0.18282	-6.35594e-06
-0.18496	-7.91622e-06	-0.18496	-1.03531e-05	-0.18465	-1.70938e-05	-0.18526	-3.1374e-06	-0.18435	-6.38603e-06
-0.18709	-7.88774e-06	-0.1877	-1.03682e-05	-0.1874	-1.71641e-05	-0.18709	-3.15911e-06	-0.18801	-6.42214e-06
-0.18984	-7.87064e-06	-0.18984	-1.03783e-05	-0.18984	-1.72432e-05	-0.18984	-3.1772e-06	-0.19014	-6.45826e-06
-0.19167	-7.86495e-06	-0.19258	-1.03934e-05	-0.19197	-1.73136e-05	-0.19228	-3.1953e-06	-0.19258	-6.49437e-06
-0.19472	-7.8621e-06	-0.19472	-1.04034e-05	-0.19472	-1.73751e-05	-0.19503	-3.22063e-06	-0.19472	-6.54854e-06
-0.19716	-7.87064e-06	-0.19686	-1.04286e-05	-0.19716	-1.74279e-05	-0.19777	-3.24234e-06	-0.19716	-6.59067e-06
-0.1996	-7.89059e-06	-0.1996	-1.04387e-05	-0.1996	-1.74894e-05	-0.1993	-3.26767e-06	-0.1996	-6.60873e-06
-0.20205	-7.91337e-06	-0.20235	-1.04588e-05	-0.20235	-1.75686e-05	-0.20205	-3.27853e-06	-0.20266	-6.6629e-06
-0.20479	-7.95041e-06	-0.20449	-1.04538e-05	-0.20449	-1.76389e-05	-0.20479	-3.30386e-06	-0.2051	-6.70503e-06
-0.20693	-7.98174e-06	-0.20693	-1.04789e-05	-0.20693	-1.77005e-05	-0.20662	-3.32919e-06	-0.20632	-6.74716e-06
-0.20967	-8.01307e-06	-0.20906	-1.0484e-05	-0.20967	-1.77708e-05	-0.20906	-3.34366e-06	-0.20967	-6.80133e-06
-0.21181	-8.04441e-06	-0.21212	-1.04991e-05	-0.21181	-1.78412e-05	-0.21181	-3.36537e-06	-0.21151	-6.84948e-06
-0.21395	-8.08429e-06	-0.21395	-1.04991e-05	-0.21456	-1.79027e-05	-0.21425	-3.38709e-06	-0.21425	-6.87356e-06
-0.21669	-8.11847e-06	-0.217	-1.05242e-05	-0.21639	-1.79467e-05	-0.21669	-3.41604e-06	-0.21639	-6.93977e-06
-0.21883	-8.14981e-06	-0.21914	-1.05192e-05	-0.21944	-1.80082e-05	-0.21914	-3.43775e-06	-0.21914	-6.98792e-06
-0.22188	-8.1726e-06	-0.22097	-1.05393e-05	-0.22158	-1.80786e-05	-0.22127	-3.45584e-06	-0.22158	-7.03607e-06
-0.22402	-8.18684e-06	-0.22402	-1.05444e-05	-0.22402	-1.81313e-05	-0.22371	-3.47755e-06	-0.22402	-7.08422e-06
-0.22646	-8.20108e-06	-0.22615	-1.05544e-05	-0.22646	-1.81929e-05	-0.22646	-3.49926e-06	-0.22676	-7.13839e-06
-0.22921	-8.19823e-06	-0.22921	-1.05544e-05	-0.2289	-1.82544e-05	-0.22921	-3.51736e-06	-0.2286	-7.18052e-06
-0.23134	-8.18114e-06	-0.23165	-1.05645e-05	-0.23134	-1.83072e-05	-0.23104	-3.54631e-06	-0.23104	-7.23469e-06
-0.23348	-8.14411e-06	-0.23348	-1.05595e-05	-0.23378	-1.836e-05	-0.23348	-3.56802e-06	-0.23317	-7.28284e-06
-0.23623	-8.09283e-06	-0.23623	-1.05645e-05	-0.23623	-1.84215e-05	-0.23623	-3.58249e-06	-0.23623	-7.32497e-06
-0.23867	-8.02732e-06	-0.23867	-1.05645e-05	-0.23867	-1.84655e-05	-0.23806	-3.60421e-06	-0.23836	-7.39118e-06
-0.24141	-7.95041e-06	-0.2408	-1.05695e-05	-0.2408	-1.8527e-05	-0.2408	-3.62592e-06	-0.24141	-7.44535e-06
-0.24324	-7.85355e-06	-0.24355	-1.05796e-05	-0.24294	-1.8571e-05	-0.24294	-3.65125e-06	-0.24355	-7.49952e-06
-0.2463	-7.74246e-06	-0.24599	-1.05796e-05	-0.2463	-1.86237e-05	-0.24538	-3.67658e-06	-0.24569	-7.55369e-06
-0.24813	-7.61997e-06	-0.24782	-1.05796e-05	-0.24843	-1.86853e-05	-0.24874	-3.69467e-06	-0.24843	-7.61388e-06
-0.25057	-7.49178e-06	-0.25057	-1.05796e-05	-0.25118	-1.87293e-05	-0.25087	-3.71277e-06	-0.25057	-7.66203e-06
-0.25331	-7.34366e-06	-0.25301	-1.05846e-05	-0.25301	-1.8782e-05	-0.25331	-3.7381e-06	-0.25362	-7.7162e-06
-0.25576	-7.20123e-06	-0.25576	-1.05796e-05	-0.25545	-1.8826e-05	-0.25576	-3.75981e-06	-0.25545	-7.78241e-06
-0.25759	-7.0474e-06	-0.2582	-1.05846e-05	-0.25789	-1.887e-05	-0.25789	-3.78152e-06	-0.2585	-7.81852e-06
-0.26064	-6.89643e-06	-0.26064	-1.05846e-05	-0.26064	-1.89051e-05	-0.26064	-3.80323e-06	-0.26003	-7.88473e-06
-0.26308	-6.75115e-06	-0.26278	-1.05846e-05	-0.26278	-1.89491e-05	-0.26278	-3.81771e-06	-0.26247	-7.94492e-06
-0.26552	-6.60587e-06	-0.26522	-1.05846e-05	-0.26552	-1.89843e-05	-0.26583	-3.8358e-06	-0.26522	-8.01715e-06
-0.26766	-6.46914e-06	-0.26796	-1.05846e-05	-0.26796	-1.90282e-05	-0.26766	-3.8539e-06	-0.26766	-8.07733e-06
-0.2704	-6.36089e-06	-0.2701	-1.05695e-05	-0.2701	-1.9037e-05	-0.27071	-3.87561e-06	-0.2701	-8.1315e-06
-0.27254	-6.26404e-06	-0.27285	-1.05695e-05	-0.27254	-1.9081e-05	-0.27285	-3.8937e-06	-0.27285	-8.18567e-06
-0.27529	-6.18143e-06	-0.27529	-1.05746e-05	-0.27559	-1.91162e-05	-0.27529	-3.91179e-06	-0.27498	-8.23984e-06
-0.27742	-6.11022e-06	-0.27803	-1.05695e-05	-0.27773	-1.9125e-05	-0.27803	-3.92989e-06	-0.27773	-8.29401e-06
-0.27987	-6.06464e-06	-0.28017	-1.05695e-05	-0.28017	-1.91513e-05	-0.27956	-3.95884e-06	-0.28048	-8.37226e-06
-0.28292	-6.02476e-06	-0.28261	-1.05595e-05	-0.28292	-1.91777e-05	-0.28231	-3.96607e-06	-0.28261	-8.42643e-06
-0.28444	-6.01337e-06	-0.28566	-1.05595e-05	-0.28505	-1.91953e-05	-0.28536	-3.98779e-06	-0.28475	-8.48662e-06
-0.2878	-5.99912e-06	-0.28749	-1.05595e-05	-0.28749	-1.92041e-05	-0.2878	-3.99502e-06	-0.28719	-8.54681e-06
-0.29024	-5.99627e-06	-0.29024	-1.05544e-05	-0.28963	-1.92217e-05	-0.28994	-4.01312e-06	-0.29024	-8.607e-06
-0.29268	-6.00482e-06	-0.29268	-1.05544e-05	-0.29268	-1.92393e-05	-0.29238	-4.03121e-06	-0.29238	-8.6732e-06
-0.29482	-5.99627e-06	-0.29482	-1.05544e-05	-0.29451	-1.92393e-05	-0.29482	-4.04207e-06	-0.29482	-8.73339e-06
-0.29726	-6.00197e-06	-0.29757	-1.05444e-05	-0.29665	-1.92481e-05	-0.29757	-4.05654e-06	-0.29757	-8.79358e-06
-0.29909	-6.01337e-06	-0.30031	-1.05343e-05	-0.2994	-1.92569e-05	-0.30001	-4.07464e-06	-0.2994	-8.84775e-06
-0.30214	-6.01337e-06	-0.30184	-1.05393e-05	-0.30214	-1.92569e-05	-0.30214	-4.09635e-06	-0.30184	-8.90192e-06
-0.30489	-6.02191e-06	-0.30458	-1.05293e-05	-0.30458	-1.92481e-05	-0.30458	-4.11082e-06	-0.30489	-8.96813e-06
-0.30642	-6.02191e-06	-0.30611	-1.05293e-05	-0.30703	-1.92481e-05	-0.30672	-4.1253e-06	-0.30672	-9.01628e-06
-0.30947	-6.02191e-06	-0.30947	-1.05192e-05	-0.30947	-1.92393e-05	-0.30916	-4.13253e-06	-0.30916	-9.07647e-06
-0.3116	-6.01337e-06	-0.31191	-1.05192e-05	-0.3116	-1.92217e-05	-0.3116	-4.15425e-06	-0.3116	-9.13666e-06
-0.31435	-5.99912e-06	-0.31435	-1.05242e-05	-0.31466	-1.92129e-05	-0.31404	-4.17234e-06	-0.31404	-9.17879e-06
-0.31679	-5.99058e-06	-0.31649	-1.05192e-05	-0.31679	-1.92041e-05	-0.31679	-4.1832e-06	-0.3171	-9.23898e-06
-0.31893	-5.96779e-06	-0.31893	-1.05192e-05	-0.31923	-1.91865e-05	-0.31923	-4.20129e-06	-0.31893	-9.29917e-06
-0.32137	-5.91936e-06	-0.32137	-1.05142e-05	-0.32106	-1.91513e-05	-0.32106	-4.21215e-06	-0.32137	-9.35334e-06
-0.32442	-5.851e-06	-0.32442	-1.05091e-05	-0.32381	-1.91162e-05	-0.32381	-4.21938e-06	-0.32381	-9.39547e-06
-0.32656	-5.78263e-06	-0.32595	-1.05041e-05	-0.32595	-1.90898e-05	-0.32656	-4.23748e-06	-0.32686	-9.4376e-06
-0.329	-5.71711e-06	-0.32869	-1.05041e-05	-0.329	-1.90546e-05	-0.329	-4.25557e-06	-0.32839	-9.49177e-06
-0.33175	-5.67438e-06	-0.33144	-1.0494e-05	-0.33083	-1.9037e-05	-0.33144	-4.27366e-06	-0.33113	-9.54594e-06
-0.33388	-5.6402e-06	-0.33388	-1.04991e-05	-0.33388	-1.89843e-05	-0.33449	-4.28814e-06	-0.33388	-9.58807e-06
-0.33632	-5.58038e-06	-0.33602	-1.04991e-05	-0.33632	-1.89491e-05	-0.33602	-4.30261e-06	-0.33663	-9.64224e-06
-0.33846	-5.54905e-06	-0.33907	-1.0489e-05	-0.33876	-1.88875e-05	-0.33876	-4.31347e-06	-0.33907	-9.69641e-06
-0.3409	-5.5348e-06	-0.3409	-1.0489e-05	-0.3409	-1.88436e-05	-0.3409	-4.33156e-06	-0.34151	-9.73854e-06
-0.34334	-5.52056e-06	-0.34304	-1.0489e-05	-0.34334	-1.8782e-05	-0.34395	-4.35327e-06	-0.34365	-9.76864e-06
-0.34609	-5.50917e-06	-0.34609	-1.0494e-05	-0.34548	-1.87381e-05	-0.34578	-4.36775e-06	-0.34609	-9.81679e-06
-0.34914	-5.50062e-06	-0.34822	-1.04991e-05	-0.34853	-1.86853e-05	-0.34853	-4.3786e-06	-0.34853	-9.85892e-06
-0.35097	-5.4408e-06	-0.35067	-1.0494e-05	-0.35097	-1.8615e-05	-0.35128	-4.39308e-06	-0.35067	-9.90105e-06
-0.35341	-5.36389e-06	-0.35341	-1.0494e-05	-0.35402	-1.85446e-05	-0.35311	-4.41479e-06	-0.35372	-9.93717e-06
-0.35585	-5.31261e-06	-0.35585	-1.05041e-05	-0.35585	-1.84919e-05	-0.35524	-4.42203e-06	-0.35616	-9.98532e-06
-0.35799	-5.24995e-06	-0.3583	-1.05091e-05	-0.35769	-1.84039e-05	-0.3583	-4.44012e-06	-0.3583	-1.00094e-05
-0.36013	-5.22431e-06	-0.36013	-1.04991e-05	-0.36043	-1.83336e-05	-0.36135	-4.45822e-06	-0.36043	-1.00335e-05
-0.36287	-5.2357e-06	-0.36287	-1.05091e-05	-0.36348	-1.82544e-05	-0.36287	-4.48716e-06	-0.36348	-1.00696e-05
-0.36501	-5.23855e-06	-0.36562	-1.05041e-05	-0.36531	-1.81929e-05	-0.36592	-4.50164e-06	-0.36531	-1.01057e-05
-0.36806	-5.17588e-06	-0.36776	-1.05142e-05	-0.36745	-1.80962e-05	-0.36776	-4.51973e-06	-0.36806	-1.01298e-05
-0.3705	-5.17303e-06	-0.3702	-1.05142e-05	-0.36989	-1.80434e-05	-0.3705	-4.54145e-06	-0.37081	-1.01538e-05
-0.37203	-5.16449e-06	-0.37264	-1.05242e-05	-0.37355	-1.79555e-05	-0.37233	-4.56678e-06	-0.37294	-1.01779e-05
-0.37477	-5.16164e-06	-0.37539	-1.05192e-05	-0.37508	-1.78675e-05	-0.37508	-4.58125e-06	-0.37508	-1.01839e-05
-0.37722	-5.12746e-06	-0.37783	-1.05393e-05	-0.37783	-1.77796e-05	-0.37722	-4.60658e-06	-0.37752	-1.02261e-05
-0.37996	-5.07903e-06	-0.37996	-1.05444e-05	-0.37996	-1.76829e-05	-0.38027	-4.62106e-06	-0.37996	-1.02501e-05
-0.38332	-5.03915e-06	-0.3824	-1.05544e-05	-0.3821	-1.7595e-05	-0.3824	-4.65724e-06	-0.3824	-1.02501e-05
-0.38485	-5.0363e-06	-0.38485	-1.05595e-05	-0.38424	-1.7507e-05	-0.38454	-4.67534e-06	-0.38515	-1.02742e-05
-0.38698	-5.0363e-06	-0.38668	-1.05796e-05	-0.38668	-1.74279e-05	-0.38759	-4.70067e-06	-0.38698	-1.02863e-05
-0.38942	-5.08188e-06	-0.39003	-1.05947e-05	-0.38942	-1.734e-05	-0.38942	-4.72238e-06	-0.38973	-1.02983e-05
-0.39248	-5.10182e-06	-0.39186	-1.05997e-05	-0.39217	-1.72608e-05	-0.39248	-4.75495e-06	-0.39217	-1.03103e-05
-0.39461	-5.07048e-06	-0.394	-1.06098e-05	-0.39461	-1.71641e-05	-0.39461	-4.7839e-06	-0.39492	-1.03164e-05
-0.39705	-5.11036e-06	-0.39705	-1.06249e-05	-0.39675	-1.70586e-05	-0.39736	-4.80561e-06	-0.39675	-1.03224e-05
-0.4001	-5.16449e-06	-0.39919	-1.064e-05	-0.39949	-1.69619e-05	-0.39949	-4.82732e-06	-0.39919	-1.03224e-05
-0.40163	-5.19012e-06	-0.40163	-1.06551e-05	-0.40255	-1.68475e-05	-0.40194	-4.85265e-06	-0.40163	-1.03284e-05
-0.40438	-5.13885e-06	-0.40468	-1.06853e-05	-0.40438	-1.67772e-05	-0.40468	-4.8816e-06	-0.40468	-1.03284e-05
-0.40651	-5.09897e-06	-0.40712	-1.06954e-05	-0.40682	-1.66629e-05	-0.40682	-4.91417e-06	-0.40712	-1.03284e-05
-0.40895	-5.11321e-06	-0.40987	-1.07155e-05	-0.40926	-1.65662e-05	-0.40926	-4.93226e-06	-0.40926	-1.03344e-05
-0.4117	-5.15024e-06	-0.41201	-1.07407e-05	-0.41201	-1.64519e-05	-0.4117	-4.97569e-06	-0.41231	-1.03224e-05
-0.41384	-5.15879e-06	-0.41414	-1.07558e-05	-0.41353	-1.63463e-05	-0.41475	-5.00102e-06	-0.41475	-1.03164e-05
-0.41719	-5.08473e-06	-0.41658	-1.07759e-05	-0.41597	-1.62408e-05	-0.41658	-5.04444e-06	-0.41658	-1.02983e-05
-0.41903	-5.13315e-06	-0.41903	-1.08061e-05	-0.41903	-1.61353e-05	-0.41872	-5.06977e-06	-0.41933	-1.03043e-05
-0.42147	-5.21006e-06	-0.42177	-1.08363e-05	-0.42177	-1.6021e-05	-0.42147	-5.10234e-06	-0.42177	-1.02923e-05
-0.42391	-5.19867e-06	-0.42391	-1.08665e-05	-0.42421	-1.59243e-05	-0.42391	-5.13491e-06	-0.42421	-1.02802e-05
-0.42604	-5.19012e-06	-0.42665	-1.08917e-05	-0.42635	-1.581e-05	-0.42665	-5.16386e-06	-0.42635	-1.02742e-05
-0.42879	-5.21576e-06	-0.42849	-1.09219e-05	-0.4291	-1.57132e-05	-0.42879	-5.20366e-06	-0.42849	-1.02562e-05
-0.43123	-5.17018e-06	-0.43093	-1.0942e-05	-0.43093	-1.56341e-05	-0.43123	-5.23623e-06	-0.43093	-1.02381e-05
-0.43306	-5.14455e-06	-0.43398	-1.09873e-05	-0.43367	-1.55286e-05	-0.43367	-5.2688e-06	-0.43367	-1.02321e-05
-0.43581	-5.136e-06	-0.43642	-1.10175e-05	-0.43581	-1.54319e-05	-0.43612	-5.30137e-06	-0.43581	-1.0208e-05
-0.43825	-5.1474e-06	-0.43856	-1.10578e-05	-0.43856	-1.53527e-05	-0.43886	-5.33032e-06	-0.43886	-1.0208e-05
-0.4413	-5.1474e-06	-0.44069	-1.1093e-05	-0.4413	-1.5256e-05	-0.44069	-5.3665e-06	-0.441	-1.019e-05
-0.44344	-5.23855e-06	-0.44344	-1.11282e-05	-0.44374	-1.51505e-05	-0.44344	-5.40631e-06	-0.44313	-1.01839e-05
-0.44619	-5.08188e-06	-0.44649	-1.11584e-05	-0.44619	-1.5045e-05	-0.44558	-5.42802e-06	-0.44558	-1.01719e-05
-0.44863	-5.00497e-06	-0.44802	-1.12037e-05	-0.44863	-1.4957e-05	-0.44802	-5.46421e-06	-0.44832	-1.01538e-05
-0.45076	-5.07618e-06	-0.45107	-1.1244e-05	-0.45076	-1.48603e-05	-0.45107	-5.50401e-06	-0.45076	-1.01418e-05
-0.45259	-5.10467e-06	-0.45321	-1.12893e-05	-0.45351	-1.47636e-05	-0.45321	-5.52935e-06	-0.45351	-1.01177e-05
-0.45595	-5.03915e-06	-0.45595	-1.13295e-05	-0.45565	-1.46757e-05	-0.45626	-5.56553e-06	-0.45534	-1.01057e-05
-0.45809	-4.97648e-06	-0.45839	-1.13698e-05	-0.45748	-1.45965e-05	-0.45748	-5.59086e-06	-0.45809	-1.00937e-05
-0.46022	-4.95654e-06	-0.46083	-1.14101e-05	-0.46053	-1.44822e-05	-0.46053	-5.61981e-06	-0.46022	-1.00876e-05
-0.46267	-4.99357e-06	-0.46267	-1.14604e-05	-0.46328	-1.43943e-05	-0.46328	-5.64876e-06	-0.46297	-1.00515e-05
-0.46541	-5.01351e-06	-0.46541	-1.14956e-05	-0.46541	-1.43063e-05	-0.4648	-5.68495e-06	-0.46572	-1.00395e-05
-0.46816	-5.1417e-06	-0.46785	-1.15409e-05	-0.46816	-1.42272e-05	-0.46785	-5.71752e-06	-0.46816	-1.00214e-05
-0.47029	-5.17018e-06	-0.47029	-1.15812e-05	-0.46999	-1.41569e-05	-0.47029	-5.73923e-06	-0.46999	-9.99736e-06
-0.47274	-5.15024e-06	-0.47304	-1.16265e-05	-0.47274	-1.40601e-05	-0.47213	-5.7718e-06	-0.47304	-9.99134e-06
-0.47548	-5.18443e-06	-0.47487	-1.16768e-05	-0.47487	-1.3981e-05	-0.47518	-5.80075e-06	-0.47579	-9.9793e-06
-0.47823	-5.28128e-06	-0.47762	-1.17221e-05	-0.47731	-1.39019e-05	-0.47731	-5.82608e-06	-0.47731	-9.96124e-06
-0.47976	-5.27273e-06	-0.48006	-1.17624e-05	-0.48006	-1.38227e-05	-0.47976	-5.86588e-06	-0.48037	-9.94921e-06
-0.4825	-5.31831e-06	-0.4825	-1.18077e-05	-0.4822	-1.37612e-05	-0.4822	-5.89483e-06	-0.4822	-9.93115e-06
-0.48464	-5.26134e-06	-0.48525	-1.1858e-05	-0.48464	-1.36732e-05	-0.48433	-5.93102e-06	-0.48464	-9.90707e-06
-0.48738	-5.22716e-06	-0.48738	-1.19033e-05	-0.48769	-1.36029e-05	-0.48677	-5.96721e-06	-0.48708	-9.90105e-06
-0.49013	-5.26419e-06	-0.49013	-1.19436e-05	-0.49013	-1.35589e-05	-0.48952	-6.00339e-06	-0.48983	-9.88902e-06
-0.49227	-5.43225e-06	-0.49166	-1.19889e-05	-0.49166	-1.34974e-05	-0.49257	-6.03234e-06	-0.49227	-9.86494e-06
-0.49471	-5.57753e-06	-0.4944	-1.20342e-05	-0.49471	-1.3427e-05	-0.4944	-6.07577e-06	-0.49471	-9.8529e-06
-0.49685	-5.50347e-06	-0.49715	-1.20694e-05	-0.49746	-1.33919e-05	-0.49715	-6.10833e-06	-0.49685	-9.83485e-06
-0.49929	-5.40092e-06	-0.49929	-1.21147e-05	-0.4999	-1.33391e-05	-0.49959	-6.1409e-06	-0.4999	-9.82281e-06
-0.50173	-5.40662e-06	-0.50203	-1.2165e-05	-0.50173	-1.32863e-05	-0.50203	-6.17347e-06	-0.50203	-9.80475e-06
-0.50447	-5.41516e-06	-0.50417	-1.22103e-05	-0.50417	-1.32424e-05	-0.50447	-6.20966e-06	-0.50447	-9.79271e-06
-0.50631	-5.29552e-06	-0.50661	-1.22607e-05	-0.50692	-1.31984e-05	-0.50692	-6.23861e-06	-0.50692	-9.78068e-06
-0.50905	-5.3354e-06	-0.50936	-1.22858e-05	-0.50936	-1.31808e-05	-0.50905	-6.26756e-06	-0.50936	-9.76864e-06
-0.5118	-5.36389e-06	-0.5118	-1.23311e-05	-0.5118	-1.31193e-05	-0.51149	-6.30012e-06	-0.51149	-9.74456e-06
-0.51424	-5.52341e-06	-0.51424	-1.23714e-05	-0.51455	-1.31017e-05	-0.51424	-6.33631e-06	-0.51424	-9.73854e-06
-0.51699	-5.56329e-06	-0.51668	-1.24217e-05	-0.51668	-1.30665e-05	-0.51668	-6.36526e-06	-0.51668	-9.73253e-06
-0.51882	-5.48638e-06	-0.51912	-1.2467e-05	-0.51912	-1.30577e-05	-0.51851	-6.39421e-06	-0.51882	-9.72049e-06
-0.52156	-5.52341e-06	-0.52217	-1.24972e-05	-0.52187	-1.30489e-05	-0.52187	-6.42678e-06	-0.52187	-9.69039e-06
-0.5237	-5.72566e-06	-0.52401	-1.25325e-05	-0.5237	-1.30401e-05	-0.52401	-6.46297e-06	-0.52401	-9.68437e-06
-0.52614	-5.70857e-06	-0.52614	-1.25828e-05	-0.52584	-1.30138e-05	-0.52614	-6.48468e-06	-0.52645	-9.67836e-06
-0.52858	-5.94215e-06	-0.52919	-1.2613e-05	-0.52858	-1.30138e-05	-0.52858	-6.52086e-06	-0.52919	-9.65428e-06
-0.53164	-5.78263e-06	-0.53133	-1.26532e-05	-0.53133	-1.3005e-05	-0.53102	-6.56067e-06	-0.53133	-9.63622e-06
-0.53377	-5.79972e-06	-0.53408	-1.26834e-05	-0.53377	-1.3005e-05	-0.53377	-6.59686e-06	-0.53347	-9.61817e-06
-0.53591	-5.82536e-06	-0.5356	-1.27338e-05	-0.53621	-1.30313e-05	-0.53621	-6.61133e-06	-0.53591	-9.61817e-06
-0.53865	-5.82536e-06	-0.53865	-1.2764e-05	-0.53865	-1.30313e-05	-0.53865	-6.64752e-06	-0.53865	-9.60011e-06
-0.5414	-5.93361e-06	-0.5411	-1.27992e-05	-0.5414	-1.30489e-05	-0.54079	-6.67285e-06	-0.54079	-9.58205e-06
-0.54323	-5.9507e-06	-0.54354	-1.28344e-05	-0.54323	-1.30665e-05	-0.54354	-6.70542e-06	-0.54354	-9.57604e-06
-0.54598	-5.95355e-06	-0.54659	-1.28697e-05	-0.54567	-1.30665e-05	-0.54537	-6.73075e-06	-0.54598	-9.55798e-06
-0.54842	-5.95355e-06	-0.54842	-1.29099e-05	-0.54873	-1.31193e-05	-0.54781	-6.77055e-06	-0.54811	-9.54594e-06
-0.55086	-5.95924e-06	-0.54995	-1.29452e-05	-0.55056	-1.31545e-05	-0.55025	-6.80674e-06	-0.55025	-9.54594e-06
-0.5533	-6.09028e-06	-0.5533	-1.29804e-05	-0.5533	-1.31896e-05	-0.5533	-6.82845e-06	-0.5533	-9.53992e-06
-0.55544	-6.06179e-06	-0.55605	-1.30156e-05	-0.55544	-1.32512e-05	-0.55513	-6.8574e-06	-0.55544	-9.51585e-06
-0.55819	-6.20137e-06	-0.55819	-1.30408e-05	-0.55788	-1.32863e-05	-0.55758	-6.88635e-06	-0.55819	-9.49779e-06
-0.56032	-6.13301e-06	-0.56002	-1.30861e-05	-0.56002	-1.33391e-05	-0.56032	-6.92977e-06	-0.56032	-9.49779e-06
-0.56276	-6.27544e-06	-0.56337	-1.31264e-05	-0.56307	-1.33919e-05	-0.56307	-6.96958e-06	-0.56276	-9.47973e-06
-0.56551	-6.39793e-06	-0.5652	-1.31515e-05	-0.56581	-1.34446e-05	-0.5652	-6.99491e-06	-0.56581	-9.47371e-06
-0.56765	-6.37799e-06	-0.56795	-1.31868e-05	-0.56826	-1.34974e-05	-0.56795	-7.02748e-06	-0.56795	-9.45566e-06
-0.57009	-6.51187e-06	-0.57039	-1.3227e-05	-0.56978	-1.35589e-05	-0.57009	-7.05643e-06	-0.57039	-9.4677e-06
-0.57283	-6.39508e-06	-0.57253	-1.32623e-05	-0.57253	-1.36293e-05	-0.57283	-7.09262e-06	-0.57283	-9.45566e-06
-0.57497	-6.47484e-06	-0.57528	-1.33025e-05	-0.57497	-1.37084e-05	-0.57528	-7.12518e-06	-0.57558	-9.45566e-06
-0.57711	-6.42926e-06	-0.57741	-1.33378e-05	-0.57802	-1.37963e-05	-0.57772	-7.15413e-06	-0.57741	-9.4376e-06
-0.57985	-6.61157e-06	-0.57955	-1.3368e-05	-0.58016	-1.38667e-05	-0.58016	-7.20479e-06	-0.58046	-9.4376e-06
-0.5826	-6.67424e-06	-0.58229	-1.34032e-05	-0.58229	-1.39722e-05	-0.5829	-7.2446e-06	-0.58229	-9.42556e-06
-0.58504	-6.83946e-06	-0.58474	-1.34434e-05	-0.58474	-1.40689e-05	-0.58443	-7.27717e-06	-0.58474	-9.41353e-06
-0.58748	-6.76539e-06	-0.58779	-1.34787e-05	-0.58779	-1.41744e-05	-0.58748	-7.30974e-06	-0.58748	-9.40751e-06
-0.58992	-6.90782e-06	-0.58992	-1.35189e-05	-0.59023	-1.42976e-05	-0.58992	-7.34954e-06	-0.58992	-9.40751e-06
-0.59206	-7.08159e-06	-0.59237	-1.35642e-05	-0.59267	-1.43943e-05	-0.59237	-7.38211e-06	-0.59206	-9.39547e-06
-0.59481	-7.27814e-06	-0.59481	-1.36045e-05	-0.5945	-1.45174e-05	-0.5945	-7.42915e-06	-0.5942	-9.38343e-06
-0.59694	-7.00183e-06	-0.59725	-1.36397e-05	-0.59664	-1.46405e-05	-0.59725	-7.4581e-06	-0.59725	-9.37741e-06
-0.6003	-7.11862e-06	-0.59938	-1.36901e-05	-0.59938	-1.47812e-05	-0.59938	-7.50515e-06	-0.6003	-9.36537e-06
-0.60213	-7.25535e-06	-0.60213	-1.37354e-05	-0.60152	-1.49043e-05	-0.60183	-7.54495e-06	-0.60213	-9.36537e-06
-0.60457	-7.2468e-06	-0.60457	-1.37857e-05	-0.60488	-1.50362e-05	-0.60457	-7.59199e-06	-0.60488	-9.35936e-06
-0.60671	-7.28384e-06	-0.60762	-1.3826e-05	-0.60701	-1.51857e-05	-0.60671	-7.64627e-06	-0.60701	-9.35334e-06
-0.60915	-7.48609e-06	-0.60915	-1.38763e-05	-0.60915	-1.53351e-05	-0.60884	-7.71865e-06	-0.60976	-9.32926e-06
-0.6122	-7.65415e-06	-0.6122	-1.39266e-05	-0.6119	-1.54934e-05	-0.6122	-7.74398e-06	-0.6122	-9.32926e-06
-0.61434	-7.74246e-06	-0.61403	-1.39669e-05	-0.61434	-1.56429e-05	-0.61434	-7.7874e-06	-0.61403	-9.32324e-06
-0.61647	-8.05865e-06	-0.61708	-1.40273e-05	-0.61647	-1.58012e-05	-0.61678	-7.84168e-06	-0.61647	-9.3112e-06
-0.61922	-8.2666e-06	-0.61922	-1.40676e-05	-0.61922	-1.59682e-05	-0.61892	-7.91044e-06	-0.61953	-9.29917e-06
-0.62136	-8.09568e-06	-0.62197	-1.4138e-05	-0.62166	-1.61441e-05	-0.62197	-7.96834e-06	-0.62197	-9.30519e-06
-0.6241	-8.17829e-06	-0.6238	-1.41783e-05	-0.6241	-1.63288e-05	-0.6238	-8.03709e-06	-0.6241	-9.29315e-06
-0.62593	-8.45461e-06	-0.62654	-1.42387e-05	-0.62624	-1.65046e-05	-0.62624	-8.08775e-06	-0.62654	-9.28713e-06
-0.62868	-8.54291e-06	-0.62838	-1.43041e-05	-0.62868	-1.66981e-05	-0.62868	-8.15289e-06	-0.62838	-9.26907e-06
-0.63143	-8.55431e-06	-0.63143	-1.43645e-05	-0.63143	-1.68915e-05	-0.63082	-8.22164e-06	-0.63082	-9.26907e-06
-0.63387	-8.86765e-06	-0.63356	-1.44249e-05	-0.63356	-1.71025e-05	-0.63326	-8.29402e-06	-0.63356	-9.25102e-06
-0.63631	-9.02147e-06	-0.63631	-1.44954e-05	-0.63631	-1.7296e-05	-0.63601	-8.35192e-06	-0.63662	-9.23898e-06
-0.63875	-8.92747e-06	-0.63845	-1.45507e-05	-0.63875	-1.75334e-05	-0.63814	-8.44962e-06	-0.63875	-9.23296e-06
-0.64119	-9.34052e-06	-0.64119	-1.46262e-05	-0.64058	-1.77356e-05	-0.64119	-8.5039e-06	-0.64058	-9.22694e-06
-0.64363	-9.39179e-06	-0.64333	-1.47017e-05	-0.64302	-1.79555e-05	-0.64333	-8.59075e-06	-0.64363	-9.22092e-06
-0.64608	-9.73077e-06	-0.64608	-1.47672e-05	-0.64608	-1.81753e-05	-0.64547	-8.67398e-06	-0.64608	-9.20286e-06
-0.64791	-1.0047e-05	-0.64821	-1.48427e-05	-0.64821	-1.84039e-05	-0.64821	-8.75721e-06	-0.64852	-9.20286e-06
-0.65126	-1.00384e-05	-0.65096	-1.49332e-05	-0.65035	-1.86501e-05	-0.65126	-8.84406e-06	-0.65065	-9.19685e-06
-0.6531	-1.01609e-05	-0.6531	-1.50037e-05	-0.6531	-1.88963e-05	-0.65279	-8.92729e-06	-0.6531	-9.19083e-06
-0.65584	-1.0121e-05	-0.65584	-1.50893e-05	-0.65554	-1.91337e-05	-0.65584	-9.00328e-06	-0.65554	-9.17879e-06
-0.65798	-1.03375e-05	-0.65798	-1.51748e-05	-0.65828	-1.93887e-05	-0.65859	-9.09737e-06	-0.65828	-9.16675e-06
-0.66072	-1.03204e-05	-0.66042	-1.52503e-05	-0.66072	-1.96789e-05	-0.66042	-9.19145e-06	-0.66072	-9.17879e-06
-0.66256	-1.0366e-05	-0.66317	-1.5346e-05	-0.66286	-1.99075e-05	-0.66286	-9.28192e-06	-0.66286	-9.17879e-06
-0.6653	-1.06053e-05	-0.6653	-1.54466e-05	-0.66561	-2.01801e-05	-0.66561	-9.37962e-06	-0.665	-9.16073e-06
-0.66774	-1.08674e-05	-0.66774	-1.55322e-05	-0.66774	-2.04703e-05	-0.66805	-9.48095e-06	-0.66744	-9.14869e-06
-0.67019	-1.10668e-05	-0.67049	-1.56329e-05	-0.6708	-2.07781e-05	-0.6708	-9.59312e-06	-0.66988	-9.14869e-06
-0.67293	-1.16821e-05	-0.67293	-1.57335e-05	-0.67263	-2.10682e-05	-0.67263	-9.69083e-06	-0.67293	-9.13666e-06
-0.67537	-1.20353e-05	-0.67537	-1.58392e-05	-0.67507	-2.13496e-05	-0.67507	-9.81025e-06	-0.67507	-9.14869e-06
-0.67751	-1.20923e-05	-0.67751	-1.59348e-05	-0.67751	-2.16574e-05	-0.67751	-9.91519e-06	-0.67781	-9.12462e-06
-0.67995	-1.22689e-05	-0.67995	-1.60456e-05	-0.67995	-2.19739e-05	-0.67995	-1.00274e-05	-0.67934	-9.1186e-06
-0.68209	-1.22119e-05	-0.6827	-1.61563e-05	-0.683	-2.22817e-05	-0.6827	-1.0154e-05	-0.6827	-9.10656e-06
-0.68514	-1.26078e-05	-0.68483	-1.6262e-05	-0.68514	-2.2607e-05	-0.68483	-1.02662e-05	-0.68483	-9.10054e-06
-0.68697	-1.25794e-05	-0.68758	-1.63778e-05	-0.68758	-2.29148e-05	-0.68727	-1.03929e-05	-0.68758	-9.10054e-06
-0.68972	-1.29468e-05	-0.69002	-1.64935e-05	-0.69002	-2.32577e-05	-0.68972	-1.05123e-05	-0.68972	-9.09452e-06
-0.69246	-1.32203e-05	-0.69246	-1.66143e-05	-0.69216	-2.36006e-05	-0.69246	-1.06353e-05	-0.69246	-9.07647e-06
-0.6949	-1.30978e-05	-0.6949	-1.67301e-05	-0.69429	-2.39524e-05	-0.6949	-1.07764e-05	-0.6949	-9.07647e-06
-0.69704	-1.33029e-05	-0.69735	-1.6866e-05	-0.69704	-2.43129e-05	-0.69735	-1.08958e-05	-0.69674	-9.07647e-06
-0.69979	-1.33912e-05	-0.69948	-1.69918e-05	-0.69979	-2.46558e-05	-0.69979	-1.10261e-05	-0.69948	-9.07647e-06
-0.70192	-1.35707e-05	-0.70253	-1.71126e-05	-0.70192	-2.50339e-05	-0.70223	-1.11492e-05	-0.70253	-9.07045e-06
-0.70436	-1.37872e-05	-0.70498	-1.72535e-05	-0.70467	-2.53768e-05	-0.70436	-1.12975e-05	-0.70467	-9.06443e-06
-0.70711	-1.39524e-05	-0.70711	-1.73844e-05	-0.70711	-2.57549e-05	-0.70711	-1.14387e-05	-0.70711	-9.07647e-06
-0.70955	-1.40891e-05	-0.70955	-1.75253e-05	-0.70986	-2.61242e-05	-0.70925	-1.1587e-05	-0.70925	-9.05841e-06
-0.71169	-1.44224e-05	-0.71199	-1.76662e-05	-0.71169	-2.65287e-05	-0.71199	-1.17354e-05	-0.71199	-9.06443e-06
-0.71444	-1.4787e-05	-0.71444	-1.78072e-05	-0.71444	-2.69156e-05	-0.71444	-1.18837e-05	-0.71413	-9.05239e-06
-0.71718	-1.50263e-05	-0.71657	-1.79582e-05	-0.71688	-2.73113e-05	-0.71657	-1.20466e-05	-0.71688	-9.07045e-06
-0.71901	-1.52399e-05	-0.71901	-1.80991e-05	-0.71962	-2.77158e-05	-0.71932	-1.2195e-05	-0.71932	-9.06443e-06
-0.72145	-1.56302e-05	-0.72206	-1.82702e-05	-0.72145	-2.81291e-05	-0.72115	-1.23506e-05	-0.72206	-9.05239e-06
-0.7239	-1.57527e-05	-0.7239	-1.84212e-05	-0.72359	-2.85336e-05	-0.7239	-1.25062e-05	-0.7239	-9.04637e-06
-0.72634	-1.58951e-05	-0.72664	-1.85823e-05	-0.72603	-2.89644e-05	-0.72695	-1.26799e-05	-0.72603	-9.05239e-06
-0.72847	-1.61714e-05	-0.72847	-1.87383e-05	-0.72878	-2.93953e-05	-0.72878	-1.28427e-05	-0.72908	-9.05239e-06
-0.73122	-1.62426e-05	-0.73092	-1.89044e-05	-0.73153	-2.98437e-05	-0.73092	-1.30128e-05	-0.73183	-9.04637e-06
-0.73336	-1.64791e-05	-0.73366	-1.90705e-05	-0.73397	-3.02658e-05	-0.73397	-1.31792e-05	-0.73336	-9.05841e-06
-0.73671	-1.6989e-05	-0.7361	-1.92416e-05	-0.73641	-3.0723e-05	-0.7361	-1.33529e-05	-0.7361	-9.05239e-06
-0.73854	-1.7459e-05	-0.73885	-1.94127e-05	-0.73885	-3.11627e-05	-0.73885	-1.35302e-05	-0.73885	-9.05841e-06
-0.74099	-1.7684e-05	-0.7416	-1.95989e-05	-0.7416	-3.16375e-05	-0.74129	-1.37076e-05	-0.7416	-9.06443e-06
-0.74373	-1.75729e-05	-0.74373	-1.97801e-05	-0.74343	-3.21035e-05	-0.74343	-1.38957e-05	-0.74373	-9.05841e-06
-0.74617	-1.78891e-05	-0.74617	-1.99714e-05	-0.74587	-3.2552e-05	-0.74556	-1.40803e-05	-0.74617	-9.05841e-06
-0.74862	-1.82196e-05	-0.74862	-2.01576e-05	-0.74862	-3.30356e-05	-0.74892	-1.42757e-05	-0.74831	-9.06443e-06
-0.75075	-1.8399e-05	-0.75106	-2.03438e-05	-0.75075	-3.3528e-05	-0.75106	-1.44747e-05	-0.75106	-9.08249e-06
-0.75319	-1.88605e-05	-0.75319	-2.05351e-05	-0.7535	-3.39941e-05	-0.7535	-1.46629e-05	-0.7535	-9.08249e-06
-0.75594	-1.92394e-05	-0.75624	-2.07264e-05	-0.75594	-3.45041e-05	-0.75594	-1.48655e-05	-0.75563	-9.10054e-06
-0.75838	-1.92023e-05	-0.75808	-2.09327e-05	-0.75777	-3.49965e-05	-0.75838	-1.50682e-05	-0.75808	-9.10656e-06
-0.76052	-1.93476e-05	-0.76082	-2.1134e-05	-0.76052	-3.54889e-05	-0.76052	-1.52708e-05	-0.76052	-9.1186e-06
-0.76326	-1.98518e-05	-0.76296	-2.13404e-05	-0.76265	-3.60077e-05	-0.76296	-1.54843e-05	-0.76326	-9.13666e-06
-0.76509	-2.01737e-05	-0.76509	-2.15518e-05	-0.7654	-3.65265e-05	-0.76509	-1.57051e-05	-0.7654	-9.16073e-06
-0.76784	-2.04386e-05	-0.76784	-2.17733e-05	-0.76784	-3.70453e-05	-0.76815	-1.5915e-05	-0.76784	-9.20286e-06
-0.77059	-2.06238e-05	-0.77028	-2.19846e-05	-0.7712	-3.75553e-05	-0.77059	-1.6114e-05	-0.7712	-9.23296e-06
-0.77303	-2.08659e-05	-0.77272	-2.22011e-05	-0.77303	-3.80916e-05	-0.77303	-1.63528e-05	-0.77303	-9.26907e-06
-0.77547	-2.11906e-05	-0.77456	-2.24376e-05	-0.77517	-3.86192e-05	-0.77517	-1.6588e-05	-0.77456	-9.32324e-06
-0.7773	-2.15837e-05	-0.77791	-2.26641e-05	-0.77822	-3.91908e-05	-0.77791	-1.68052e-05	-0.77791	-9.37139e-06
-0.77974	-2.20338e-05	-0.78005	-2.28906e-05	-0.78035	-3.97359e-05	-0.78035	-1.70585e-05	-0.78005	-9.42556e-06
-0.78249	-2.2256e-05	-0.7831	-2.31221e-05	-0.78218	-4.02723e-05	-0.78249	-1.72937e-05	-0.78249	-9.49177e-06
-0.78493	-2.22047e-05	-0.78524	-2.33687e-05	-0.78493	-4.08263e-05	-0.78524	-1.75217e-05	-0.78493	-9.57604e-06
-0.78737	-2.2558e-05	-0.78737	-2.35952e-05	-0.78707	-4.13978e-05	-0.78737	-1.77677e-05	-0.78768	-9.64224e-06
-0.78951	-2.28485e-05	-0.78981	-2.38469e-05	-0.78951	-4.19518e-05	-0.79012	-1.80319e-05	-0.78951	-9.73253e-06
-0.79226	-2.30593e-05	-0.79226	-2.40935e-05	-0.79256	-4.25497e-05	-0.79226	-1.82671e-05	-0.79226	-9.84087e-06
-0.795	-2.33556e-05	-0.795	-2.43452e-05	-0.7947	-4.31037e-05	-0.7947	-1.85276e-05	-0.795	-9.93717e-06
-0.79775	-2.35493e-05	-0.79714	-2.46019e-05	-0.79683	-4.36664e-05	-0.79683	-1.87991e-05	-0.79714	-1.00575e-05
-0.79958	-2.39993e-05	-0.79927	-2.48586e-05	-0.79988	-4.4282e-05	-0.79988	-1.90632e-05	-0.79988	-1.01839e-05
-0.80202	-2.42899e-05	-0.80263	-2.51203e-05	-0.80202	-4.48623e-05	-0.80172	-1.93491e-05	-0.80202	-1.03465e-05
-0.80446	-2.45434e-05	-0.80446	-2.5387e-05	-0.80477	-4.54954e-05	-0.80416	-1.96096e-05	-0.80538	-1.05029e-05
-0.8066	-2.47001e-05	-0.8069	-2.56538e-05	-0.8069	-4.61021e-05	-0.8069	-1.98919e-05	-0.80721	-1.06715e-05
-0.80904	-2.5079e-05	-0.80965	-2.59256e-05	-0.80904	-4.67089e-05	-0.80904	-2.01922e-05	-0.80965	-1.08701e-05
-0.81148	-2.54607e-05	-0.8124	-2.62024e-05	-0.81179	-4.73507e-05	-0.81209	-2.04926e-05	-0.81179	-1.10687e-05
-0.81392	-2.58025e-05	-0.81453	-2.64742e-05	-0.81423	-4.79663e-05	-0.81423	-2.07966e-05	-0.81392	-1.13035e-05
-0.81697	-2.60959e-05	-0.81697	-2.67611e-05	-0.81728	-4.85994e-05	-0.81697	-2.10897e-05	-0.81667	-1.15562e-05
-0.81911	-2.63865e-05	-0.81881	-2.70429e-05	-0.81881	-4.92413e-05	-0.81911	-2.139e-05	-0.81911	-1.1797e-05
-0.82186	-2.67796e-05	-0.82186	-2.73449e-05	-0.82186	-4.99975e-05	-0.82155	-2.17085e-05	-0.82216	-1.20739e-05
-0.8243	-2.70445e-05	-0.8246	-2.76419e-05	-0.82399	-5.05075e-05	-0.8243	-2.20378e-05	-0.82399	-1.23628e-05
-0.82674	-2.72069e-05	-0.82613	-2.79338e-05	-0.82644	-5.11757e-05	-0.82674	-2.23635e-05	-0.82674	-1.26818e-05
-0.82918	-2.76227e-05	-0.82918	-2.82358e-05	-0.82888	-5.18176e-05	-0.82918	-2.26964e-05	-0.82888	-1.30128e-05
-0.83132	-2.78392e-05	-0.83162	-2.85478e-05	-0.83132	-5.24859e-05	-0.83132	-2.30184e-05	-0.83132	-1.33679e-05
-0.83376	-2.82352e-05	-0.83406	-2.88548e-05	-0.83406	-5.3163e-05	-0.83437	-2.33586e-05	-0.83406	-1.3717e-05
-0.8359	-2.852e-05	-0.8362	-2.9187e-05	-0.8362	-5.38313e-05	-0.8359	-2.37096e-05	-0.83681	-1.41022e-05
-0.83864	-2.88847e-05	-0.83895	-2.95041e-05	-0.83895	-5.45083e-05	-0.83895	-2.40498e-05	-0.83895	-1.45115e-05
-0.84108	-2.91183e-05	-0.84108	-2.99068e-05	-0.84108	-5.51766e-05	-0.84108	-2.44152e-05	-0.84139	-1.49268e-05
-0.84352	-2.96196e-05	-0.84352	-3.0239e-05	-0.84352	-5.58712e-05	-0.84291	-2.47626e-05	-0.84352	-1.53542e-05
-0.84566	-2.99728e-05	-0.84627	-3.05611e-05	-0.84597	-5.65835e-05	-0.84597	-2.511e-05	-0.84597	-1.58116e-05
-0.84841	-3.03147e-05	-0.84841	-3.08983e-05	-0.84871	-5.72693e-05	-0.84871	-2.54791e-05	-0.84871	-1.6275e-05
-0.85085	-3.044e-05	-0.85085	-3.12204e-05	-0.85085	-5.79728e-05	-0.85146	-2.58519e-05	-0.85115	-1.67445e-05
-0.85329	-3.08758e-05	-0.8536	-3.15677e-05	-0.8536	-5.86674e-05	-0.85329	-2.62282e-05	-0.8536	-1.722e-05
-0.85573	-3.11863e-05	-0.85604	-3.19049e-05	-0.85573	-5.93621e-05	-0.85604	-2.65937e-05	-0.85573	-1.77196e-05
-0.85787	-3.14114e-05	-0.85848	-3.22421e-05	-0.85848	-6.00655e-05	-0.85787	-2.69809e-05	-0.85787	-1.82252e-05
-0.86031	-3.16734e-05	-0.86061	-3.25894e-05	-0.86092	-6.07338e-05	-0.86061	-2.73681e-05	-0.86031	-1.87247e-05
-0.86306	-3.20608e-05	-0.86336	-3.29317e-05	-0.86275	-6.14461e-05	-0.86306	-2.77806e-05	-0.86275	-1.92424e-05
-0.86519	-3.23343e-05	-0.8658	-3.3284e-05	-0.86519	-6.21759e-05	-0.8655	-2.81751e-05	-0.8655	-1.9754e-05
-0.86763	-3.28072e-05	-0.86824	-3.36464e-05	-0.86794	-6.29057e-05	-0.86824	-2.85767e-05	-0.86855	-2.02836e-05
-0.87008	-3.30835e-05	-0.87038	-3.40037e-05	-0.87008	-6.36355e-05	-0.87038	-2.89965e-05	-0.87008	-2.07952e-05
-0.87252	-3.34339e-05	-0.87282	-3.43611e-05	-0.87252	-6.43214e-05	-0.87252	-2.93909e-05	-0.87343	-2.13128e-05
-0.87557	-3.39552e-05	-0.87557	-3.47335e-05	-0.87526	-6.50073e-05	-0.87526	-2.98216e-05	-0.87496	-2.18245e-05
-0.8777	-3.40833e-05	-0.8774	-3.51009e-05	-0.8777	-6.58162e-05	-0.8777	-3.02486e-05	-0.8777	-2.2312e-05
-0.88015	-3.44907e-05	-0.88015	-3.54935e-05	-0.88076	-6.65724e-05	-0.88045	-3.06937e-05	-0.88015	-2.27995e-05
-0.88228	-3.46559e-05	-0.88259	-3.58559e-05	-0.88289	-6.7355e-05	-0.88259	-3.11388e-05	-0.88259	-2.3281e-05
-0.88503	-3.51971e-05	-0.88503	-3.62435e-05	-0.88503	-6.81112e-05	-0.88503	-3.15947e-05	-0.88533	-2.37264e-05
-0.88717	-3.56273e-05	-0.88778	-3.6626e-05	-0.88686	-6.88938e-05	-0.88747	-3.2047e-05	-0.88778	-2.41839e-05
-0.88991	-3.58552e-05	-0.88991	-3.70236e-05	-0.89052	-6.965e-05	-0.88991	-3.25175e-05	-0.89022	-2.46292e-05
-0.89235	-3.63024e-05	-0.89235	-3.74162e-05	-0.89266	-7.03798e-05	-0.89266	-3.29915e-05	-0.89235	-2.50385e-05
-0.8951	-3.66955e-05	-0.89479	-3.78088e-05	-0.89479	-7.118e-05	-0.89479	-3.34619e-05	-0.8951	-2.54358e-05
-0.89724	-3.67582e-05	-0.89724	-3.82013e-05	-0.89754	-7.19538e-05	-0.89693	-3.39215e-05	-0.89693	-2.58029e-05
-0.89937	-3.73849e-05	-0.89968	-3.8604e-05	-0.89968	-7.27452e-05	-0.89968	-3.44137e-05	-0.89968	-2.61701e-05
-0.90242	-3.75358e-05	-0.90212	-3.90167e-05	-0.90181	-7.35102e-05	-0.90181	-3.49203e-05	-0.90242	-2.65011e-05
-0.90456	-3.78862e-05	-0.90425	-3.94194e-05	-0.90487	-7.42928e-05	-0.90487	-3.5416e-05	-0.90487	-2.68141e-05
-0.90731	-3.83819e-05	-0.90761	-3.98321e-05	-0.907	-7.51017e-05	-0.9067	-3.59154e-05	-0.9067	-2.7109e-05
-0.90914	-3.87009e-05	-0.91005	-4.02498e-05	-0.90944	-7.58843e-05	-0.90914	-3.64329e-05	-0.90944	-2.73739e-05
-0.91219	-3.89088e-05	-0.91188	-4.06625e-05	-0.91219	-7.66757e-05	-0.91188	-3.69467e-05	-0.91158	-2.76327e-05
-0.91463	-3.94017e-05	-0.91433	-4.10954e-05	-0.91433	-7.74934e-05	-0.91433	-3.74751e-05	-0.91402	-2.78674e-05
-0.91646	-3.95697e-05	-0.91738	-4.15081e-05	-0.91738	-7.83024e-05	-0.91677	-3.79781e-05	-0.91646	-2.80781e-05
-0.91982	-4.01423e-05	-0.9189	-4.19258e-05	-0.91921	-7.91465e-05	-0.91921	-3.84992e-05	-0.91921	-2.82827e-05
-0.92165	-4.06807e-05	-0.92165	-4.23587e-05	-0.92226	-7.99643e-05	-0.92134	-3.90275e-05	-0.92165	-2.84633e-05
-0.92379	-4.09855e-05	-0.92409	-4.29073e-05	-0.92409	-8.0782e-05	-0.92379	-3.95196e-05	-0.92348	-2.86438e-05
-0.92623	-4.1125e-05	-0.92653	-4.33552e-05	-0.92684	-8.16086e-05	-0.92653	-4.00443e-05	-0.92684	-2.88003e-05
-0.92897	-4.14897e-05	-0.92928	-4.37982e-05	-0.92897	-8.24615e-05	-0.92897	-4.05907e-05	-0.92928	-2.89508e-05
-0.93111	-4.1766e-05	-0.93172	-4.4236e-05	-0.93172	-8.32969e-05	-0.93172	-4.11299e-05	-0.93172	-2.91073e-05
-0.93416	-4.22474e-05	-0.93386	-4.4689e-05	-0.93355	-8.41498e-05	-0.93416	-4.16402e-05	-0.93386	-2.92457e-05
-0.93599	-4.26718e-05	-0.9366	-4.51269e-05	-0.9363	-8.49851e-05	-0.93599	-4.21721e-05	-0.9363	-2.93781e-05
-0.93843	-4.32216e-05	-0.93874	-4.55899e-05	-0.93904	-8.58205e-05	-0.93874	-4.27077e-05	-0.93813	-2.95166e-05
-0.94088	-4.3364e-05	-0.94088	-4.60379e-05	-0.94118	-8.66734e-05	-0.94118	-4.32541e-05	-0.94118	-2.9637e-05
-0.94301	-4.36688e-05	-0.94362	-4.64959e-05	-0.94393	-8.75263e-05	-0.94362	-4.37969e-05	-0.94362	-2.97453e-05
-0.94576	-4.4099e-05	-0.94637	-4.69539e-05	-0.94637	-8.83529e-05	-0.94637	-4.43216e-05	-0.94637	-2.98717e-05
-0.94851	-4.43696e-05	-0.94851	-4.74321e-05	-0.94851	-8.92322e-05	-0.9482	-4.48825e-05	-0.94881	-2.998e-05
-0.95095	-4.48624e-05	-0.95064	-4.79001e-05	-0.95034	-9.00939e-05	-0.95064	-4.54145e-05	-0.95095	-3.00884e-05
-0.95308	-4.52356e-05	-0.954	-4.83733e-05	-0.95308	-9.09556e-05	-0.95339	-4.59645e-05	-0.95308	-3.01666e-05
-0.95583	-4.56315e-05	-0.95552	-4.88363e-05	-0.95583	-9.18437e-05	-0.95644	-4.64928e-05	-0.95522	-3.02268e-05
-0.95827	-4.57996e-05	-0.95827	-4.93145e-05	-0.95827	-9.27231e-05	-0.95766	-4.70465e-05	-0.95797	-3.02689e-05
-0.96102	-4.62326e-05	-0.96132	-4.98077e-05	-0.96071	-9.35848e-05	-0.96041	-4.75712e-05	-0.96071	-3.03051e-05
-0.96315	-4.67168e-05	-0.96254	-5.02808e-05	-0.96315	-9.44729e-05	-0.96346	-4.81285e-05	-0.96285	-3.03291e-05
-0.96529	-4.70587e-05	-0.9656	-5.0764e-05	-0.96498	-9.53786e-05	-0.96529	-4.86749e-05	-0.9659	-3.03291e-05
-0.96865	-4.72865e-05	-0.96804	-5.12119e-05	-0.96773	-9.62667e-05	-0.96834	-4.92213e-05	-0.96834	-3.03111e-05
-0.97078	-4.77423e-05	-0.97078	-5.1685e-05	-0.97048	-9.71372e-05	-0.97017	-4.97786e-05	-0.97048	-3.0281e-05
-0.97261	-4.81411e-05	-0.97322	-5.23293e-05	-0.97322	-9.80429e-05	-0.97353	-5.03178e-05	-0.97292	-3.02148e-05
-0.97536	-4.85684e-05	-0.97536	-5.28225e-05	-0.97567	-9.89486e-05	-0.97506	-5.08642e-05	-0.97536	-3.01365e-05
-0.97841	-4.89387e-05	-0.9778	-5.33258e-05	-0.97811	-9.98542e-05	-0.97811	-5.14178e-05	-0.97811	-3.00402e-05
-0.98024	-4.9366e-05	-0.98055	-5.38392e-05	-0.97994	-0.000100751	-0.97994	-5.19426e-05	-0.97994	-2.99379e-05
-0.98238	-5.01921e-05	-0.98299	-5.43526e-05	-0.98269	-0.000101639	-0.98269	-5.2489e-05	-0.98207	-2.98115e-05
-0.98574	-5.0306e-05	-0.98513	-5.48458e-05	-0.98513	-0.00010258	-0.98513	-5.3039e-05	-0.98513	-2.96851e-05
-0.98787	-5.07618e-05	-0.98787	-5.53592e-05	-0.98726	-0.000103459	-0.98696	-5.35927e-05	-0.98757	-2.95346e-05
-0.99001	-5.08188e-05	-0.99031	-5.58827e-05	-0.99001	-0.000104418	-0.9897	-5.41427e-05	-0.99001	-2.9348e-05
-0.99245	-5.12176e-05	-0.99245	-5.64011e-05	-0.99245	-0.000105315	-0.99245	-5.46855e-05	-0.99306	-2.91494e-05
-0.99459	-5.15594e-05	-0.9952	-5.69296e-05	-0.99459	-0.000106256	-0.9952	-5.52247e-05	-0.99459	-2.89448e-05
-0.99764	-5.19297e-05	-0.99733	-5.7458e-05	-0.99733	-0.000107196	-0.99672	-5.57566e-05	-0.99733	-2.87341e-05
-0.99977	-5.24995e-05	-0.99977	-5.79865e-05	-0.99977	-0.00010812	-1.00008	-5.63031e-05	-1.00008	-2.84874e-05
-1.00222	-5.29552e-05	-1.00191	-5.851e-05	-1.00283	-0.000109052	-1.00252	-5.68242e-05	-1.00252	-2.82707e-05
-1.00496	-5.34965e-05	-1.00435	-5.90485e-05	-1.00466	-0.000110001	-1.00405	-5.7367e-05	-1.00466	-2.80179e-05
-1.00679	-5.35249e-05	-1.0074	-5.95266e-05	-1.0071	-0.000110969	-1.0071	-5.78917e-05	-1.0074	-2.7753e-05
-1.00924	-5.39237e-05	-1.00924	-6.00249e-05	-1.00924	-0.000111892	-1.00954	-5.84164e-05	-1.00985	-2.74882e-05
-1.01198	-5.44365e-05	-1.01198	-6.07346e-05	-1.01198	-0.000112833	-1.01137	-5.89375e-05	-1.01168	-2.72535e-05
-1.01442	-5.47498e-05	-1.01473	-6.12832e-05	-1.01412	-0.000113809	-1.01412	-5.94187e-05	-1.01442	-2.70187e-05
-1.01656	-5.5405e-05	-1.01686	-6.18268e-05	-1.01686	-0.000114759	-1.01686	-5.99254e-05	-1.01717	-2.67539e-05
-1.01931	-5.55474e-05	-1.01931	-6.23804e-05	-1.019	-0.000115717	-1.01931	-6.0432e-05	-1.01961	-2.65192e-05
-1.02175	-5.59178e-05	-1.02175	-6.2924e-05	-1.02144	-0.000116755	-1.02175	-6.09386e-05	-1.02144	-2.62543e-05
-1.02388	-5.63166e-05	-1.02388	-6.34827e-05	-1.02358	-0.000129909	-1.02419	-6.14452e-05	-1.02358	-2.60196e-05
-1.02663	-5.65444e-05	-1.02633	-6.40413e-05	-1.02633	-0.000130384	-1.02663	-6.19156e-05	-1.02602	-2.5821e-05
-1.02846	-5.73705e-05	-1.02938	-6.4595e-05	-1.02907	-0.000131351	-1.02907	-6.24223e-05	-1.02907	-2.55863e-05
-1.03182	-5.76554e-05	-1.03182	-6.51537e-05	-1.03121	-0.000132318	-1.03182	-6.28927e-05	-1.03121	-2.53575e-05
-1.03365	-5.79972e-05	-1.03395	-6.57274e-05	-1.03395	-0.000133356	-1.03365	-6.33631e-05	-1.03365	-2.51589e-05
-1.03609	-5.8453e-05	-1.0364	-6.62962e-05	-1.0364	-0.000134376	-1.03609	-6.38335e-05	-1.0367	-2.49603e-05
-1.03884	-5.88803e-05	-1.03853	-6.68247e-05	-1.03884	-0.000135405	-1.03884	-6.42678e-05	-1.03914	-2.47556e-05
-1.04189	-5.92506e-05	-1.04158	-6.7338e-05	-1.04097	-0.000136442	-1.04128	-6.4702e-05	-1.04158	-2.45811e-05
-1.04372	-5.95639e-05	-1.04403	-6.80326e-05	-1.04372	-0.000137497	-1.04372	-6.51725e-05	-1.04403	-2.44306e-05
-1.04647	-6.00197e-05	-1.04647	-6.86567e-05	-1.04616	-0.000138535	-1.04616	-6.55705e-05	-1.04616	-2.42922e-05
-1.04921	-6.03331e-05	-1.04891	-6.92355e-05	-1.04891	-0.000139555	-1.04891	-6.59686e-05	-1.04891	-2.41598e-05
-1.05104	-6.07319e-05	-1.05104	-6.98244e-05	-1.05104	-0.00014061	-1.05074	-6.63666e-05	-1.05074	-2.40635e-05
-1.05318	-6.12161e-05	-1.05349	-7.04082e-05	-1.05379	-0.000141657	-1.05379	-6.67647e-05	-1.05349	-2.39612e-05
-1.05623	-6.15864e-05	-1.05623	-7.09971e-05	-1.05623	-0.000142703	-1.05654	-6.71265e-05	-1.05623	-2.38649e-05
-1.05806	-6.19283e-05	-1.05867	-7.1581e-05	-1.05806	-0.000143784	-1.05867	-6.74884e-05	-1.05867	-2.37926e-05
-1.0605	-6.2498e-05	-1.06081	-7.21799e-05	-1.06081	-0.000144734	-1.06081	-6.78141e-05	-1.0605	-2.37144e-05
-1.06264	-6.27259e-05	-1.06325	-7.27839e-05	-1.06356	-0.000145789	-1.06295	-6.81036e-05	-1.06325	-2.36602e-05
-1.06539	-6.31532e-05	-1.06508	-7.33727e-05	-1.066	-0.000146757	-1.0663	-6.84293e-05	-1.066	-2.36301e-05
-1.06783	-6.35805e-05	-1.06813	-7.38861e-05	-1.06752	-0.000147812	-1.06783	-6.86826e-05	-1.06813	-2.3582e-05
-1.07027	-6.41787e-05	-1.07058	-7.44649e-05	-1.07058	-0.000148867	-1.07088	-6.89359e-05	-1.07058	-2.35639e-05
-1.07302	-6.46629e-05	-1.07302	-7.52551e-05	-1.07332	-0.000149922	-1.07271	-6.9153e-05	-1.07302	-2.35699e-05
-1.07576	-6.46344e-05	-1.07576	-7.58792e-05	-1.07515	-0.000151065	-1.07576	-6.93701e-05	-1.07515	-2.35699e-05
-1.07759	-6.53181e-05	-1.0779	-7.64983e-05	-1.0779	-0.00015212	-1.07821	-6.95511e-05	-1.0779	-2.35699e-05
-1.08034	-6.56599e-05	-1.08034	-7.71073e-05	-1.08065	-0.000153263	-1.08034	-6.96958e-05	-1.08065	-2.3582e-05
-1.08278	-6.59163e-05	-1.08278	-7.77113e-05	-1.08278	-0.000154319	-1.08278	-6.98044e-05	-1.08278	-2.36181e-05
-1.08522	-6.6429e-05	-1.08492	-7.83304e-05	-1.08492	-0.000155462	-1.08522	-6.98767e-05	-1.08522	-2.36482e-05
-1.08828	-6.70557e-05	-1.08767	-7.89494e-05	-1.08767	-0.000156605	-1.08706	-6.99129e-05	-1.08736	-2.37084e-05
-1.08919	-6.74545e-05	-1.09041	-7.95735e-05	-1.09011	-0.00015766	-1.09072	-6.99129e-05	-1.09041	-2.37625e-05
-1.09224	-6.77109e-05	-1.09224	-8.00869e-05	-1.09255	-0.000158803	-1.09224	-6.99129e-05	-1.09255	-2.38227e-05
-1.09499	-6.80242e-05	-1.09468	-8.06607e-05	-1.09529	-0.000159858	-1.09468	-6.98767e-05	-1.09499	-2.38769e-05
-1.09682	-6.87079e-05	-1.09713	-8.15063e-05	-1.09713	-0.000161001	-1.09713	-6.97682e-05	-1.09743	-2.39672e-05
-1.10018	-6.90213e-05	-1.09957	-8.21354e-05	-1.09987	-0.000162057	-1.10018	-6.96596e-05	-1.09987	-2.40514e-05
-1.10231	-6.94201e-05	-1.10231	-8.27444e-05	-1.10231	-0.0001632	-1.10231	-6.95149e-05	-1.10231	-2.41237e-05
-1.10506	-6.98189e-05	-1.10445	-8.33484e-05	-1.10476	-0.000164343	-1.10445	-6.93339e-05	-1.10445	-2.4232e-05
-1.10689	-7.02177e-05	-1.10659	-8.40027e-05	-1.1075	-0.000165398	-1.10689	-6.91168e-05	-1.10689	-2.43403e-05
-1.10933	-7.08728e-05	-1.10933	-8.4657e-05	-1.10903	-0.000166541	-1.10933	-6.88997e-05	-1.10994	-2.44547e-05
-1.11177	-7.11007e-05	-1.11269	-8.5261e-05	-1.11208	-0.000167596	-1.11238	-6.86464e-05	-1.11208	-2.45691e-05
-1.11483	-7.16135e-05	-1.11452	-8.58146e-05	-1.11483	-0.000168739	-1.11452	-6.83931e-05	-1.11452	-2.47195e-05
-1.11666	-7.18129e-05	-1.11696	-8.63682e-05	-1.11666	-0.000169882	-1.11635	-6.81398e-05	-1.11666	-2.48519e-05
-1.1194	-7.24111e-05	-1.1194	-8.72742e-05	-1.1194	-0.000170938	-1.11971	-6.79227e-05	-1.1194	-2.49904e-05
-1.12185	-7.28384e-05	-1.12185	-8.79285e-05	-1.12185	-0.000172081	-1.12185	-6.77055e-05	-1.12246	-2.51348e-05
-1.12398	-7.32941e-05	-1.12398	-8.85828e-05	-1.12429	-0.000173224	-1.12398	-6.74884e-05	-1.12429	-2.52913e-05
-1.12642	-7.37499e-05	-1.12642	-8.92371e-05	-1.12642	-0.000174279	-1.12642	-6.72713e-05	-1.12612	-2.54538e-05
-1.12886	-7.40063e-05	-1.12917	-8.98914e-05	-1.12917	-0.000175422	-1.12886	-6.70542e-05	-1.12947	-2.56224e-05
-1.13131	-7.42627e-05	-1.13161	-9.05457e-05	-1.13131	-0.000176565	-1.13192	-6.68732e-05	-1.13131	-2.58029e-05
-1.13436	-7.47469e-05	-1.13436	-9.11497e-05	-1.13405	-0.000177708	-1.13436	-6.66923e-05	-1.13375	-2.59835e-05
-1.13619	-7.52312e-05	-1.13619	-9.17033e-05	-1.13558	-0.000178763	-1.13619	-6.65114e-05	-1.1368	-2.6158e-05
-1.13894	-7.56015e-05	-1.13924	-9.22067e-05	-1.13863	-0.000179906	-1.13894	-6.63304e-05	-1.13894	-2.63747e-05
-1.14107	-7.60573e-05	-1.14107	-9.32636e-05	-1.14138	-0.000180874	-1.14138	-6.61495e-05	-1.14138	-2.65794e-05
-1.14382	-7.64276e-05	-1.14351	-9.39179e-05	-1.14382	-0.000181929	-1.14382	-6.59686e-05	-1.14351	-2.68021e-05
-1.14626	-7.71397e-05	-1.14565	-9.45722e-05	-1.14656	-0.000183072	-1.14565	-6.58238e-05	-1.14595	-2.70067e-05
-1.1487	-7.73961e-05	-1.1484	-9.52769e-05	-1.1487	-0.000184127	-1.1487	-6.56429e-05	-1.1487	-2.72294e-05
-1.15114	-7.79658e-05	-1.15114	-9.59312e-05	-1.15114	-0.00018527	-1.15114	-6.54619e-05	-1.15084	-2.74521e-05
-1.15358	-7.82222e-05	-1.15358	-9.65351e-05	-1.15328	-0.000186325	-1.15358	-6.52448e-05	-1.15358	-2.76868e-05
-1.15602	-7.89059e-05	-1.15602	-9.70888e-05	-1.15602	-0.000187381	-1.15602	-6.50277e-05	-1.15602	-2.79336e-05
-1.15847	-7.93331e-05	-1.15847	-9.78941e-05	-1.15877	-0.000188172	-1.15816	-6.48468e-05	-1.15816	-2.81744e-05
-1.16091	-7.97889e-05	-1.16091	-9.86994e-05	-1.16121	-0.000193096	-1.1606	-6.45935e-05	-1.16091	-2.84151e-05
-1.16335	-8.0615e-05	-1.16396	-9.93537e-05	-1.16365	-0.000194327	-1.16304	-6.44125e-05	-1.16335	-2.868e-05
-1.16549	-8.06435e-05	-1.16518	-0.000100058	-1.1661	-0.00019547	-1.16549	-6.41954e-05	-1.1661	-2.89388e-05
-1.16793	-8.11277e-05	-1.16884	-0.000100763	-1.16854	-0.000196701	-1.16854	-6.40145e-05	-1.16854	-2.92156e-05
-1.17067	-8.14411e-05	-1.17098	-0.000101417	-1.17067	-0.000197668	-1.17067	-6.38697e-05	-1.17067	-2.94865e-05
-1.17373	-8.18684e-05	-1.17311	-0.000101971	-1.17311	-0.0001989	-1.17311	-6.36888e-05	-1.17281	-2.97754e-05
-1.17556	-8.2552e-05	-1.17525	-0.000102525	-1.17586	-0.000200043	-1.17556	-6.3544e-05	-1.17525	-3.00583e-05
-1.17769	-8.29508e-05	-1.178	-0.000103531	-1.178	-0.000201186	-1.17739	-6.33993e-05	-1.17769	-3.03412e-05
-1.18013	-8.31218e-05	-1.17983	-0.000104236	-1.18074	-0.000202417	-1.18044	-6.32546e-05	-1.18044	-3.06481e-05
-1.18288	-8.34921e-05	-1.18288	-0.00010494	-1.18258	-0.00020356	-1.18258	-6.31098e-05	-1.18258	-3.09491e-05
-1.18532	-8.37769e-05	-1.18532	-0.000105645	-1.18532	-0.000204703	-1.18563	-6.29651e-05	-1.18471	-3.12801e-05
-1.18807	-8.45745e-05	-1.18715	-0.000106299	-1.18807	-0.000205846	-1.18746	-6.28203e-05	-1.18776	-3.15991e-05
-1.1899	-8.50303e-05	-1.1899	-0.000106853	-1.19051	-0.000207077	-1.1902	-6.27117e-05	-1.1899	-3.19121e-05
-1.19295	-8.57994e-05	-1.19265	-0.000107407	-1.19234	-0.00020822	-1.19295	-6.26032e-05	-1.19265	-3.22371e-05
-1.1957	-8.57994e-05	-1.19509	-0.000108464	-1.19478	-0.000209451	-1.19509	-6.24946e-05	-1.19539	-3.25681e-05
-1.19783	-8.65116e-05	-1.19692	-0.000109219	-1.19722	-0.000210594	-1.19722	-6.23861e-05	-1.19783	-3.28932e-05
-1.19997	-8.66825e-05	-1.19997	-0.000109923	-1.19967	-0.000211737	-1.19936	-6.22775e-05	-1.19997	-3.32483e-05
-1.20211	-8.72807e-05	-1.20241	-0.000110628	-1.20241	-0.000212968	-1.20211	-6.21689e-05	-1.20241	-3.35914e-05
-1.20516	-8.7765e-05	-1.20485	-0.000111232	-1.20546	-0.000214112	-1.20485	-6.20966e-05	-1.20455	-3.39344e-05
-1.20729	-8.82207e-05	-1.2076	-0.000111785	-1.20699	-0.000215255	-1.20729	-6.20242e-05	-1.20729	-3.43016e-05
-1.20974	-8.85341e-05	-1.20943	-0.000112842	-1.20974	-0.000216398	-1.20943	-6.19518e-05	-1.20943	-3.46447e-05
-1.21187	-8.88189e-05	-1.21218	-0.000113547	-1.21187	-0.000217629	-1.21248	-6.18795e-05	-1.21279	-3.50419e-05
-1.21401	-8.93032e-05	-1.21492	-0.000114252	-1.21431	-0.000218772	-1.21462	-6.17709e-05	-1.21462	-3.54211e-05
-1.21706	-8.97305e-05	-1.21675	-0.000114956	-1.21706	-0.000220003	-1.21737	-6.17347e-05	-1.21706	-3.58123e-05
-1.21981	-9.01293e-05	-1.2192	-0.000115611	-1.2192	-0.000221146	-1.2195	-6.16985e-05	-1.2192	-3.61795e-05
-1.22225	-9.05566e-05	-1.22225	-0.000116215	-1.22194	-0.000222289	-1.22225	-6.16623e-05	-1.22164	-3.65767e-05
-1.22438	-9.12117e-05	-1.22438	-0.000117171	-1.22438	-0.000223432	-1.22438	-6.16261e-05	-1.22469	-3.698e-05
-1.22683	-9.16675e-05	-1.22683	-0.000117926	-1.22683	-0.000224575	-1.22622	-6.159e-05	-1.22713	-3.73893e-05
-1.22927	-9.23227e-05	-1.22927	-0.000118631	-1.22927	-0.000225806	-1.22896	-6.15538e-05	-1.22927	-3.77986e-05
-1.23201	-9.24366e-05	-1.23171	-0.000119385	-1.2314	-0.000226949	-1.2311	-6.15538e-05	-1.23201	-3.82139e-05
-1.23415	-9.29494e-05	-1.23415	-0.000119989	-1.23415	-0.000228093	-1.23415	-6.159e-05	-1.23446	-3.86352e-05
-1.2372	-9.33767e-05	-1.23629	-0.000120593	-1.23659	-0.000229236	-1.23659	-6.159e-05	-1.23659	-3.90746e-05
-1.23903	-9.40888e-05	-1.23934	-0.0001216	-1.23903	-0.000230379	-1.23934	-6.16261e-05	-1.23903	-3.95079e-05
-1.24147	-9.40034e-05	-1.24117	-0.000122355	-1.24117	-0.000231522	-1.24178	-6.16985e-05	-1.24147	-3.99533e-05
-1.24361	-9.47155e-05	-1.24392	-0.00012311	-1.24392	-0.000232665	-1.24422	-6.17347e-05	-1.24422	-4.03927e-05
-1.24636	-9.51143e-05	-1.24666	-0.000123865	-1.24727	-0.000233808	-1.24605	-6.18433e-05	-1.24666	-4.08742e-05
-1.24849	-9.57125e-05	-1.2488	-0.000124419	-1.2488	-0.000234951	-1.2491	-6.19518e-05	-1.2491	-4.13256e-05
-1.25154	-9.60828e-05	-1.25185	-0.000125073	-1.25124	-0.000236006	-1.25124	-6.20242e-05	-1.25154	-4.17951e-05
-1.25338	-9.6681e-05	-1.25338	-0.00012613	-1.25307	-0.000237062	-1.25399	-6.21328e-05	-1.25399	-4.22706e-05
-1.25612	-9.71368e-05	-1.25612	-0.000126834	-1.25612	-0.000242777	-1.25643	-6.22413e-05	-1.25643	-4.27521e-05
-1.25856	-9.75641e-05	-1.25887	-0.00012764	-1.25856	-0.000244008	-1.25856	-6.23861e-05	-1.25856	-4.32456e-05
-1.2607	-9.79344e-05	-1.26101	-0.000128244	-1.2607	-0.000245239	-1.2607	-6.24946e-05	-1.2607	-4.37271e-05
-1.26314	-9.83902e-05	-1.26375	-0.000128848	-1.26345	-0.000246294	-1.26314	-6.26032e-05	-1.26314	-4.42327e-05
-1.26619	-9.88175e-05	-1.26528	-0.000129905	-1.26619	-0.000247525	-1.26589	-6.27479e-05	-1.26619	-4.47443e-05
-1.26833	-9.93017e-05	-1.26863	-0.00013066	-1.26802	-0.000248756	-1.26833	-6.28565e-05	-1.26894	-4.52559e-05
-1.27047	-9.98714e-05	-1.27108	-0.000131415	-1.27108	-0.000249987	-1.27077	-6.29651e-05	-1.27108	-4.57796e-05
-1.27352	-0.000100327	-1.27352	-0.00013217	-1.27291	-0.00025113	-1.27321	-6.31098e-05	-1.27321	-4.63032e-05
-1.27535	-0.000100641	-1.27565	-0.000132723	-1.27596	-0.000252361	-1.27565	-6.32907e-05	-1.27565	-4.68449e-05
-1.2781	-0.000101125	-1.2784	-0.000133277	-1.27779	-0.000253592	-1.27779	-6.34355e-05	-1.2781	-4.73806e-05
-1.28054	-0.000101609	-1.28115	-0.000134485	-1.28054	-0.000254736	-1.28084	-6.35802e-05	-1.28023	-4.79343e-05
-1.28328	-0.000102093	-1.28267	-0.00013529	-1.28298	-0.000255967	-1.28328	-6.37612e-05	-1.28298	-4.84881e-05
-1.28572	-0.00010272	-1.28542	-0.000136045	-1.28511	-0.000257198	-1.28603	-6.39421e-05	-1.28542	-4.90539e-05
-1.28756	-0.000102805	-1.28817	-0.000136599	-1.28786	-0.000258429	-1.28786	-6.4123e-05	-1.28786	-4.96257e-05
-1.29061	-0.000103717	-1.29	-0.000137102	-1.29091	-0.000259572	-1.2903	-6.4304e-05	-1.2903	-5.02035e-05
-1.29274	-0.000104173	-1.29274	-0.000138411	-1.29274	-0.000260803	-1.29274	-6.44849e-05	-1.29213	-5.07753e-05
-1.29519	-0.000104743	-1.29457	-0.000139216	-1.29519	-0.000261946	-1.29488	-6.46658e-05	-1.2958	-5.13771e-05
-1.29793	-0.000104913	-1.29763	-0.000139921	-1.29793	-0.000263177	-1.29763	-6.4883e-05	-1.29793	-5.1979e-05
-1.30068	-0.000105569	-1.30037	-0.000140474	-1.30007	-0.00026432	-1.30007	-6.50639e-05	-1.30007	-5.25629e-05
-1.3022	-0.000106024	-1.30281	-0.000141229	-1.30312	-0.000265551	-1.30251	-6.52448e-05	-1.30251	-5.31648e-05
-1.30495	-0.000106594	-1.30465	-0.000142336	-1.30465	-0.000266782	-1.30495	-6.54981e-05	-1.30495	-5.37727e-05
-1.30709	-0.000106993	-1.30739	-0.000143091	-1.30739	-0.000267925	-1.3077	-6.57153e-05	-1.308	-5.43986e-05
-1.31014	-0.00010762	-1.30983	-0.000143796	-1.30953	-0.000269156	-1.30983	-6.59324e-05	-1.31014	-5.50246e-05
-1.31197	-0.000108161	-1.31197	-0.00014435	-1.31197	-0.000270299	-1.31166	-6.61495e-05	-1.31227	-5.56505e-05
-1.31472	-0.000108674	-1.31441	-0.000145507	-1.31472	-0.000271442	-1.31472	-6.64028e-05	-1.31472	-5.62825e-05
-1.31746	-0.000109129	-1.31777	-0.000146262	-1.31746	-0.000272586	-1.31685	-6.66199e-05	-1.31746	-5.69145e-05
-1.3196	-0.000109528	-1.3196	-0.000147068	-1.31929	-0.000273729	-1.31929	-6.6837e-05	-1.3196	-5.75585e-05
-1.32174	-0.000109699	-1.32204	-0.000147672	-1.32204	-0.00027496	-1.32174	-6.70904e-05	-1.32204	-5.82206e-05
-1.32418	-0.000110468	-1.32479	-0.000148326	-1.32479	-0.000276103	-1.32509	-6.73075e-05	-1.32448	-5.88827e-05
-1.32692	-0.000111095	-1.32692	-0.000149433	-1.32692	-0.000277246	-1.32662	-6.75246e-05	-1.32723	-5.95387e-05
-1.32906	-0.000111152	-1.32936	-0.000150289	-1.32875	-0.000278301	-1.32906	-6.77779e-05	-1.32967	-6.02068e-05
-1.33181	-0.000111978	-1.33181	-0.000150993	-1.33181	-0.000278565	-1.33181	-6.80312e-05	-1.33181	-6.0911e-05
-1.33394	-0.000112177	-1.33364	-0.000151547	-1.33394	-0.000285863	-1.33455	-6.82483e-05	-1.33486	-6.15852e-05
-1.33608	-0.000112889	-1.3373	-0.000152654	-1.3373	-0.000287182	-1.33669	-6.85378e-05	-1.33608	-6.22713e-05
-1.33883	-0.000113431	-1.33913	-0.00015346	-1.33913	-0.000288325	-1.33944	-6.87911e-05	-1.33913	-6.29514e-05
-1.34157	-0.000113915	-1.34127	-0.000154315	-1.34127	-0.00028938	-1.34096	-6.90444e-05	-1.34188	-6.36316e-05
-1.34371	-0.000114542	-1.34371	-0.000154819	-1.34432	-0.000290611	-1.34371	-6.93339e-05	-1.34401	-6.43298e-05
-1.34645	-0.000114741	-1.34645	-0.000155372	-1.34676	-0.000291842	-1.34676	-6.95872e-05	-1.34645	-6.50219e-05
-1.34951	-0.000115596	-1.3492	-0.000156681	-1.3489	-0.000293073	-1.3489	-6.98406e-05	-1.3492	-6.57261e-05
-1.35134	-0.000115881	-1.35073	-0.000157536	-1.35134	-0.000294304	-1.35164	-7.00939e-05	-1.35103	-6.64243e-05
-1.35408	-0.00011645	-1.35378	-0.00015814	-1.35408	-0.000295536	-1.35378	-7.03834e-05	-1.35347	-6.71406e-05
-1.35653	-0.000116906	-1.35592	-0.000158795	-1.35653	-0.000296767	-1.35622	-7.0709e-05	-1.35592	-6.78448e-05
-1.35897	-0.000117134	-1.35866	-0.000160003	-1.35866	-0.000297998	-1.35836	-7.09985e-05	-1.35866	-6.8555e-05
-1.36141	-0.000117789	-1.36141	-0.000160808	-1.3611	-0.000299141	-1.36141	-7.13242e-05	-1.3608	-6.92773e-05
-1.36354	-0.000118701	-1.36385	-0.000161462	-1.36354	-0.000300372	-1.36354	-7.16499e-05	-1.36324	-7.00236e-05
-1.36599	-0.000118957	-1.36568	-0.000162066	-1.36629	-0.000301603	-1.36629	-7.20118e-05	-1.36568	-7.07519e-05
-1.36354	-0.00011796	-1.36354	-0.000161563	-1.36354	-0.000299844	-1.36354	-7.1288e-05	-1.36354	-6.99333e-05
-1.36141	-0.000117533	-1.36141	-0.000160657	-1.36141	-0.000298085	-1.3611	-7.06005e-05	-1.36141	-6.91449e-05
-1.35836	-0.000117134	-1.35866	-0.000159701	-1.35866	-0.000296415	-1.35805	-6.99129e-05	-1.35836	-6.83504e-05
-1.35622	-0.000116707	-1.35622	-0.000158644	-1.35592	-0.000294656	-1.35683	-6.92254e-05	-1.35622	-6.75559e-05
-1.35347	-0.000116023	-1.35378	-0.00015814	-1.35378	-0.000292898	-1.35378	-6.85378e-05	-1.35378	-6.67855e-05
-1.35164	-0.00011551	-1.35164	-0.000157285	-1.35134	-0.000291139	-1.35134	-6.78865e-05	-1.35103	-6.60271e-05
-1.34859	-0.000115026	-1.34859	-0.000156429	-1.3492	-0.000289468	-1.3489	-6.72351e-05	-1.3489	-6.52627e-05
-1.34615	-0.000114627	-1.34676	-0.000155372	-1.34645	-0.000287798	-1.34645	-6.65837e-05	-1.34645	-6.44983e-05
-1.34371	-0.000114057	-1.34432	-0.000154466	-1.34432	-0.000286127	-1.34432	-6.59686e-05	-1.34432	-6.3758e-05
-1.34157	-0.000113288	-1.34157	-0.000154013	-1.34157	-0.000284368	-1.34127	-6.53534e-05	-1.34157	-6.29936e-05
-1.33944	-0.000112776	-1.33913	-0.000153208	-1.33944	-0.000282698	-1.33913	-6.47382e-05	-1.33883	-6.22472e-05
-1.33699	-0.000112291	-1.33699	-0.000152201	-1.33669	-0.000280939	-1.33669	-6.4123e-05	-1.33669	-6.14949e-05
-1.33486	-0.000111864	-1.33425	-0.000151144	-1.33394	-0.000279268	-1.33486	-6.35079e-05	-1.33394	-6.07365e-05
-1.33181	-0.000111038	-1.3315	-0.000150792	-1.33181	-0.000277422	-1.33211	-6.29289e-05	-1.3315	-6.00082e-05
-1.32906	-0.000110839	-1.32936	-0.000149987	-1.32936	-0.000281027	-1.32967	-6.23137e-05	-1.32998	-5.92679e-05
-1.32723	-0.000110354	-1.32692	-0.000149081	-1.32662	-0.000279444	-1.32692	-6.16985e-05	-1.32692	-5.85456e-05
-1.32418	-0.000109585	-1.32418	-0.000148074	-1.32479	-0.000277949	-1.32509	-6.11195e-05	-1.32448	-5.78234e-05
-1.32204	-0.000109329	-1.32204	-0.000147571	-1.32204	-0.000276015	-1.32204	-6.05405e-05	-1.32235	-5.71011e-05
-1.3199	-0.000108702	-1.3199	-0.000146816	-1.3199	-0.000274344	-1.3196	-5.99254e-05	-1.3196	-5.63849e-05
-1.31685	-0.000108047	-1.31716	-0.000146011	-1.31716	-0.000272761	-1.31685	-5.93826e-05	-1.31716	-5.56566e-05
-1.31502	-0.00010742	-1.31533	-0.000145004	-1.31441	-0.000271179	-1.31502	-5.88325e-05	-1.31472	-5.49584e-05
-1.31166	-0.000106964	-1.31227	-0.000143947	-1.31197	-0.000269596	-1.31258	-5.82644e-05	-1.31258	-5.42481e-05
-1.31044	-0.000106452	-1.30922	-0.000143645	-1.30953	-0.000267925	-1.31014	-5.7689e-05	-1.30953	-5.35379e-05
-1.30739	-0.000105853	-1.30678	-0.00014289	-1.30709	-0.000266342	-1.30739	-5.71136e-05	-1.3077	-5.28518e-05
-1.30465	-0.000105455	-1.30526	-0.000142034	-1.30526	-0.00026476	-1.30465	-5.65708e-05	-1.30434	-5.21536e-05
-1.3022	-0.000104913	-1.30251	-0.000141028	-1.3022	-0.000263265	-1.30251	-5.60063e-05	-1.3019	-5.14614e-05
-1.30007	-0.000104429	-1.30007	-0.000140273	-1.29976	-0.000261594	-1.29976	-5.54527e-05	-1.30007	-5.07813e-05
-1.29763	-0.000104315	-1.29793	-0.00013977	-1.29763	-0.000260011	-1.29732	-5.49063e-05	-1.29732	-5.01192e-05
-1.29488	-0.000103233	-1.29519	-0.000139015	-1.29549	-0.000258429	-1.29519	-5.43635e-05	-1.29488	-4.9433e-05
-1.29274	-0.000102834	-1.29244	-0.000138159	-1.29274	-0.000256846	-1.29274	-5.38315e-05	-1.29244	-4.8777e-05
-1.29	-0.000102805	-1.29	-0.000137203	-1.28969	-0.000255263	-1.2903	-5.32996e-05	-1.2903	-4.81149e-05
-1.28817	-0.000102065	-1.28786	-0.000136196	-1.28817	-0.000253768	-1.28786	-5.27676e-05	-1.28786	-4.74589e-05
-1.28481	-0.00010141	-1.28542	-0.000135441	-1.28481	-0.000252186	-1.28572	-5.22574e-05	-1.28542	-4.68449e-05
-1.28298	-0.000100925	-1.28298	-0.000134736	-1.28328	-0.000250691	-1.28267	-5.17435e-05	-1.28267	-4.61949e-05
-1.28054	-0.000100384	-1.28054	-0.000133831	-1.28023	-0.000249108	-1.28023	-5.12333e-05	-1.28115	-4.55569e-05
-1.27748	-9.9729e-05	-1.27779	-0.000132925	-1.27779	-0.000247613	-1.2784	-5.07231e-05	-1.27779	-4.49189e-05
-1.27535	-9.90738e-05	-1.27504	-0.00013217	-1.27565	-0.000246118	-1.27535	-5.01983e-05	-1.27626	-4.42989e-05
-1.27321	-9.88175e-05	-1.27352	-0.000131415	-1.27352	-0.000244536	-1.27291	-4.9699e-05	-1.27321	-4.3667e-05
-1.27047	-9.84756e-05	-1.27108	-0.00013066	-1.27108	-0.000242953	-1.27077	-4.91924e-05	-1.27077	-4.30711e-05
-1.26802	-9.7792e-05	-1.26833	-0.000129854	-1.26833	-0.000241458	-1.26802	-4.87147e-05	-1.26863	-4.24692e-05
-1.26558	-9.73932e-05	-1.26589	-0.000128948	-1.26589	-0.000239963	-1.26589	-4.82153e-05	-1.26589	-4.18794e-05
-1.26345	-9.68519e-05	-1.26375	-0.000127942	-1.26345	-0.000238468	-1.26345	-4.77376e-05	-1.26375	-4.12835e-05
-1.26101	-9.65956e-05	-1.26101	-0.000127237	-1.26131	-0.000236974	-1.2604	-4.72527e-05	-1.26131	-4.06997e-05
-1.25856	-9.58834e-05	-1.25856	-0.000126532	-1.25795	-0.000235303	-1.25856	-4.67787e-05	-1.25795	-4.01098e-05
-1.25582	-9.53992e-05	-1.25612	-0.000125778	-1.25612	-0.000232929	-1.25582	-4.6301e-05	-1.25643	-3.9538e-05
-1.25338	-9.46585e-05	-1.25368	-0.000124821	-1.25338	-0.000236446	-1.25399	-4.58559e-05	-1.25368	-3.89843e-05
-1.25093	-9.40603e-05	-1.25124	-0.000123966	-1.25154	-0.000235039	-1.25093	-4.54e-05	-1.25154	-3.84125e-05
-1.2488	-9.38324e-05	-1.2488	-0.000123311	-1.2488	-0.000233544	-1.24849	-4.49476e-05	-1.2491	-3.78648e-05
-1.24605	-9.30064e-05	-1.24666	-0.000122607	-1.24605	-0.000231874	-1.24666	-4.45206e-05	-1.24636	-3.73231e-05
-1.24361	-9.25506e-05	-1.24361	-0.000121852	-1.24422	-0.000230379	-1.24422	-4.40611e-05	-1.24361	-3.67814e-05
-1.24147	-9.20378e-05	-1.24147	-0.000121046	-1.24178	-0.000228972	-1.24147	-4.36123e-05	-1.24147	-3.62517e-05
-1.23903	-9.15251e-05	-1.23873	-0.00012014	-1.23934	-0.000227477	-1.23903	-4.31673e-05	-1.23903	-3.57281e-05
-1.23629	-9.13257e-05	-1.23659	-0.000119687	-1.23659	-0.000225982	-1.23629	-4.27475e-05	-1.2369	-3.52104e-05
-1.23415	-9.07275e-05	-1.23446	-0.000118983	-1.23415	-0.000224575	-1.23384	-4.22807e-05	-1.23446	-3.46988e-05
-1.2314	-9.04711e-05	-1.23171	-0.000118278	-1.2314	-0.000223081	-1.2311	-4.18356e-05	-1.23171	-3.41812e-05
-1.22957	-8.9588e-05	-1.22927	-0.000117574	-1.22866	-0.000221674	-1.22927	-4.13832e-05	-1.22927	-3.36756e-05
-1.22652	-8.93032e-05	-1.22683	-0.000116718	-1.22683	-0.000220179	-1.22683	-4.09454e-05	-1.22683	-3.31761e-05
-1.22408	-8.88189e-05	-1.22469	-0.000115913	-1.22408	-0.000218772	-1.22438	-4.0493e-05	-1.22469	-3.26825e-05
-1.22164	-8.80783e-05	-1.22225	-0.000115007	-1.22225	-0.000217365	-1.22194	-4.00552e-05	-1.22194	-3.2207e-05
-1.21981	-8.76795e-05	-1.2195	-0.000114302	-1.21981	-0.000215958	-1.2192	-3.96173e-05	-1.2192	-3.17255e-05
-1.21706	-8.71383e-05	-1.21706	-0.000113648	-1.21675	-0.000214463	-1.21706	-3.91903e-05	-1.21675	-3.12681e-05
-1.21401	-8.67395e-05	-1.21462	-0.000112943	-1.21462	-0.000212968	-1.21401	-3.87561e-05	-1.21462	-3.08106e-05
-1.21218	-8.62837e-05	-1.21248	-0.000112087	-1.21218	-0.000211562	-1.21187	-3.83363e-05	-1.21248	-3.03532e-05
-1.20943	-8.5657e-05	-1.21004	-0.000111282	-1.20943	-0.000210155	-1.20974	-3.79057e-05	-1.20943	-2.99138e-05
-1.2076	-8.55431e-05	-1.20729	-0.000110829	-1.20729	-0.000208748	-1.20699	-3.74895e-05	-1.2076	-2.94744e-05
-1.20424	-8.49449e-05	-1.20516	-0.000110125	-1.20516	-0.000207341	-1.20516	-3.7077e-05	-1.20485	-2.90411e-05
-1.20241	-8.4717e-05	-1.20272	-0.00010942	-1.20272	-0.000205934	-1.20272	-3.66645e-05	-1.20241	-2.86137e-05
-1.19997	-8.36915e-05	-1.19967	-0.000108715	-1.19936	-0.000204527	-1.19997	-3.62845e-05	-1.19997	-2.81984e-05
-1.19722	-8.3606e-05	-1.19753	-0.00010791	-1.19753	-0.000203208	-1.19783	-3.58684e-05	-1.19722	-2.77711e-05
-1.19509	-8.30363e-05	-1.19509	-0.000107105	-1.19509	-0.000201801	-1.19539	-3.54595e-05	-1.19509	-2.73678e-05
-1.19204	-8.23526e-05	-1.19234	-0.000106652	-1.19265	-0.000200306	-1.19265	-3.50542e-05	-1.19265	-2.69826e-05
-1.1899	-8.19254e-05	-1.1902	-0.000105997	-1.1899	-0.0001989	-1.1902	-3.46344e-05	-1.1902	-2.65854e-05
-1.18776	-8.1555e-05	-1.18776	-0.000105293	-1.18776	-0.000197581	-1.18746	-3.42508e-05	-1.18807	-2.62002e-05
-1.18471	-8.11277e-05	-1.18502	-0.000104588	-1.18563	-0.000196174	-1.18532	-3.38528e-05	-1.18532	-2.5827e-05
-1.18258	-8.07005e-05	-1.18288	-0.000103883	-1.18288	-0.000194767	-1.18288	-3.34692e-05	-1.18227	-2.54538e-05
-1.18044	-8.02732e-05	-1.18044	-0.000103078	-1.18044	-0.00019336	-1.18013	-3.30856e-05	-1.18013	-2.50807e-05
-1.17769	-7.95895e-05	-1.178	-0.000102223	-1.178	-0.000192041	-1.1783	-3.27056e-05	-1.17769	-2.47256e-05
-1.17586	-7.88489e-05	-1.17525	-0.00010182	-1.17586	-0.000190634	-1.17556	-3.23293e-05	-1.17586	-2.43704e-05
-1.17342	-7.86495e-05	-1.17342	-0.000101166	-1.17342	-0.000189227	-1.1725	-3.1953e-05	-1.17311	-2.40213e-05
-1.17037	-7.80513e-05	-1.17037	-0.000100461	-1.17098	-0.000187908	-1.17067	-3.15839e-05	-1.17098	-2.36843e-05
-1.16793	-7.75955e-05	-1.16823	-9.98067e-05	-1.16823	-0.000186589	-1.16854	-3.12147e-05	-1.16823	-2.33472e-05
-1.16579	-7.70258e-05	-1.16549	-9.9102e-05	-1.16579	-0.000185182	-1.16579	-3.08384e-05	-1.16579	-2.30222e-05
-1.16335	-7.67409e-05	-1.16274	-9.82967e-05	-1.16335	-0.000183775	-1.16274	-3.04765e-05	-1.16335	-2.26972e-05
-1.16121	-7.63136e-05	-1.1606	-9.73908e-05	-1.1606	-0.000185534	-1.1606	-3.01183e-05	-1.16121	-2.23722e-05
-1.15847	-7.57154e-05	-1.15847	-9.70888e-05	-1.15847	-0.000184039	-1.15786	-2.97709e-05	-1.15938	-2.20592e-05
-1.15602	-7.49463e-05	-1.15572	-9.63841e-05	-1.15602	-0.00018272	-1.15602	-2.94126e-05	-1.15572	-2.17462e-05
-1.15358	-7.48893e-05	-1.15328	-9.57298e-05	-1.15389	-0.000181401	-1.15358	-2.90652e-05	-1.15389	-2.14513e-05
-1.15084	-7.40917e-05	-1.15084	-9.50252e-05	-1.15114	-0.000180082	-1.15145	-2.87215e-05	-1.15114	-2.11443e-05
-1.1484	-7.36645e-05	-1.1487	-9.43709e-05	-1.14901	-0.000178588	-1.1487	-2.83777e-05	-1.1484	-2.08735e-05
-1.14656	-7.34935e-05	-1.14626	-9.36159e-05	-1.14656	-0.000177181	-1.14626	-2.80412e-05	-1.14595	-2.05906e-05
-1.14351	-7.2639e-05	-1.14382	-9.28106e-05	-1.14382	-0.00017595	-1.14382	-2.77082e-05	-1.14382	-2.03258e-05
-1.14107	-7.23541e-05	-1.14107	-9.23576e-05	-1.14138	-0.000174543	-1.14168	-2.73898e-05	-1.14199	-2.00429e-05
-1.13924	-7.16989e-05	-1.13863	-9.1653e-05	-1.13863	-0.000173224	-1.13924	-2.70569e-05	-1.13894	-1.97901e-05
-1.13619	-7.13286e-05	-1.1368	-9.09987e-05	-1.13649	-0.000171905	-1.13619	-2.67131e-05	-1.13619	-1.95313e-05
-1.13405	-7.10722e-05	-1.13405	-9.03444e-05	-1.13405	-0.000170586	-1.13375	-2.63947e-05	-1.13344	-1.92845e-05
-1.13192	-7.0531e-05	-1.13161	-8.96901e-05	-1.13161	-0.000169267	-1.13161	-2.60798e-05	-1.13161	-1.90257e-05
-1.12917	-7.03031e-05	-1.12947	-8.90358e-05	-1.12947	-0.000167948	-1.12917	-2.5765e-05	-1.12886	-1.87729e-05
-1.12703	-7.00752e-05	-1.12703	-8.82305e-05	-1.12734	-0.000166629	-1.12642	-2.54538e-05	-1.12703	-1.85261e-05
-1.12429	-6.88788e-05	-1.12429	-8.74755e-05	-1.12398	-0.00016531	-1.12459	-2.51607e-05	-1.1249	-1.82974e-05
-1.12185	-6.8594e-05	-1.12185	-8.70225e-05	-1.12185	-0.000163991	-1.12154	-2.49146e-05	-1.12154	-1.80627e-05
-1.1191	-6.82806e-05	-1.1194	-8.63682e-05	-1.1194	-0.00016276	-1.1194	-2.45998e-05	-1.1194	-1.7846e-05
-1.11635	-6.754e-05	-1.11666	-8.57139e-05	-1.11666	-0.000161441	-1.11727	-2.43067e-05	-1.11696	-1.76173e-05
-1.11452	-6.70842e-05	-1.11422	-8.50596e-05	-1.11483	-0.000160122	-1.11422	-2.40063e-05	-1.11483	-1.73885e-05
-1.11208	-6.67709e-05	-1.11177	-8.44053e-05	-1.11177	-0.000158891	-1.11238	-2.37096e-05	-1.11208	-1.71658e-05
-1.10933	-6.61727e-05	-1.10933	-8.37007e-05	-1.10933	-0.000157572	-1.10964	-2.34165e-05	-1.10964	-1.69552e-05
-1.10689	-6.5603e-05	-1.1072	-8.29961e-05	-1.1072	-0.000156341	-1.10689	-2.31198e-05	-1.1072	-1.67505e-05
-1.10476	-6.51472e-05	-1.10506	-8.23115e-05	-1.10506	-0.000155022	-1.10445	-2.2823e-05	-1.10415	-1.6564e-05
-1.10201	-6.50617e-05	-1.10231	-8.17982e-05	-1.1017	-0.000153703	-1.10231	-2.25444e-05	-1.10201	-1.63352e-05
-1.10018	-6.40362e-05	-1.09957	-8.11439e-05	-1.10048	-0.000152472	-1.09987	-2.22766e-05	-1.09957	-1.61487e-05
-1.09713	-6.39223e-05	-1.09743	-8.05097e-05	-1.09774	-0.000151153	-1.09743	-2.20124e-05	-1.09743	-1.5956e-05
-1.09499	-6.3552e-05	-1.09499	-7.98554e-05	-1.09499	-0.000149922	-1.09499	-2.17483e-05	-1.09529	-1.57695e-05
-1.09255	-6.32101e-05	-1.09224	-7.92011e-05	-1.09255	-0.000148691	-1.09224	-2.14696e-05	-1.09285	-1.55889e-05
-1.09011	-6.22131e-05	-1.09041	-7.85417e-05	-1.09011	-0.00014746	-1.0898	-2.1191e-05	-1.09011	-1.53963e-05
-1.08828	-6.19283e-05	-1.08767	-7.78975e-05	-1.08797	-0.000146141	-1.08736	-2.09232e-05	-1.08767	-1.52278e-05
-1.08553	-6.16719e-05	-1.08583	-7.7218e-05	-1.08522	-0.00014491	-1.08522	-2.06482e-05	-1.08492	-1.50532e-05
-1.08339	-6.12161e-05	-1.08278	-7.64933e-05	-1.08309	-0.000143732	-1.08278	-2.04021e-05	-1.08278	-1.48847e-05
-1.08034	-6.05894e-05	-1.08004	-7.59145e-05	-1.08065	-0.000142474	-1.08004	-2.01416e-05	-1.08034	-1.47162e-05
-1.07821	-6.03616e-05	-1.07759	-7.53306e-05	-1.0779	-0.00014127	-1.07821	-1.98883e-05	-1.07759	-1.45296e-05
-1.07546	-5.98773e-05	-1.07576	-7.47065e-05	-1.07546	-0.000140056	-1.07546	-1.96458e-05	-1.07546	-1.43851e-05
-1.07271	-5.93076e-05	-1.07332	-7.40723e-05	-1.07302	-0.000138816	-1.07271	-1.93853e-05	-1.07302	-1.42226e-05
-1.07058	-5.90227e-05	-1.07058	-7.3408e-05	-1.07058	-0.000137568	-1.07088	-1.91464e-05	-1.07027	-1.40481e-05
-1.06813	-5.84245e-05	-1.06813	-7.27839e-05	-1.06813	-0.000136346	-1.06813	-1.89076e-05	-1.06813	-1.38856e-05
-1.06569	-5.80542e-05	-1.06569	-7.21396e-05	-1.06569	-0.000135167	-1.06569	-1.86652e-05	-1.06539	-1.37351e-05
-1.06325	-5.76839e-05	-1.06325	-7.15105e-05	-1.06295	-0.000133945	-1.06325	-1.84227e-05	-1.06325	-1.35966e-05
-1.0605	-5.69717e-05	-1.0605	-7.08411e-05	-1.06142	-0.000132732	-1.06081	-1.81839e-05	-1.06142	-1.34522e-05
-1.05867	-5.65444e-05	-1.05837	-7.01515e-05	-1.05837	-0.000131518	-1.05837	-1.7945e-05	-1.05806	-1.33318e-05
-1.05562	-5.61741e-05	-1.05623	-6.94167e-05	-1.05593	-0.000130305	-1.05654	-1.77171e-05	-1.05593	-1.31813e-05
-1.05379	-5.5462e-05	-1.0541	-6.88228e-05	-1.05379	-0.000129118	-1.05349	-1.74999e-05	-1.05349	-1.30369e-05
-1.05074	-5.50632e-05	-1.05135	-6.82037e-05	-1.05104	-0.000127939	-1.05104	-1.72792e-05	-1.05104	-1.29165e-05
-1.0486	-5.4465e-05	-1.04921	-6.75897e-05	-1.04891	-0.000126752	-1.04921	-1.70512e-05	-1.0486	-1.2766e-05
-1.04616	-5.40947e-05	-1.04647	-6.69606e-05	-1.04586	-0.000125565	-1.04647	-1.68196e-05	-1.04586	-1.26396e-05
-1.04372	-5.3468e-05	-1.04403	-6.63515e-05	-1.04433	-0.000124396	-1.04372	-1.66061e-05	-1.04403	-1.25012e-05
-1.04158	-5.30692e-05	-1.04128	-6.57274e-05	-1.04097	-0.0001232	-1.04128	-1.63926e-05	-1.04158	-1.23808e-05
-1.03884	-5.30977e-05	-1.03914	-6.51084e-05	-1.03853	-0.00012203	-1.03853	-1.61827e-05	-1.03853	-1.22605e-05
-1.0364	-5.21291e-05	-1.03609	-6.44893e-05	-1.0367	-0.000120861	-1.0364	-1.59729e-05	-1.0364	-1.21341e-05
-1.03426	-5.17018e-05	-1.03395	-6.38753e-05	-1.03365	-0.000119727	-1.03395	-1.57775e-05	-1.03426	-1.20197e-05
-1.03121	-5.16164e-05	-1.03151	-6.31958e-05	-1.03151	-0.000118575	-1.0309	-1.55748e-05	-1.03121	-1.19053e-05
-1.02877	-5.1303e-05	-1.02907	-6.2476e-05	-1.02907	-0.000117388	-1.02938	-1.53685e-05	-1.02938	-1.1785e-05
-1.02663	-5.05624e-05	-1.02663	-6.18821e-05	-1.02663	-0.000116209	-1.02633	-1.51587e-05	-1.02694	-1.16646e-05
-1.02419	-5.01636e-05	-1.02449	-6.12983e-05	-1.02419	-0.000116886	-1.02358	-1.49741e-05	-1.02419	-1.15442e-05
-1.02205	-4.97078e-05	-1.02205	-6.06843e-05	-1.02144	-0.000115664	-1.02144	-1.47823e-05	-1.02205	-1.14419e-05
-1.01961	-4.92805e-05	-1.01992	-6.00954e-05	-1.01961	-0.000114495	-1.01931	-1.45869e-05	-1.01961	-1.13275e-05
-1.01656	-4.87678e-05	-1.01686	-5.95015e-05	-1.01686	-0.00011336	-1.01717	-1.43879e-05	-1.01656	-1.12252e-05
-1.01412	-4.86254e-05	-1.01412	-5.89227e-05	-1.01351	-0.000112235	-1.01442	-1.41961e-05	-1.01442	-1.11229e-05
-1.01168	-4.79702e-05	-1.01198	-5.83388e-05	-1.01168	-0.000111092	-1.0129	-1.39971e-05	-1.01198	-1.10145e-05
-1.00954	-4.76853e-05	-1.00954	-5.77449e-05	-1.00954	-0.000109966	-1.00985	-1.38125e-05	-1.01015	-1.09122e-05
-1.0074	-4.70587e-05	-1.0071	-5.7151e-05	-1.0071	-0.000108832	-1.0074	-1.36171e-05	-1.0071	-1.08159e-05
-1.00466	-4.69447e-05	-1.00527	-5.65772e-05	-1.00405	-0.000107689	-1.00496	-1.34289e-05	-1.00496	-1.07136e-05
-1.00222	-4.6506e-05	-1.00191	-5.59984e-05	-1.00222	-0.000106599	-1.00252	-1.32516e-05	-1.00222	-1.06293e-05
-0.99947	-4.5905e-05	-0.99977	-5.53542e-05	-0.99977	-0.000105376	-1.00008	-1.30743e-05	-1.00008	-1.0527e-05
-0.99733	-4.55176e-05	-0.99794	-5.471e-05	-0.99733	-0.000104304	-0.99733	-1.28825e-05	-0.99703	-1.04127e-05
-0.99489	-4.50219e-05	-0.99459	-5.41966e-05	-0.99459	-0.000103169	-0.9952	-1.27016e-05	-0.99489	-1.03224e-05
-0.99306	-4.45661e-05	-0.99245	-5.3648e-05	-0.99245	-0.00010207	-0.99184	-1.25206e-05	-0.99215	-1.02321e-05
-0.99001	-4.41018e-05	-0.99001	-5.30641e-05	-0.99031	-0.000101006	-0.99001	-1.23506e-05	-0.99031	-1.01298e-05
-0.98757	-4.35264e-05	-0.98757	-5.24803e-05	-0.98757	-9.99246e-05	-0.98757	-1.21769e-05	-0.98757	-1.00395e-05
-0.98513	-4.32586e-05	-0.98543	-5.18763e-05	-0.98513	-9.88079e-05	-0.98543	-1.20068e-05	-0.98513	-9.94921e-06
-0.98207	-4.30194e-05	-0.98269	-5.13025e-05	-0.98269	-9.77879e-05	-0.98299	-1.18367e-05	-0.98238	-9.87698e-06
-0.97994	-4.27886e-05	-0.98055	-5.07439e-05	-0.98055	-9.66711e-05	-0.97994	-1.1663e-05	-0.97994	-9.7867e-06
-0.9778	-4.22645e-05	-0.9778	-5.01952e-05	-0.9775	-9.56248e-05	-0.9778	-1.14893e-05	-0.9778	-9.69641e-06
-0.97506	-4.18286e-05	-0.97506	-4.96215e-05	-0.97567	-9.45696e-05	-0.97506	-1.13373e-05	-0.97597	-9.60613e-06
-0.97292	-4.11934e-05	-0.97292	-4.90678e-05	-0.97353	-9.35232e-05	-0.97292	-1.116e-05	-0.97292	-9.50983e-06
-0.97017	-4.0749e-05	-0.97017	-4.85192e-05	-0.97048	-9.24856e-05	-0.97048	-1.09863e-05	-0.97048	-9.44362e-06
-0.96834	-4.04927e-05	-0.96804	-4.79656e-05	-0.96804	-9.14393e-05	-0.96804	-1.08126e-05	-0.96834	-9.37139e-06
-0.9659	-3.99002e-05	-0.9659	-4.7417e-05	-0.96529	-9.04105e-05	-0.9659	-1.06643e-05	-0.9659	-9.28111e-06
-0.96285	-3.98603e-05	-0.96285	-4.68533e-05	-0.96285	-8.93641e-05	-0.96315	-1.04978e-05	-0.96346	-9.19083e-06
-0.96041	-3.92279e-05	-0.96102	-4.63047e-05	-0.9598	-8.83353e-05	-0.96071	-1.03422e-05	-0.96102	-9.11258e-06
-0.95827	-3.90456e-05	-0.95797	-4.5746e-05	-0.95858	-8.73153e-05	-0.95797	-1.0183e-05	-0.95858	-9.02832e-06
-0.95613	-3.87807e-05	-0.95552	-4.52477e-05	-0.95613	-8.63217e-05	-0.95552	-1.00201e-05	-0.95583	-8.94405e-06
-0.95339	-3.81141e-05	-0.95339	-4.47192e-05	-0.95369	-8.53105e-05	-0.954	-9.86453e-06	-0.95339	-8.87183e-06
-0.95064	-3.77352e-05	-0.95064	-4.41857e-05	-0.95095	-8.4352e-05	-0.95095	-9.71254e-06	-0.95095	-8.79358e-06
-0.94881	-3.73307e-05	-0.9482	-4.36522e-05	-0.94881	-8.3376e-05	-0.94912	-9.5497e-06	-0.9479	-8.72737e-06
-0.94606	-3.6667e-05	-0.94576	-4.31288e-05	-0.94606	-8.24264e-05	-0.94606	-9.38324e-06	-0.94606	-8.63709e-06
-0.94362	-3.64762e-05	-0.94393	-4.26003e-05	-0.94362	-8.14503e-05	-0.94362	-9.23488e-06	-0.94332	-8.57088e-06
-0.94118	-3.59378e-05	-0.94088	-4.20768e-05	-0.94149	-8.04655e-05	-0.94118	-9.07927e-06	-0.94118	-8.49866e-06
-0.93904	-3.55133e-05	-0.93843	-4.15584e-05	-0.93904	-7.95246e-05	-0.93874	-8.93452e-06	-0.93904	-8.40837e-06
-0.93599	-3.53196e-05	-0.93599	-4.10148e-05	-0.93691	-7.8575e-05	-0.9366	-8.77892e-06	-0.93599	-8.32411e-06
-0.93355	-3.49436e-05	-0.93386	-4.04964e-05	-0.93386	-7.76165e-05	-0.93325	-8.63417e-06	-0.93416	-8.24586e-06
-0.93142	-3.45078e-05	-0.93142	-3.99881e-05	-0.93142	-7.66581e-05	-0.93172	-8.47133e-06	-0.93142	-8.1616e-06
-0.92897	-3.41033e-05	-0.92928	-3.94948e-05	-0.92928	-7.5726e-05	-0.92897	-8.32659e-06	-0.92897	-8.09539e-06
-0.92653	-3.38042e-05	-0.92623	-3.89865e-05	-0.92623	-7.47588e-05	-0.92684	-8.14927e-06	-0.92714	-8.01715e-06
-0.92409	-3.35478e-05	-0.9244	-3.84832e-05	-0.9247	-7.38091e-05	-0.92409	-7.99367e-06	-0.9244	-7.95094e-06
-0.92165	-3.30294e-05	-0.92196	-3.79799e-05	-0.92165	-7.28859e-05	-0.92165	-7.84168e-06	-0.92226	-7.87269e-06
-0.91921	-3.25907e-05	-0.9189	-3.75017e-05	-0.91982	-7.1945e-05	-0.9189	-7.68246e-06	-0.91921	-7.78843e-06
-0.91677	-3.22574e-05	-0.91677	-3.70085e-05	-0.91707	-7.10217e-05	-0.91677	-7.53409e-06	-0.91707	-7.71018e-06
-0.91433	-3.2021e-05	-0.91463	-3.65102e-05	-0.91463	-7.01072e-05	-0.91433	-7.37487e-06	-0.91463	-7.63194e-06
-0.91158	-3.1625e-05	-0.91188	-3.6017e-05	-0.91188	-6.92279e-05	-0.91219	-7.21203e-06	-0.91219	-7.54767e-06
-0.90944	-3.14541e-05	-0.90975	-3.55439e-05	-0.90944	-6.82959e-05	-0.91005	-7.05281e-06	-0.90914	-7.46943e-06
-0.90761	-3.10838e-05	-0.907	-3.51009e-05	-0.907	-6.74166e-05	-0.907	-6.89359e-06	-0.907	-7.39118e-06
-0.90456	-3.0477e-05	-0.90425	-3.46278e-05	-0.90456	-6.65285e-05	-0.90456	-6.72351e-06	-0.90456	-7.31294e-06
-0.90212	-3.01751e-05	-0.90212	-3.41698e-05	-0.90212	-6.56492e-05	-0.90273	-6.56791e-06	-0.90212	-7.22867e-06
-0.89968	-3.00583e-05	-0.89998	-3.36917e-05	-0.89968	-6.47611e-05	-0.89998	-6.4123e-06	-0.90059	-7.13839e-06
-0.89754	-2.92607e-05	-0.89754	-3.32337e-05	-0.89724	-6.39081e-05	-0.89724	-6.25308e-06	-0.89785	-7.05413e-06
-0.89479	-2.89587e-05	-0.89479	-3.27404e-05	-0.89479	-6.30024e-05	-0.89479	-6.09024e-06	-0.8954	-6.96384e-06
-0.89235	-2.87679e-05	-0.89235	-3.22824e-05	-0.89205	-6.21495e-05	-0.89205	-5.9274e-06	-0.89235	-6.87958e-06
-0.89022	-2.84859e-05	-0.88991	-3.18495e-05	-0.88991	-6.1323e-05	-0.88991	-5.76456e-06	-0.88991	-6.78328e-06
-0.88747	-2.85115e-05	-0.88808	-3.13865e-05	-0.88717	-6.047e-05	-0.88717	-5.59086e-06	-0.88747	-6.68697e-06
-0.88503	-2.80785e-05	-0.88503	-3.09486e-05	-0.88503	-5.96171e-05	-0.88533	-5.42078e-06	-0.88564	-6.59669e-06
-0.88228	-2.7335e-05	-0.88259	-3.04956e-05	-0.8832	-5.88081e-05	-0.88228	-5.25433e-06	-0.88289	-6.49437e-06
-0.88015	-2.67511e-05	-0.88045	-3.00628e-05	-0.88045	-5.79904e-05	-0.88045	-5.07339e-06	-0.88015	-6.40409e-06
-0.8777	-2.66856e-05	-0.8774	-2.96299e-05	-0.8777	-5.71462e-05	-0.8777	-4.89969e-06	-0.8777	-6.30177e-06
-0.87496	-2.65232e-05	-0.87496	-2.91971e-05	-0.87526	-5.63461e-05	-0.87526	-4.71876e-06	-0.87526	-6.19343e-06
-0.87252	-2.60332e-05	-0.87252	-2.87642e-05	-0.87252	-5.55283e-05	-0.87282	-4.54506e-06	-0.87282	-6.0911e-06
-0.87038	-2.53951e-05	-0.87069	-2.83314e-05	-0.87069	-5.47281e-05	-0.87038	-4.36051e-06	-0.87008	-5.97675e-06
-0.86794	-2.53496e-05	-0.86794	-2.79288e-05	-0.86763	-5.39719e-05	-0.86794	-4.17596e-06	-0.86824	-5.86239e-06
-0.8655	-2.50362e-05	-0.86519	-2.7511e-05	-0.8655	-5.31718e-05	-0.8658	-3.98779e-06	-0.8655	-5.73599e-06
-0.86336	-2.46289e-05	-0.86336	-2.70933e-05	-0.86336	-5.23804e-05	-0.86245	-3.796e-06	-0.86275	-5.63367e-06
-0.86061	-2.425e-05	-0.86123	-2.6756e-05	-0.86123	-5.16418e-05	-0.86061	-3.60421e-06	-0.86061	-5.51329e-06
-0.85878	-2.40706e-05	-0.85878	-2.63534e-05	-0.85848	-5.08504e-05	-0.85787	-3.40156e-06	-0.85817	-5.39291e-06
-0.85573	-2.35863e-05	-0.85573	-2.59507e-05	-0.85512	-5.01206e-05	-0.85573	-3.20615e-06	-0.85512	-5.2605e-06
-0.85329	-2.35464e-05	-0.8536	-2.55582e-05	-0.85329	-4.93907e-05	-0.85329	-2.99989e-06	-0.85329	-5.12808e-06
-0.85085	-2.3065e-05	-0.85115	-2.51656e-05	-0.85115	-4.86257e-05	-0.85115	-2.79724e-06	-0.85085	-5.00169e-06
-0.84902	-2.30194e-05	-0.8481	-2.4768e-05	-0.8481	-4.78871e-05	-0.8481	-2.58736e-06	-0.84871	-4.85723e-06
-0.84597	-2.26776e-05	-0.84597	-2.44005e-05	-0.84536	-4.71837e-05	-0.84597	-2.37386e-06	-0.84566	-4.72482e-06
-0.84352	-2.2199e-05	-0.84414	-2.39979e-05	-0.84383	-4.64626e-05	-0.84414	-2.16397e-06	-0.84383	-4.58639e-06
-0.84139	-2.20253e-05	-0.84139	-2.36305e-05	-0.84139	-4.5768e-05	-0.84108	-1.94685e-06	-0.84078	-4.44193e-06
-0.83834	-2.17547e-05	-0.83895	-2.3258e-05	-0.83895	-4.50909e-05	-0.83864	-1.71887e-06	-0.83925	-4.28544e-06
-0.8362	-2.14299e-05	-0.8359	-2.28805e-05	-0.8362	-4.43875e-05	-0.83681	-1.50175e-06	-0.8362	-4.13497e-06
-0.83345	-2.11906e-05	-0.83376	-2.25383e-05	-0.83406	-4.37456e-05	-0.83376	-1.27016e-06	-0.83406	-3.97848e-06
-0.83132	-2.09485e-05	-0.83101	-2.21608e-05	-0.83132	-4.30421e-05	-0.83101	-1.04218e-06	-0.83162	-3.82801e-06
-0.82888	-2.04642e-05	-0.82949	-2.18085e-05	-0.82888	-4.23387e-05	-0.82888	-8.03347e-07	-0.82888	-3.6655e-06
-0.82674	-2.03389e-05	-0.82644	-2.14562e-05	-0.82613	-4.17056e-05	-0.82613	-5.68133e-07	-0.82644	-3.49095e-06
-0.82369	-2.00825e-05	-0.82369	-2.10988e-05	-0.8243	-4.10373e-05	-0.82369	-3.25681e-07	-0.8243	-3.32844e-06
-0.82155	-2.00911e-05	-0.82155	-2.07616e-05	-0.82094	-4.03866e-05	-0.82186	-9.0467e-08	-0.82186	-3.15991e-06
-0.81911	-1.93932e-05	-0.81942	-2.04445e-05	-0.81881	-3.97623e-05	-0.81942	1.62841e-07	-0.81911	-2.98536e-06
-0.81697	-1.89317e-05	-0.81667	-2.01123e-05	-0.81667	-3.91116e-05	-0.81667	4.05292e-07	-0.81697	-2.81082e-06
-0.81423	-1.88092e-05	-0.81423	-1.98204e-05	-0.81423	-3.85137e-05	-0.81453	6.54981e-07	-0.81423	-2.62423e-06
-0.81209	-1.85642e-05	-0.81179	-1.94983e-05	-0.81179	-3.78806e-05	-0.81179	9.11908e-07	-0.81209	-2.44968e-06
-0.80935	-1.8419e-05	-0.80935	-1.92114e-05	-0.80935	-3.73706e-05	-0.80965	1.1616e-06	-0.80965	-2.27514e-06
-0.8069	-1.83136e-05	-0.8069	-1.88591e-05	-0.8069	-3.67639e-05	-0.80721	1.42938e-06	-0.8066	-2.08855e-06
-0.80446	-1.80116e-05	-0.80446	-1.8547e-05	-0.80416	-3.61747e-05	-0.80416	1.68631e-06	-0.80446	-1.90798e-06
-0.80202	-1.73166e-05	-0.80202	-1.82249e-05	-0.80202	-3.56208e-05	-0.80202	1.95409e-06	-0.80233	-1.70936e-06
-0.79897	-1.74248e-05	-0.79897	-1.7928e-05	-0.79988	-3.49965e-05	-0.79897	2.22549e-06	-0.79988	-1.52278e-06
-0.79744	-1.71001e-05	-0.79653	-1.76109e-05	-0.79683	-3.44337e-05	-0.79714	2.49327e-06	-0.79714	-1.31813e-06
-0.7947	-1.6989e-05	-0.7947	-1.73189e-05	-0.7947	-3.38973e-05	-0.7947	2.77191e-06	-0.7947	-1.11951e-06
-0.79256	-1.65019e-05	-0.79226	-1.70119e-05	-0.79195	-3.3361e-05	-0.79226	3.03969e-06	-0.79256	-9.26907e-07
-0.78981	-1.6348e-05	-0.79042	-1.6725e-05	-0.7892	-3.2807e-05	-0.78981	3.31833e-06	-0.78951	-7.28284e-07
-0.78768	-1.59777e-05	-0.78707	-1.64432e-05	-0.78768	-3.22266e-05	-0.78768	3.60421e-06	-0.78737	-5.29661e-07
-0.78432	-1.55875e-05	-0.78493	-1.61613e-05	-0.78524	-3.16727e-05	-0.78554	3.88285e-06	-0.78524	-3.37057e-07
-0.78218	-1.54222e-05	-0.78218	-1.58895e-05	-0.78249	-3.11451e-05	-0.78249	4.17234e-06	-0.78218	-1.20378e-07
-0.78066	-1.53339e-05	-0.78005	-1.56178e-05	-0.78005	-3.06263e-05	-0.78035	4.46183e-06	-0.77974	7.82454e-08
-0.77761	-1.52627e-05	-0.777	-1.5351e-05	-0.77791	-3.01075e-05	-0.77791	4.74771e-06	-0.77761	2.88906e-07
-0.77486	-1.4901e-05	-0.77547	-1.50742e-05	-0.77486	-2.96063e-05	-0.77547	5.04444e-06	-0.77517	4.93548e-07
-0.77272	-1.47158e-05	-0.77242	-1.48175e-05	-0.77272	-2.90787e-05	-0.77303	5.34479e-06	-0.77272	7.10228e-07
-0.76998	-1.47699e-05	-0.7712	-1.45709e-05	-0.77059	-2.85951e-05	-0.77028	5.64514e-06	-0.77028	9.32926e-07
-0.76784	-1.43968e-05	-0.76784	-1.43091e-05	-0.76784	-2.81027e-05	-0.76754	5.95273e-06	-0.76815	1.15562e-06
-0.7654	-1.47016e-05	-0.76601	-1.40625e-05	-0.76571	-2.76455e-05	-0.7654	6.25308e-06	-0.76571	1.37832e-06
-0.76326	-1.39666e-05	-0.76357	-1.38109e-05	-0.76326	-2.71882e-05	-0.76326	6.56429e-06	-0.76326	1.60102e-06
-0.76082	-1.3753e-05	-0.76082	-1.35743e-05	-0.76082	-2.67222e-05	-0.76052	6.86826e-06	-0.76052	1.84178e-06
-0.75808	-1.35222e-05	-0.75869	-1.33327e-05	-0.75777	-2.62386e-05	-0.75777	7.1867e-06	-0.75869	2.07651e-06
-0.75563	-1.31348e-05	-0.75594	-1.30962e-05	-0.75533	-2.58253e-05	-0.75594	7.49791e-06	-0.75533	2.31125e-06
-0.7535	-1.27873e-05	-0.75319	-1.28646e-05	-0.7538	-2.53856e-05	-0.7535	7.8055e-06	-0.7538	2.54599e-06
-0.75106	-1.28072e-05	-0.75075	-1.26381e-05	-0.75075	-2.49548e-05	-0.75106	8.1167e-06	-0.75106	2.78674e-06
-0.74831	-1.27617e-05	-0.74892	-1.24016e-05	-0.74862	-2.45151e-05	-0.74831	8.43153e-06	-0.74831	3.02148e-06
-0.74678	-1.23828e-05	-0.74648	-1.21952e-05	-0.74648	-2.41106e-05	-0.74617	8.75721e-06	-0.74587	3.23214e-06
-0.74312	-1.24426e-05	-0.74404	-1.19738e-05	-0.74373	-2.3671e-05	-0.74312	9.07927e-06	-0.74373	3.44882e-06
-0.74129	-1.19925e-05	-0.74068	-1.17674e-05	-0.74068	-2.32841e-05	-0.74129	9.39772e-06	-0.74099	3.64744e-06
-0.73915	-1.16735e-05	-0.73854	-1.1556e-05	-0.73854	-2.28796e-05	-0.73885	9.71978e-06	-0.73885	3.82199e-06
-0.7361	-1.15111e-05	-0.7361	-1.13446e-05	-0.7361	-2.25191e-05	-0.7361	1.00418e-05	-0.73641	3.97848e-06
-0.73397	-1.12975e-05	-0.73397	-1.11433e-05	-0.73397	-2.21322e-05	-0.73397	1.03639e-05	-0.73336	4.10487e-06
-0.73153	-1.11152e-05	-0.73153	-1.0942e-05	-0.73092	-2.17541e-05	-0.73122	1.0686e-05	-0.73153	4.20118e-06
-0.72908	-1.10981e-05	-0.72878	-1.07507e-05	-0.72878	-2.13672e-05	-0.72969	1.09972e-05	-0.72908	4.2734e-06
-0.72634	-1.08759e-05	-0.72664	-1.05444e-05	-0.72634	-2.10155e-05	-0.72603	1.13229e-05	-0.72695	4.32155e-06
-0.7239	-1.05312e-05	-0.7239	-1.03581e-05	-0.72359	-2.06637e-05	-0.7242	1.16377e-05	-0.7239	4.35767e-06
-0.72176	-1.02122e-05	-0.72145	-1.01619e-05	-0.72115	-2.03032e-05	-0.72176	1.19597e-05	-0.72176	4.35767e-06
-0.71901	-9.9729e-06	-0.71901	-9.9857e-06	-0.71901	-1.99427e-05	-0.71901	1.22746e-05	-0.71962	4.33961e-06
-0.71688	-9.83332e-06	-0.71688	-9.79444e-06	-0.71657	-1.96174e-05	-0.71718	1.2593e-05	-0.71718	4.31554e-06
-0.71444	-9.79629e-06	-0.71474	-9.61828e-06	-0.71413	-1.93008e-05	-0.71444	1.29042e-05	-0.71383	4.26738e-06
-0.71199	-9.56271e-06	-0.71138	-9.44212e-06	-0.71199	-1.90019e-05	-0.71199	1.32118e-05	-0.71169	4.2072e-06
-0.70925	-9.40318e-06	-0.70955	-9.26093e-06	-0.70986	-1.86941e-05	-0.70925	1.35085e-05	-0.70925	4.12895e-06
-0.70681	-9.30348e-06	-0.70711	-9.0898e-06	-0.7065	-1.836e-05	-0.70681	1.38161e-05	-0.70711	4.03265e-06
-0.70406	-9.11263e-06	-0.70436	-8.92874e-06	-0.70467	-1.80258e-05	-0.70436	1.41165e-05	-0.70436	3.90023e-06
-0.70223	-9.05851e-06	-0.70192	-8.76265e-06	-0.70192	-1.77269e-05	-0.70192	1.4406e-05	-0.70223	3.76782e-06
-0.69979	-8.90183e-06	-0.69979	-8.58649e-06	-0.69857	-1.74455e-05	-0.69948	1.46955e-05	-0.69948	3.64744e-06
-0.69735	-8.63122e-06	-0.69765	-8.4355e-06	-0.69765	-1.71465e-05	-0.69735	1.49777e-05	-0.69765	3.49697e-06
-0.6949	-8.58564e-06	-0.6946	-8.27444e-06	-0.69429	-1.68739e-05	-0.6949	1.526e-05	-0.6949	3.3465e-06
-0.69246	-8.84486e-06	-0.69246	-8.11841e-06	-0.69216	-1.66101e-05	-0.69246	1.55314e-05	-0.69216	3.13584e-06
-0.68972	-8.82492e-06	-0.69033	-7.96239e-06	-0.68972	-1.63112e-05	-0.69002	1.57992e-05	-0.69033	2.85295e-06
-0.68758	-8.61982e-06	-0.68758	-7.81643e-06	-0.68789	-1.6065e-05	-0.68758	1.60597e-05	-0.68727	2.52191e-06
-0.68483	-8.46885e-06	-0.68483	-7.66543e-06	-0.68544	-1.58012e-05	-0.68514	1.63094e-05	-0.68544	2.14272e-06
-0.6827	-8.3606e-06	-0.68239	-7.51444e-06	-0.68209	-1.55374e-05	-0.6827	1.65555e-05	-0.6827	1.80566e-06
-0.68026	-8.16405e-06	-0.67965	-7.36345e-06	-0.68026	-1.52736e-05	-0.68026	1.68015e-05	-0.67995	1.50472e-06
-0.67781	-7.8621e-06	-0.6772	-7.22252e-06	-0.67751	-1.50626e-05	-0.67751	1.70331e-05	-0.67812	1.24591e-06
-0.67507	-7.49463e-06	-0.67537	-7.08159e-06	-0.67537	-1.47636e-05	-0.67598	1.72575e-05	-0.67568	1.01719e-06
-0.67293	-7.33796e-06	-0.67293	-6.94066e-06	-0.67263	-1.45262e-05	-0.67232	1.74674e-05	-0.67293	8.18567e-07
-0.67019	-7.12432e-06	-0.67019	-6.79974e-06	-0.67049	-1.428e-05	-0.6708	1.76736e-05	-0.67049	6.38001e-07
-0.66744	-7.11292e-06	-0.66805	-6.66384e-06	-0.66805	-1.40426e-05	-0.66835	1.78727e-05	-0.66805	4.93548e-07
-0.6653	-6.85655e-06	-0.66561	-6.53802e-06	-0.66561	-1.38227e-05	-0.66591	1.805e-05	-0.66561	3.49095e-07
-0.66317	-6.7426e-06	-0.66256	-6.40715e-06	-0.66286	-1.36117e-05	-0.66347	1.82309e-05	-0.66286	2.46774e-07
-0.66011	-6.66e-06	-0.66072	-6.27629e-06	-0.66042	-1.33831e-05	-0.66042	1.83901e-05	-0.66072	1.44453e-07
-0.65859	-6.54035e-06	-0.65828	-6.14543e-06	-0.65798	-1.31984e-05	-0.65828	1.85385e-05	-0.65798	4.21321e-08
-0.65554	-6.4435e-06	-0.65554	-6.0196e-06	-0.65584	-1.30226e-05	-0.65554	1.86869e-05	-0.65584	-4.21321e-08
-0.6531	-6.28113e-06	-0.65279	-5.91391e-06	-0.6531	-1.27763e-05	-0.6534	1.88135e-05	-0.65248	-1.14359e-07
-0.65065	-6.21277e-06	-0.65126	-5.78305e-06	-0.65096	-1.25829e-05	-0.65096	1.89402e-05	-0.65065	-1.86585e-07
-0.64821	-6.15295e-06	-0.64821	-5.65219e-06	-0.64791	-1.23982e-05	-0.64821	1.90487e-05	-0.64821	-2.52793e-07
-0.64577	-6.11307e-06	-0.64608	-5.54146e-06	-0.64608	-1.21784e-05	-0.64577	1.91501e-05	-0.64577	-3.12982e-07
-0.64333	-5.96779e-06	-0.64363	-5.42066e-06	-0.64363	-1.20201e-05	-0.64363	1.92478e-05	-0.64363	-3.67152e-07
-0.64089	-6.07604e-06	-0.64089	-5.3049e-06	-0.64089	-1.18531e-05	-0.64119	1.93201e-05	-0.64089	-4.21321e-07
-0.63845	-5.6345e-06	-0.63845	-5.18914e-06	-0.63906	-1.16508e-05	-0.63845	1.93925e-05	-0.63845	-4.63454e-07
-0.63631	-5.4465e-06	-0.63631	-5.07338e-06	-0.63631	-1.14838e-05	-0.63601	1.9454e-05	-0.63631	-4.93548e-07
-0.63448	-5.22431e-06	-0.63356	-4.97272e-06	-0.63356	-1.12991e-05	-0.63356	1.95047e-05	-0.63356	-5.3568e-07
-0.63082	-5.19297e-06	-0.63112	-4.86702e-06	-0.63112	-1.10969e-05	-0.63204	1.95409e-05	-0.63112	-5.65775e-07
-0.62899	-5.26704e-06	-0.62899	-4.77139e-06	-0.62899	-1.09386e-05	-0.62899	1.95843e-05	-0.62868	-6.07907e-07
-0.62624	-5.27273e-06	-0.62654	-4.66066e-06	-0.62624	-1.07979e-05	-0.62593	1.96205e-05	-0.62624	-6.25963e-07
-0.62349	-5.13885e-06	-0.6238	-4.55497e-06	-0.6241	-1.06396e-05	-0.6241	1.96458e-05	-0.6238	-6.62077e-07
-0.62166	-5.20722e-06	-0.62166	-4.44424e-06	-0.62166	-1.04901e-05	-0.62136	1.96639e-05	-0.62166	-6.86152e-07
-0.61922	-5.13885e-06	-0.61892	-4.33854e-06	-0.61922	-1.03583e-05	-0.61922	1.96784e-05	-0.61953	-7.04209e-07
-0.61708	-5.16449e-06	-0.61678	-4.23788e-06	-0.61647	-1.02351e-05	-0.61617	1.96892e-05	-0.61647	-7.28284e-07
-0.61373	-5.26419e-06	-0.61434	-4.14729e-06	-0.61464	-1.00593e-05	-0.61464	1.96929e-05	-0.61403	-7.58379e-07
-0.61129	-5.26134e-06	-0.61159	-4.04159e-06	-0.6119	-9.90101e-06	-0.61159	1.96892e-05	-0.61159	-7.88473e-07
-0.60946	-4.91381e-06	-0.60976	-3.95099e-06	-0.61007	-9.77791e-06	-0.60946	1.96712e-05	-0.60976	-8.0653e-07
-0.6064	-4.79417e-06	-0.60671	-3.85033e-06	-0.60701	-9.62843e-06	-0.60701	1.96531e-05	-0.60671	-8.30605e-07
-0.60457	-4.6432e-06	-0.60427	-3.7547e-06	-0.60457	-9.47894e-06	-0.60457	1.9635e-05	-0.60427	-8.42643e-07
-0.60213	-4.36973e-06	-0.60213	-3.65907e-06	-0.60213	-9.33825e-06	-0.60183	1.96133e-05	-0.60213	-8.66718e-07
-0.59938	-4.35264e-06	-0.59908	-3.55338e-06	-0.59999	-9.21515e-06	-0.59969	1.95843e-05	-0.59999	-8.90794e-07
-0.59725	-4.26149e-06	-0.59755	-3.46278e-06	-0.59725	-9.11843e-06	-0.59694	1.95554e-05	-0.59755	-9.14869e-07
-0.59481	-4.04784e-06	-0.59481	-3.37219e-06	-0.5945	-8.95136e-06	-0.59481	1.95228e-05	-0.59481	-9.32926e-07
-0.59206	-4.233e-06	-0.59175	-3.28662e-06	-0.59206	-8.82825e-06	-0.59206	1.94938e-05	-0.59206	-9.57002e-07
-0.58992	-4.24155e-06	-0.59023	-3.18596e-06	-0.58992	-8.67877e-06	-0.58962	1.94577e-05	-0.58962	-9.69039e-07
-0.58748	-3.97948e-06	-0.58748	-3.1004e-06	-0.58748	-8.54688e-06	-0.58718	1.94251e-05	-0.58779	-9.93115e-07
-0.58504	-3.9225e-06	-0.58474	-2.99974e-06	-0.58474	-8.43257e-06	-0.58474	1.93889e-05	-0.58474	-1.01719e-06
-0.58229	-3.86268e-06	-0.58229	-2.90914e-06	-0.5826	-8.31826e-06	-0.58229	1.93527e-05	-0.5826	-1.03525e-06
-0.58046	-3.76298e-06	-0.58046	-2.82358e-06	-0.57985	-8.17757e-06	-0.57955	1.93201e-05	-0.58016	-1.04728e-06
-0.57772	-3.61486e-06	-0.57741	-2.73801e-06	-0.57772	-8.05446e-06	-0.57772	1.92876e-05	-0.57802	-1.06534e-06
-0.57467	-3.52655e-06	-0.57497	-2.64742e-06	-0.57497	-7.95774e-06	-0.57497	1.92478e-05	-0.57467	-1.07738e-06
-0.57283	-3.43824e-06	-0.57283	-2.56186e-06	-0.57222	-7.82584e-06	-0.57253	1.92116e-05	-0.57283	-1.0834e-06
-0.57009	-3.424e-06	-0.57009	-2.47629e-06	-0.5707	-7.73791e-06	-0.57039	1.91682e-05	-0.5707	-1.09544e-06
-0.56795	-3.33854e-06	-0.56765	-2.3857e-06	-0.56795	-7.6324e-06	-0.56765	1.91247e-05	-0.56795	-1.11951e-06
-0.56551	-3.25024e-06	-0.56551	-2.3102e-06	-0.5652	-7.53567e-06	-0.5649	1.90813e-05	-0.5652	-1.12553e-06
-0.56246	-3.31575e-06	-0.56307	-2.22967e-06	-0.56307	-7.43015e-06	-0.56307	1.90343e-05	-0.56307	-1.13155e-06
-0.56093	-3.29581e-06	-0.56063	-2.13907e-06	-0.56032	-7.32464e-06	-0.56032	1.89908e-05	-0.56063	-1.13757e-06
-0.55727	-3.33285e-06	-0.55788	-2.05854e-06	-0.55727	-7.21912e-06	-0.55819	1.89402e-05	-0.55788	-1.14359e-06
-0.55574	-3.31006e-06	-0.55544	-1.97801e-06	-0.55574	-7.1224e-06	-0.55605	1.88931e-05	-0.55605	-1.15562e-06
-0.55269	-3.31006e-06	-0.553	-1.90252e-06	-0.553	-7.02567e-06	-0.55269	1.88316e-05	-0.55391	-1.16164e-06
-0.55086	-3.28442e-06	-0.55086	-1.82702e-06	-0.55086	-6.92895e-06	-0.55086	1.8781e-05	-0.55056	-1.16766e-06
-0.54873	-3.21036e-06	-0.54903	-1.73642e-06	-0.54781	-6.83223e-06	-0.54842	1.87194e-05	-0.54842	-1.19776e-06
-0.54537	-2.95114e-06	-0.54659	-1.66596e-06	-0.54567	-6.74429e-06	-0.54537	1.86652e-05	-0.54567	-1.1797e-06
-0.54415	-2.84004e-06	-0.54384	-1.5955e-06	-0.54384	-6.63878e-06	-0.54354	1.85964e-05	-0.54323	-1.19174e-06
-0.5411	-2.88562e-06	-0.5414	-1.5049e-06	-0.5411	-6.53326e-06	-0.5411	1.85276e-05	-0.54079	-1.19776e-06
-0.53835	-2.85428e-06	-0.53835	-1.43444e-06	-0.53835	-6.42774e-06	-0.53926	1.84661e-05	-0.53835	-1.19776e-06
-0.53621	-2.81725e-06	-0.53591	-1.36397e-06	-0.53591	-6.33102e-06	-0.53621	1.83901e-05	-0.53621	-1.20979e-06
-0.53347	-2.66913e-06	-0.53377	-1.28344e-06	-0.53377	-6.25188e-06	-0.53377	1.83178e-05	-0.53347	-1.20979e-06
-0.53102	-2.54664e-06	-0.53102	-1.21298e-06	-0.53133	-6.17274e-06	-0.53102	1.82382e-05	-0.53102	-1.19174e-06
-0.52919	-2.50676e-06	-0.52889	-1.14252e-06	-0.52889	-6.1024e-06	-0.52889	1.81585e-05	-0.52858	-1.19776e-06
-0.52645	-2.56088e-06	-0.52584	-1.07205e-06	-0.52675	-6.04085e-06	-0.52614	1.80862e-05	-0.52584	-1.20378e-06
-0.52462	-2.61215e-06	-0.5237	-1.00159e-06	-0.52401	-5.94412e-06	-0.5237	1.79957e-05	-0.52401	-1.20378e-06
-0.52156	-2.56373e-06	-0.52187	-9.31126e-07	-0.52126	-5.87378e-06	-0.52156	1.79161e-05	-0.52156	-1.19174e-06
-0.51912	-2.74034e-06	-0.51912	-8.55629e-07	-0.51882	-5.78585e-06	-0.51882	1.7822e-05	-0.51882	-1.18572e-06
-0.51638	-2.76028e-06	-0.51638	-7.90199e-07	-0.51668	-5.69792e-06	-0.51668	1.77279e-05	-0.51668	-1.1797e-06
-0.51455	-2.60361e-06	-0.51394	-7.14702e-07	-0.51424	-5.60119e-06	-0.51394	1.76338e-05	-0.51424	-1.17368e-06
-0.51149	-2.521e-06	-0.51149	-6.54305e-07	-0.51149	-5.55723e-06	-0.5118	1.75397e-05	-0.5118	-1.15562e-06
-0.50875	-2.48397e-06	-0.50905	-5.78808e-07	-0.50936	-5.50447e-06	-0.50844	1.7442e-05	-0.50936	-1.15562e-06
-0.50661	-2.54379e-06	-0.50631	-5.03311e-07	-0.50692	-5.44292e-06	-0.50661	1.7348e-05	-0.50692	-1.13155e-06
-0.50386	-2.46403e-06	-0.50447	-4.47947e-07	-0.50417	-5.37257e-06	-0.50447	1.72503e-05	-0.50417	-1.13155e-06
-0.50203	-2.46688e-06	-0.50203	-3.77484e-07	-0.50173	-5.29344e-06	-0.50173	1.71453e-05	-0.50203	-1.13155e-06
-0.49959	-2.39281e-06	-0.49959	-3.27152e-07	-0.5002	-5.24947e-06	-0.49929	1.70404e-05	-0.4999	-1.11951e-06
-0.49715	-2.40136e-06	-0.49746	-2.56689e-07	-0.49685	-5.17913e-06	-0.49654	1.69463e-05	-0.49746	-1.10145e-06
-0.49471	-2.31875e-06	-0.4944	-1.86225e-07	-0.49471	-5.11757e-06	-0.49532	1.68413e-05	-0.49501	-1.09544e-06
-0.49288	-2.27887e-06	-0.49196	-1.35894e-07	-0.49227	-5.03844e-06	-0.49196	1.67364e-05	-0.49257	-1.09544e-06
[truncated: 2,931 more rows]

## Sheet: Figure S6
a	ZnO (mol %)	j (A/cm2)	j (A/cm2)	j (A/cm2)		b	ZnO (mol %)	j (A/cm2)	j (A/cm2)	j (A/cm2)		c	ZnO (mol %)	j (A/cm2)	j (A/cm2)	j (A/cm2)
		NO3 & CO2	Blank	NO3				NO3 & CO2	Blank	NO3				NO3 & CO2	Blank	NO3
CuO	0	-9.02332e-05	-6.16149e-06	-8.2609e-05		CuO	0	-0.00015161	-2.14783e-05	-0.000136903		CuO	0	-0.000303502	-0.000117504	-0.000231419
CuO90ZnO10	10	-0.000107573	-1.28596e-05	-8.61669e-05		CuO\-(90)ZnO\-(10)	10	-0.000197283	-1.89849e-05	-0.000152554		CuO\-(90)ZnO\-(10)	10	-0.000419972	-0.000151497	-0.000341396
CuO70ZnO30	30	-0.000204544	-1.95822e-05	-0.000199691		CuO\-(70)ZnO\-(30)	30	-0.000383164	-3.83906e-05	-0.000339149		CuO\-(70)ZnO\-(30)	30	-0.000779396	-0.000300987	-0.000655085
CuO50ZnO50	50	-7.95594e-05	-6.17347e-06	-7.43639e-05		CuO\-(50)ZnO\-(50)	50	-0.000156198	-1.45978e-05	-0.000121515		CuO\-(50)ZnO\-(50)	50	-0.000340227	-7.21203e-05	-0.000283379
ZnO	100	-2.67423e-06	-1.00515e-05	-1.09724e-05		ZnO	100	-2.61477e-05	-1.12553e-05	-1.24711e-05		ZnO	100	-0.000150886	-6.20968e-05	-0.000326885

## Sheet: Figure S7
EiR vs RHE	j (mA/cm2) #1					j (mA/cm2) #2					j (mA/cm2) #3					Mean	Std	Mean	Std	Mean	Std	Mean	Std	Mean	Std
V	ZnO	CuO50ZnO50	CuO70ZnO30	CuO90ZnO10	CuO	ZnO	CuO50ZnO50	CuO70ZnO30	CuO90ZnO10	CuO	ZnO	CuO50ZnO50	CuO70ZnO30	CuO90ZnO10	CuO	ZnO		CuO50ZnO50		CuO70ZnO30		CuO90ZnO10		CuO
-0.6	0.00021533	0.000341365	0.000171907	0.00059711	0.000367192	0.000144814	0.000249689	0.000218927	0.000600894	0.000325765	5.06901e-05	0.000237427	0.000214958	0.00066267	0.000308	0.000136945	2.75339e-05	0.00027616	1.89335e-05	0.000201931	8.69229e-06	0.000620224	1.22692e-05	0.000333652	1.01245e-05
-0.7	0.000332314	0.000361154	0.000217382	0.000626021	0.000428218	0.000308906	0.000313912	0.000301717	0.000700564	0.000389525	9.1712e-05	0.000220899	0.000278311	0.000977214	0.000354066	0.000244311	4.42239e-05	0.000298655	2.37871e-05	0.000265804	1.45122e-05	0.000767933	6.16785e-05	0.000390603	1.23625e-05
-0.8	0.000688776	0.000385908	0.000248002	0.00073	0.00048552	0.000519295	0.000344144	0.000225465	0.000842875	0.000428278	0.00015279	0.000300816	0.000375955	0.00106	0.000366735	0.00045362	9.13207e-05	0.000343623	1.41828e-05	0.000283141	2.70552e-05	0.000876954	5.55429e-05	0.000426844	1.98019e-05
-0.9	0.000785797	0.000627448	0.000271674	0.000864634	0	0.000728909	0.00038642	0.000427722	0.000724229	0	0.000223249	0.000285029	0.000477409	0.00114	0.000351846	0.000579318	0.000103225	0.000432966	5.86303e-05	0.000392268	3.5784e-05	0.000910325	7.08852e-05	0.000117282	6.77129e-05
											ZnO

## Sheet: Figure S11
CuO									CuO90ZnO10											CuO70ZnO30											CuO50ZnO50											ZnO
10 mV/s		25 mV/s		50 mV/s		100 mV/s			10 mV/s		20 mV/s		40 mV/s		60 mV/s		80 mV/s			10 mV/s		20 mV/s		40 mV/s		60 mV/s		80 mV/s			10 mV/s		20 mV/s		40 mV/s		60 mV/s		80 mV/s			10 mV/s		20 mV/s		40 mV/s		60 mV/s
EIR vs RHE (V)	I (mA)	EIR vs RHE (V)	I (mA)	EIR vs RHE (V)	I (mA)	EIR vs RHE (V)	I (mA)		EIR vs RHE (V)	I (mA)	EIR vs RHE (V)	I (mA)	EIR vs RHE (V)	I (mA)	EIR vs RHE (V)	I (mA)	EIR vs RHE (V)	I (mA)		EIR vs RHE (V)	I (mA)	EIR vs RHE (V)	I (mA)	EIR vs RHE (V)	I (mA)	EIR vs RHE (V)	I (mA)	EIR vs RHE (V)	I (mA)		EIR vs RHE (V)	I (mA)	EIR vs RHE (V)	I (mA)	EIR vs RHE (V)	I (mA)	EIR vs RHE (V)	I (mA)	EIR vs RHE (V)	I (mA)		EIR vs RHE (V)	I (mA)	EIR vs RHE (V)	I (mA)	EIR vs RHE (V)	I (mA)	EIR vs RHE (V)	I (mA)
-0.58233	-0.000103235	-0.58233	-0.000140161	-0.58263	-0.000248499	-0.58202	-0.000413904		0.05275	-8.73718e-05	0.05281	-0.000135376	0.05296	-0.000203796	0.05305	-0.000256287	0.05308	-0.000300079		0.05272	-0.000112885	0.05281	-0.000155823	0.05296	-0.000206818	0.05299	-0.000243042	0.05302	-0.000272308		0.08323	-5.28259e-06	0.0832	-9.57642e-05	0.08342	-0.000201813	0.08345	-0.000283936	0.0832	-0.000352173		0.43251	-2.47803e-07	0.43251	-8.15735e-06	0.43248	-2.49237e-05	0.4326	-4.1806e-05
-0.5805	-6.34399e-05	-0.58019	-7.5708e-05	-0.5805	-0.000167322	-0.57989	-0.000323877		0.05522	-5.82275e-05	0.05522	-9.25598e-05	0.05519	-0.000145416	0.05537	-0.000190125	0.05503	-0.000229218		0.05516	-8.88977e-05	0.05519	-0.000120605	0.05534	-0.000158936	0.05534	-0.000187988	0.0554	-0.000212524		0.08531	2.42645e-05	0.08564	-4.58099e-05	0.0858	-0.000134644	0.0858	-0.000209808	0.08555	-0.000274628		0.43437	2.91595e-06	0.4348	9.7168e-07	0.43489	-1.14655e-06	0.43492	-6.94885e-06
-0.57744	-4.44275e-05	-0.57744	-3.35632e-05	-0.57714	-0.000105371	-0.57744	-0.000247278		0.05757	-4.03168e-05	0.0576	-6.51855e-05	0.05766	-0.000104706	0.05772	-0.000141357	0.05757	-0.000174835		0.05757	-7.23572e-05	0.05766	-9.65576e-05	0.0576	-0.000126099	0.05769	-0.000148987	0.05775	-0.000168579		0.08738	4.01855e-05	0.08799	-1.40686e-05	0.08805	-8.52051e-05	0.08812	-0.000151276	0.08805	-0.000210297		0.43684	4.14001e-06	0.4373	3.87573e-06	0.43724	7.36694e-06	0.43727	8.22754e-06
-0.575	-3.3075e-05	-0.575	-4.23584e-06	-0.575	-5.578e-05	-0.57531	-0.000180139		0.06001	-2.71301e-05	0.06004	-4.49249e-05	0.06004	-7.33643e-05	0.0601	-0.000102417	0.05998	-0.000130432		0.06007	-5.91431e-05	0.06004	-7.75452e-05	0.06001	-0.000100189	0.0601	-0.000117889	0.06013	-0.000133698		0.09031	5.07813e-05	0.0904	8.57239e-06	0.09053	-4.65027e-05	0.09053	-0.000103149	0.09047	-0.00015625		0.43968	4.97437e-06	0.4398	5.48706e-06	0.4398	1.17157e-05	0.4398	1.63605e-05
-0.57256	-2.51709e-05	-0.57287	1.69739e-05	-0.57256	-1.52832e-05	-0.57226	-0.00012063		0.06248	-1.64703e-05	0.06248	-2.87201e-05	0.06245	-4.77905e-05	0.06251	-7.01294e-05	0.06242	-9.28955e-05		0.06242	-4.80377e-05	0.06248	-6.14929e-05	0.06254	-7.83997e-05	0.06242	-9.198e-05	0.06248	-0.000103882		0.09272	5.87769e-05	0.09278	2.59308e-05	0.09291	-1.5094e-05	0.09294	-6.23474e-05	0.09288	-0.000108795		0.44215	5.56335e-06	0.44212	6.61621e-06	0.44224	1.44043e-05	0.44221	2.13867e-05
[truncated: 77 more rows]
[truncated: 2 more columns]

## Sheet: Figure S12
Wavelength nm.	Βlank	20 μM	50 μM	100 μM	150 μM	200 μM	250 μM	300 μM
500	0	-0.021	-0.011	0.016	0.024	0.039	0.1	0.079
500.5	-0.001	-0.021	-0.011	0.017	0.025	0.04	0.1	0.079
501	-0.001	-0.02	-0.011	0.017	0.025	0.041	0.101	0.08
501.5	-0.001	-0.02	-0.01	0.018	0.026	0.041	0.102	0.082
502	-0.001	-0.02	-0.01	0.018	0.027	0.042	0.103	0.083
[truncated: 596 more rows]

## Sheet: Figure S13
	CuO90ZnO10					CuO70ZnO30					CuO50ZnO50					ZnO
[truncated: 602 more rows]
